# Supplementary material for: Counting the genetic ancestors from source populations in members of an admixed population
Source: Genetics. 2024 Jan 30;226(4):iyae011. doi: 10.1093/genetics/iyae011 (PMC10990421; doi:10.1093/genetics/iyae011)
Supplement: iyae011_Supplementary_Data [file iyae011_supplementary_data.txt]

s_(1,0)	h_0	s_(2,0)	s_(1,1)	h_1	s_(2,1)	s_(1,2)	h_2	s_(2,2)	s_(1,3)	h_3	s_(2,3)	s_(1,4)	h_4	s_(2,4)	s_(1,5)	h_5	s_(2,5)	s_(1,6)	h_6	s_(2,6)	s_(1,7)	h_7	s_(2,7)	s_(1,8)	h_8	s_(2,8)	s_(1,9)	h_9	s_(2,9)	s_(1,10)	h_10	s_(2,10)	s_(1,11)	h_11	s_(2,11)	s_(1,12)	h_12	s_(2,12)	s_(1,13)	h_13	s_(2,13)
1	0	0	0.984	0.016	0	0.86	0.14	0	0.855	0.145	0	0.783	0.217	0	0.538	0.462	0	0.142	0.858	0	0	0.85	0.15	0	0.85	0.15	0	0.85	0.15	0.11	0.89	0	0.11	0.89	0	0.11	0.89	0	0.11	0.89	0
1	0	0	0.984	0.016	0	0.86	0.14	0	0.855	0.145	0	0.783	0.217	0	0.538	0.462	0	0.142	0.858	0	0	0.85	0.15	0	0.85	0.15	0	0.85	0.15	0.12	0.88	0	0.12	0.88	0	0.12	0.88	0	0.12	0.88	0
1	0	0	0.984	0.016	0	0.86	0.14	0	0.855	0.145	0	0.783	0.217	0	0.538	0.462	0	0.142	0.858	0	0	0.85	0.15	0	0.85	0.15	0	0.85	0.15	0.13	0.86	0.01	0.13	0.86	0.01	0.13	0.86	0.01	0.13	0.86	0.01
1	0	0	0.984	0.016	0	0.86	0.14	0	0.855	0.145	0	0.783	0.217	0	0.538	0.462	0	0.142	0.858	0	0	0.85	0.15	0	0.85	0.15	0	0.85	0.15	0.13	0.87	0	0.13	0.87	0	0.13	0.87	0	0.13	0.87	0
1	0	0	0.984	0.016	0	0.86	0.14	0	0.855	0.145	0	0.783	0.217	0	0.538	0.462	0	0.142	0.858	0	0	0.85	0.15	0	0.85	0.15	0	0.85	0.15	0.14	0.85	0.01	0.14	0.85	0.01	0.14	0.85	0.01	0.14	0.85	0.01
1	0	0	0.984	0.016	0	0.86	0.14	0	0.855	0.145	0	0.783	0.217	0	0.538	0.462	0	0.142	0.858	0	0	0.85	0.15	0	0.85	0.15	0	0.85	0.15	0.14	0.86	0	0.14	0.86	0	0.14	0.86	0	0.14	0.86	0
1	0	0	0.984	0.016	0	0.86	0.14	0	0.855	0.145	0	0.783	0.217	0	0.538	0.462	0	0.142	0.858	0	0	0.85	0.15	0	0.85	0.15	0	0.85	0.15	0.15	0.85	0	0.15	0.85	0	0.15	0.85	0	0.15	0.85	0
1	0	0	0.984	0.016	0	0.86	0.14	0	0.855	0.145	0	0.783	0.217	0	0.538	0.462	0	0.142	0.858	0	0	0.86	0.14	0	0.86	0.14	0	0.86	0.14	0.09	0.91	0	0.09	0.91	0	0.09	0.91	0	0.09	0.91	0
1	0	0	0.984	0.016	0	0.86	0.14	0	0.855	0.145	0	0.783	0.217	0	0.538	0.462	0	0.142	0.858	0	0	0.86	0.14	0	0.86	0.14	0	0.86	0.14	0.1	0.9	0	0.1	0.9	0	0.1	0.9	0	0.1	0.9	0
1	0	0	0.984	0.016	0	0.86	0.14	0	0.855	0.145	0	0.783	0.217	0	0.538	0.462	0	0.142	0.858	0	0	0.86	0.14	0	0.86	0.14	0	0.86	0.14	0.11	0.89	0	0.11	0.89	0	0.11	0.89	0	0.11	0.89	0
1	0	0	0.984	0.016	0	0.86	0.14	0	0.855	0.145	0	0.783	0.217	0	0.538	0.462	0	0.142	0.858	0	0	0.86	0.14	0	0.86	0.14	0	0.86	0.14	0.12	0.87	0.01	0.12	0.87	0.01	0.12	0.87	0.01	0.12	0.87	0.01
1	0	0	0.984	0.016	0	0.86	0.14	0	0.855	0.145	0	0.783	0.217	0	0.538	0.462	0	0.142	0.858	0	0	0.86	0.14	0	0.86	0.14	0	0.86	0.14	0.12	0.88	0	0.12	0.88	0	0.12	0.88	0	0.12	0.88	0
1	0	0	0.984	0.016	0	0.86	0.14	0	0.855	0.145	0	0.783	0.217	0	0.538	0.462	0	0.142	0.858	0	0	0.86	0.14	0	0.86	0.14	0	0.86	0.14	0.13	0.86	0.01	0.13	0.86	0.01	0.13	0.86	0.01	0.13	0.86	0.01
1	0	0	0.984	0.016	0	0.86	0.14	0	0.855	0.145	0	0.783	0.217	0	0.538	0.462	0	0.142	0.858	0	0	0.86	0.14	0	0.86	0.14	0	0.86	0.14	0.13	0.87	0	0.13	0.87	0	0.13	0.87	0	0.13	0.87	0
1	0	0	0.984	0.016	0	0.86	0.14	0	0.855	0.145	0	0.783	0.217	0	0.538	0.462	0	0.142	0.858	0	0	0.86	0.14	0	0.86	0.14	0	0.86	0.14	0.14	0.85	0.01	0.14	0.85	0.01	0.14	0.85	0.01	0.14	0.85	0.01
1	0	0	0.984	0.016	0	0.86	0.14	0	0.855	0.145	0	0.783	0.217	0	0.538	0.462	0	0.142	0.858	0	0	0.86	0.14	0	0.86	0.14	0	0.86	0.14	0.14	0.86	0	0.14	0.86	0	0.14	0.86	0	0.14	0.86	0
1	0	0	0.984	0.016	0	0.86	0.14	0	0.855	0.145	0	0.783	0.217	0	0.538	0.462	0	0.142	0.858	0	0	0.86	0.14	0	0.86	0.14	0	0.86	0.14	0.15	0.85	0	0.15	0.85	0	0.15	0.85	0	0.15	0.85	0
1	0	0	0.984	0.016	0	0.86	0.14	0	0.855	0.145	0	0.783	0.217	0	0.538	0.462	0	0.142	0.858	0	0	0.87	0.13	0	0.87	0.13	0	0.87	0.13	0.08	0.92	0	0.08	0.92	0	0.08	0.92	0	0.08	0.92	0
1	0	0	0.984	0.016	0	0.86	0.14	0	0.855	0.145	0	0.783	0.217	0	0.538	0.462	0	0.142	0.858	0	0	0.87	0.13	0	0.87	0.13	0	0.87	0.13	0.09	0.91	0	0.09	0.91	0	0.09	0.91	0	0.09	0.91	0
1	0	0	0.984	0.016	0	0.86	0.14	0	0.855	0.145	0	0.783	0.217	0	0.538	0.462	0	0.142	0.858	0	0	0.87	0.13	0	0.87	0.13	0	0.87	0.13	0.1	0.89	0.01	0.1	0.89	0.01	0.1	0.89	0.01	0.1	0.89	0.01
1	0	0	0.984	0.016	0	0.86	0.14	0	0.855	0.145	0	0.783	0.217	0	0.538	0.462	0	0.142	0.858	0	0	0.87	0.13	0	0.87	0.13	0	0.87	0.13	0.1	0.9	0	0.1	0.9	0	0.1	0.9	0	0.1	0.9	0
1	0	0	0.984	0.016	0	0.86	0.14	0	0.855	0.145	0	0.783	0.217	0	0.538	0.462	0	0.142	0.858	0	0	0.87	0.13	0	0.87	0.13	0	0.87	0.13	0.11	0.88	0.01	0.11	0.88	0.01	0.11	0.88	0.01	0.11	0.88	0.01
1	0	0	0.984	0.016	0	0.86	0.14	0	0.855	0.145	0	0.783	0.217	0	0.538	0.462	0	0.142	0.858	0	0	0.87	0.13	0	0.87	0.13	0	0.87	0.13	0.11	0.89	0	0.11	0.89	0	0.11	0.89	0	0.11	0.89	0
1	0	0	0.984	0.016	0	0.86	0.14	0	0.855	0.145	0	0.783	0.217	0	0.538	0.462	0	0.142	0.858	0	0	0.87	0.13	0	0.87	0.13	0	0.87	0.13	0.12	0.87	0.01	0.12	0.87	0.01	0.12	0.87	0.01	0.12	0.87	0.01
1	0	0	0.984	0.016	0	0.86	0.14	0	0.855	0.145	0	0.783	0.217	0	0.538	0.462	0	0.142	0.858	0	0	0.87	0.13	0	0.87	0.13	0	0.87	0.13	0.12	0.88	0	0.12	0.88	0	0.12	0.88	0	0.12	0.88	0
1	0	0	0.984	0.016	0	0.86	0.14	0	0.855	0.145	0	0.783	0.217	0	0.538	0.462	0	0.142	0.858	0	0	0.87	0.13	0	0.87	0.13	0	0.87	0.13	0.13	0.85	0.02	0.13	0.85	0.02	0.13	0.85	0.02	0.13	0.85	0.02
1	0	0	0.984	0.016	0	0.86	0.14	0	0.855	0.145	0	0.783	0.217	0	0.538	0.462	0	0.142	0.858	0	0	0.87	0.13	0	0.87	0.13	0	0.87	0.13	0.13	0.86	0.01	0.13	0.86	0.01	0.13	0.86	0.01	0.13	0.86	0.01
1	0	0	0.984	0.016	0	0.86	0.14	0	0.855	0.145	0	0.783	0.217	0	0.538	0.462	0	0.142	0.858	0	0	0.87	0.13	0	0.87	0.13	0	0.87	0.13	0.13	0.87	0	0.13	0.87	0	0.13	0.87	0	0.13	0.87	0
1	0	0	0.984	0.016	0	0.86	0.14	0	0.855	0.145	0	0.783	0.217	0	0.538	0.462	0	0.142	0.858	0	0	0.87	0.13	0	0.87	0.13	0	0.87	0.13	0.14	0.85	0.01	0.14	0.85	0.01	0.14	0.85	0.01	0.14	0.85	0.01
1	0	0	0.984	0.016	0	0.86	0.14	0	0.855	0.145	0	0.783	0.217	0	0.538	0.462	0	0.142	0.858	0	0	0.87	0.13	0	0.87	0.13	0	0.87	0.13	0.14	0.86	0	0.14	0.86	0	0.14	0.86	0	0.14	0.86	0
1	0	0	0.984	0.016	0	0.86	0.14	0	0.855	0.145	0	0.783	0.217	0	0.538	0.462	0	0.142	0.858	0	0	0.87	0.13	0	0.87	0.13	0	0.87	0.13	0.15	0.85	0	0.15	0.85	0	0.15	0.85	0	0.15	0.85	0
1	0	0	0.984	0.016	0	0.86	0.14	0	0.855	0.145	0	0.783	0.217	0	0.538	0.462	0	0.142	0.858	0	0	0.88	0.12	0	0.88	0.12	0	0.88	0.12	0.06	0.94	0	0.06	0.94	0	0.06	0.94	0	0.06	0.94	0
1	0	0	0.984	0.016	0	0.86	0.14	0	0.855	0.145	0	0.783	0.217	0	0.538	0.462	0	0.142	0.858	0	0	0.88	0.12	0	0.88	0.12	0	0.88	0.12	0.07	0.93	0	0.07	0.93	0	0.07	0.93	0	0.07	0.93	0
1	0	0	0.984	0.016	0	0.86	0.14	0	0.855	0.145	0	0.783	0.217	0	0.538	0.462	0	0.142	0.858	0	0	0.88	0.12	0	0.88	0.12	0	0.88	0.12	0.08	0.92	0	0.08	0.92	0	0.08	0.92	0	0.08	0.92	0
1	0	0	0.984	0.016	0	0.86	0.14	0	0.855	0.145	0	0.783	0.217	0	0.538	0.462	0	0.142	0.858	0	0	0.88	0.12	0	0.88	0.12	0	0.88	0.12	0.09	0.9	0.01	0.09	0.9	0.01	0.09	0.9	0.01	0.09	0.9	0.01
1	0	0	0.984	0.016	0	0.86	0.14	0	0.855	0.145	0	0.783	0.217	0	0.538	0.462	0	0.142	0.858	0	0	0.88	0.12	0	0.88	0.12	0	0.88	0.12	0.09	0.91	0	0.09	0.91	0	0.09	0.91	0	0.09	0.91	0
1	0	0	0.984	0.016	0	0.86	0.14	0	0.855	0.145	0	0.783	0.217	0	0.538	0.462	0	0.142	0.858	0	0	0.88	0.12	0	0.88	0.12	0	0.88	0.12	0.1	0.89	0.01	0.1	0.89	0.01	0.1	0.89	0.01	0.1	0.89	0.01
1	0	0	0.984	0.016	0	0.86	0.14	0	0.855	0.145	0	0.783	0.217	0	0.538	0.462	0	0.142	0.858	0	0	0.88	0.12	0	0.88	0.12	0	0.88	0.12	0.1	0.9	0	0.1	0.9	0	0.1	0.9	0	0.1	0.9	0
1	0	0	0.984	0.016	0	0.86	0.14	0	0.855	0.145	0	0.783	0.217	0	0.538	0.462	0	0.142	0.858	0	0	0.88	0.12	0	0.88	0.12	0	0.88	0.12	0.11	0.87	0.02	0.11	0.87	0.02	0.11	0.87	0.02	0.11	0.87	0.02
1	0	0	0.984	0.016	0	0.86	0.14	0	0.855	0.145	0	0.783	0.217	0	0.538	0.462	0	0.142	0.858	0	0	0.88	0.12	0	0.88	0.12	0	0.88	0.12	0.11	0.88	0.01	0.11	0.88	0.01	0.11	0.88	0.01	0.11	0.88	0.01
1	0	0	0.984	0.016	0	0.86	0.14	0	0.855	0.145	0	0.783	0.217	0	0.538	0.462	0	0.142	0.858	0	0	0.88	0.12	0	0.88	0.12	0	0.88	0.12	0.11	0.89	0	0.11	0.89	0	0.11	0.89	0	0.11	0.89	0
1	0	0	0.984	0.016	0	0.86	0.14	0	0.855	0.145	0	0.783	0.217	0	0.538	0.462	0	0.142	0.858	0	0	0.88	0.12	0	0.88	0.12	0	0.88	0.12	0.12	0.86	0.02	0.12	0.86	0.02	0.12	0.86	0.02	0.12	0.86	0.02
1	0	0	0.984	0.016	0	0.86	0.14	0	0.855	0.145	0	0.783	0.217	0	0.538	0.462	0	0.142	0.858	0	0	0.88	0.12	0	0.88	0.12	0	0.88	0.12	0.12	0.87	0.01	0.12	0.87	0.01	0.12	0.87	0.01	0.12	0.87	0.01
1	0	0	0.984	0.016	0	0.86	0.14	0	0.855	0.145	0	0.783	0.217	0	0.538	0.462	0	0.142	0.858	0	0	0.88	0.12	0	0.88	0.12	0	0.88	0.12	0.12	0.88	0	0.12	0.88	0	0.12	0.88	0	0.12	0.88	0
1	0	0	0.984	0.016	0	0.86	0.14	0	0.855	0.145	0	0.783	0.217	0	0.538	0.462	0	0.142	0.858	0	0	0.88	0.12	0	0.88	0.12	0	0.88	0.12	0.13	0.85	0.02	0.13	0.85	0.02	0.13	0.85	0.02	0.13	0.85	0.02
1	0	0	0.984	0.016	0	0.86	0.14	0	0.855	0.145	0	0.783	0.217	0	0.538	0.462	0	0.142	0.858	0	0	0.88	0.12	0	0.88	0.12	0	0.88	0.12	0.13	0.86	0.01	0.13	0.86	0.01	0.13	0.86	0.01	0.13	0.86	0.01
1	0	0	0.984	0.016	0	0.86	0.14	0	0.855	0.145	0	0.783	0.217	0	0.538	0.462	0	0.142	0.858	0	0	0.88	0.12	0	0.88	0.12	0	0.88	0.12	0.13	0.87	0	0.13	0.87	0	0.13	0.87	0	0.13	0.87	0
1	0	0	0.984	0.016	0	0.86	0.14	0	0.855	0.145	0	0.783	0.217	0	0.538	0.462	0	0.142	0.858	0	0	0.88	0.12	0	0.88	0.12	0	0.88	0.12	0.14	0.85	0.01	0.14	0.85	0.01	0.14	0.85	0.01	0.14	0.85	0.01
1	0	0	0.984	0.016	0	0.86	0.14	0	0.855	0.145	0	0.783	0.217	0	0.538	0.462	0	0.142	0.858	0	0	0.88	0.12	0	0.88	0.12	0	0.88	0.12	0.14	0.86	0	0.14	0.86	0	0.14	0.86	0	0.14	0.86	0
1	0	0	0.984	0.016	0	0.86	0.14	0	0.855	0.145	0	0.783	0.217	0	0.538	0.462	0	0.142	0.858	0	0	0.88	0.12	0	0.88	0.12	0	0.88	0.12	0.15	0.85	0	0.15	0.85	0	0.15	0.85	0	0.15	0.85	0
1	0	0	0.984	0.016	0	0.86	0.14	0	0.855	0.145	0	0.783	0.217	0	0.538	0.462	0	0.142	0.858	0	0	0.89	0.11	0	0.89	0.11	0	0.89	0.11	0.07	0.92	0.01	0.07	0.92	0.01	0.07	0.92	0.01	0.07	0.92	0.01
1	0	0	0.984	0.016	0	0.86	0.14	0	0.855	0.145	0	0.783	0.217	0	0.538	0.462	0	0.142	0.858	0	0	0.89	0.11	0	0.89	0.11	0	0.89	0.11	0.08	0.91	0.01	0.08	0.91	0.01	0.08	0.91	0.01	0.08	0.91	0.01
1	0	0	0.984	0.016	0	0.86	0.14	0	0.855	0.145	0	0.783	0.217	0	0.538	0.462	0	0.142	0.858	0	0	0.89	0.11	0	0.89	0.11	0	0.89	0.11	0.09	0.9	0.01	0.09	0.9	0.01	0.09	0.9	0.01	0.09	0.9	0.01
1	0	0	0.984	0.016	0	0.86	0.14	0	0.855	0.145	0	0.783	0.217	0	0.538	0.462	0	0.142	0.858	0	0	0.89	0.11	0	0.89	0.11	0	0.89	0.11	0.09	0.91	0	0.09	0.91	0	0.09	0.91	0	0.09	0.91	0
1	0	0	0.984	0.016	0	0.86	0.14	0	0.855	0.145	0	0.783	0.217	0	0.538	0.462	0	0.142	0.858	0	0	0.89	0.11	0	0.89	0.11	0	0.89	0.11	0.1	0.88	0.02	0.1	0.88	0.02	0.1	0.88	0.02	0.1	0.88	0.02
1	0	0	0.984	0.016	0	0.86	0.14	0	0.855	0.145	0	0.783	0.217	0	0.538	0.462	0	0.142	0.858	0	0	0.89	0.11	0	0.89	0.11	0	0.89	0.11	0.1	0.89	0.01	0.1	0.89	0.01	0.1	0.89	0.01	0.1	0.89	0.01
1	0	0	0.984	0.016	0	0.86	0.14	0	0.855	0.145	0	0.783	0.217	0	0.538	0.462	0	0.142	0.858	0	0	0.89	0.11	0	0.89	0.11	0	0.89	0.11	0.1	0.9	0	0.1	0.9	0	0.1	0.9	0	0.1	0.9	0
1	0	0	0.984	0.016	0	0.86	0.14	0	0.855	0.145	0	0.783	0.217	0	0.538	0.462	0	0.142	0.858	0	0	0.89	0.11	0	0.89	0.11	0	0.89	0.11	0.11	0.87	0.02	0.11	0.87	0.02	0.11	0.87	0.02	0.11	0.87	0.02
1	0	0	0.984	0.016	0	0.86	0.14	0	0.855	0.145	0	0.783	0.217	0	0.538	0.462	0	0.142	0.858	0	0	0.89	0.11	0	0.89	0.11	0	0.89	0.11	0.11	0.88	0.01	0.11	0.88	0.01	0.11	0.88	0.01	0.11	0.88	0.01
1	0	0	0.984	0.016	0	0.86	0.14	0	0.855	0.145	0	0.783	0.217	0	0.538	0.462	0	0.142	0.858	0	0	0.89	0.11	0	0.89	0.11	0	0.89	0.11	0.11	0.89	0	0.11	0.89	0	0.11	0.89	0	0.11	0.89	0
1	0	0	0.984	0.016	0	0.86	0.14	0	0.855	0.145	0	0.783	0.217	0	0.538	0.462	0	0.142	0.858	0	0	0.89	0.11	0	0.89	0.11	0	0.89	0.11	0.12	0.86	0.02	0.12	0.86	0.02	0.12	0.86	0.02	0.12	0.86	0.02
1	0	0	0.984	0.016	0	0.86	0.14	0	0.855	0.145	0	0.783	0.217	0	0.538	0.462	0	0.142	0.858	0	0	0.89	0.11	0	0.89	0.11	0	0.89	0.11	0.12	0.87	0.01	0.12	0.87	0.01	0.12	0.87	0.01	0.12	0.87	0.01
1	0	0	0.984	0.016	0	0.86	0.14	0	0.855	0.145	0	0.783	0.217	0	0.538	0.462	0	0.142	0.858	0	0	0.89	0.11	0	0.89	0.11	0	0.89	0.11	0.12	0.88	0	0.12	0.88	0	0.12	0.88	0	0.12	0.88	0
1	0	0	0.984	0.016	0	0.86	0.14	0	0.855	0.145	0	0.783	0.217	0	0.538	0.462	0	0.142	0.858	0	0	0.89	0.11	0	0.89	0.11	0	0.89	0.11	0.13	0.85	0.02	0.13	0.85	0.02	0.13	0.85	0.02	0.13	0.85	0.02
1	0	0	0.984	0.016	0	0.86	0.14	0	0.855	0.145	0	0.783	0.217	0	0.538	0.462	0	0.142	0.858	0	0	0.89	0.11	0	0.89	0.11	0	0.89	0.11	0.13	0.86	0.01	0.13	0.86	0.01	0.13	0.86	0.01	0.13	0.86	0.01
1	0	0	0.984	0.016	0	0.86	0.14	0	0.855	0.145	0	0.783	0.217	0	0.538	0.462	0	0.142	0.858	0	0	0.89	0.11	0	0.89	0.11	0	0.89	0.11	0.13	0.87	0	0.13	0.87	0	0.13	0.87	0	0.13	0.87	0
1	0	0	0.984	0.016	0	0.86	0.14	0	0.855	0.145	0	0.783	0.217	0	0.538	0.462	0	0.142	0.858	0	0	0.89	0.11	0	0.89	0.11	0	0.89	0.11	0.14	0.85	0.01	0.14	0.85	0.01	0.14	0.85	0.01	0.14	0.85	0.01
1	0	0	0.984	0.016	0	0.86	0.14	0	0.855	0.145	0	0.783	0.217	0	0.538	0.462	0	0.142	0.858	0	0	0.9	0.1	0	0.9	0.1	0	0.9	0.1	0.05	0.94	0.01	0.05	0.94	0.01	0.05	0.94	0.01	0.05	0.94	0.01
1	0	0	0.984	0.016	0	0.86	0.14	0	0.855	0.145	0	0.783	0.217	0	0.538	0.462	0	0.142	0.858	0	0	0.9	0.1	0	0.9	0.1	0	0.9	0.1	0.06	0.93	0.01	0.06	0.93	0.01	0.06	0.93	0.01	0.06	0.93	0.01
1	0	0	0.984	0.016	0	0.86	0.14	0	0.855	0.145	0	0.783	0.217	0	0.538	0.462	0	0.142	0.858	0	0	0.9	0.1	0	0.9	0.1	0	0.9	0.1	0.07	0.92	0.01	0.07	0.92	0.01	0.07	0.92	0.01	0.07	0.92	0.01
1	0	0	0.984	0.016	0	0.86	0.14	0	0.855	0.145	0	0.783	0.217	0	0.538	0.462	0	0.142	0.858	0	0	0.9	0.1	0	0.9	0.1	0	0.9	0.1	0.08	0.9	0.02	0.08	0.9	0.02	0.08	0.9	0.02	0.08	0.9	0.02
1	0	0	0.984	0.016	0	0.86	0.14	0	0.855	0.145	0	0.783	0.217	0	0.538	0.462	0	0.142	0.858	0	0	0.9	0.1	0	0.9	0.1	0	0.9	0.1	0.08	0.91	0.01	0.08	0.91	0.01	0.08	0.91	0.01	0.08	0.91	0.01
1	0	0	0.984	0.016	0	0.86	0.14	0	0.855	0.145	0	0.783	0.217	0	0.538	0.462	0	0.142	0.858	0	0	0.9	0.1	0	0.9	0.1	0	0.9	0.1	0.09	0.89	0.02	0.09	0.89	0.02	0.09	0.89	0.02	0.09	0.89	0.02
1	0	0	0.984	0.016	0	0.86	0.14	0	0.855	0.145	0	0.783	0.217	0	0.538	0.462	0	0.142	0.858	0	0	0.9	0.1	0	0.9	0.1	0	0.9	0.1	0.09	0.9	0.01	0.09	0.9	0.01	0.09	0.9	0.01	0.09	0.9	0.01
1	0	0	0.984	0.016	0	0.86	0.14	0	0.855	0.145	0	0.783	0.217	0	0.538	0.462	0	0.142	0.858	0	0	0.9	0.1	0	0.9	0.1	0	0.9	0.1	0.1	0.88	0.02	0.1	0.88	0.02	0.1	0.88	0.02	0.1	0.88	0.02
1	0	0	0.984	0.016	0	0.86	0.14	0	0.855	0.145	0	0.783	0.217	0	0.538	0.462	0	0.142	0.858	0	0	0.9	0.1	0	0.9	0.1	0	0.9	0.1	0.1	0.89	0.01	0.1	0.89	0.01	0.1	0.89	0.01	0.1	0.89	0.01
1	0	0	0.984	0.016	0	0.86	0.14	0	0.855	0.145	0	0.783	0.217	0	0.538	0.462	0	0.142	0.858	0	0	0.9	0.1	0	0.9	0.1	0	0.9	0.1	0.11	0.86	0.03	0.11	0.86	0.03	0.11	0.86	0.03	0.11	0.86	0.03
1	0	0	0.984	0.016	0	0.86	0.14	0	0.855	0.145	0	0.783	0.217	0	0.538	0.462	0	0.142	0.858	0	0	0.9	0.1	0	0.9	0.1	0	0.9	0.1	0.11	0.87	0.02	0.11	0.87	0.02	0.11	0.87	0.02	0.11	0.87	0.02
1	0	0	0.984	0.016	0	0.86	0.14	0	0.855	0.145	0	0.783	0.217	0	0.538	0.462	0	0.142	0.858	0	0	0.9	0.1	0	0.9	0.1	0	0.9	0.1	0.11	0.88	0.01	0.11	0.88	0.01	0.11	0.88	0.01	0.11	0.88	0.01
1	0	0	0.984	0.016	0	0.86	0.14	0	0.855	0.145	0	0.783	0.217	0	0.538	0.462	0	0.142	0.858	0	0	0.9	0.1	0	0.9	0.1	0	0.9	0.1	0.12	0.85	0.03	0.12	0.85	0.03	0.12	0.85	0.03	0.12	0.85	0.03
1	0	0	0.984	0.016	0	0.86	0.14	0	0.855	0.145	0	0.783	0.217	0	0.538	0.462	0	0.142	0.858	0	0	0.9	0.1	0	0.9	0.1	0	0.9	0.1	0.12	0.86	0.02	0.12	0.86	0.02	0.12	0.86	0.02	0.12	0.86	0.02
1	0	0	0.984	0.016	0	0.86	0.14	0	0.855	0.145	0	0.783	0.217	0	0.538	0.462	0	0.142	0.858	0	0	0.9	0.1	0	0.9	0.1	0	0.9	0.1	0.12	0.87	0.01	0.12	0.87	0.01	0.12	0.87	0.01	0.12	0.87	0.01
1	0	0	0.984	0.016	0	0.86	0.14	0	0.855	0.145	0	0.783	0.217	0	0.538	0.462	0	0.142	0.858	0	0	0.9	0.1	0	0.9	0.1	0	0.9	0.1	0.13	0.85	0.02	0.13	0.85	0.02	0.13	0.85	0.02	0.13	0.85	0.02
1	0	0	0.984	0.016	0	0.86	0.14	0	0.855	0.145	0	0.783	0.217	0	0.538	0.462	0	0.142	0.858	0	0	0.9	0.1	0	0.9	0.1	0	0.9	0.1	0.13	0.86	0.01	0.13	0.86	0.01	0.13	0.86	0.01	0.13	0.86	0.01
1	0	0	0.984	0.016	0	0.86	0.14	0	0.855	0.145	0	0.783	0.217	0	0.538	0.462	0	0.142	0.858	0	0	0.9	0.1	0	0.9	0.1	0	0.9	0.1	0.14	0.85	0.01	0.14	0.85	0.01	0.14	0.85	0.01	0.14	0.85	0.01
1	0	0	0.984	0.016	0	0.86	0.14	0	0.855	0.145	0	0.783	0.217	0	0.538	0.462	0	0.142	0.858	0	0	0.91	0.09	0	0.91	0.09	0	0.91	0.09	0.03	0.96	0.01	0.03	0.96	0.01	0.03	0.96	0.01	0.03	0.96	0.01
1	0	0	0.984	0.016	0	0.86	0.14	0	0.855	0.145	0	0.783	0.217	0	0.538	0.462	0	0.142	0.858	0	0	0.91	0.09	0	0.91	0.09	0	0.91	0.09	0.04	0.95	0.01	0.04	0.95	0.01	0.04	0.95	0.01	0.04	0.95	0.01
1	0	0	0.984	0.016	0	0.86	0.14	0	0.855	0.145	0	0.783	0.217	0	0.538	0.462	0	0.142	0.858	0	0	0.91	0.09	0	0.91	0.09	0	0.91	0.09	0.05	0.94	0.01	0.05	0.94	0.01	0.05	0.94	0.01	0.05	0.94	0.01
1	0	0	0.984	0.016	0	0.86	0.14	0	0.855	0.145	0	0.783	0.217	0	0.538	0.462	0	0.142	0.858	0	0	0.91	0.09	0	0.91	0.09	0	0.91	0.09	0.06	0.92	0.02	0.06	0.92	0.02	0.06	0.92	0.02	0.06	0.92	0.02
1	0	0	0.984	0.016	0	0.86	0.14	0	0.855	0.145	0	0.783	0.217	0	0.538	0.462	0	0.142	0.858	0	0	0.91	0.09	0	0.91	0.09	0	0.91	0.09	0.06	0.93	0.01	0.06	0.93	0.01	0.06	0.93	0.01	0.06	0.93	0.01
1	0	0	0.984	0.016	0	0.86	0.14	0	0.855	0.145	0	0.783	0.217	0	0.538	0.462	0	0.142	0.858	0	0	0.91	0.09	0	0.91	0.09	0	0.91	0.09	0.07	0.91	0.02	0.07	0.91	0.02	0.07	0.91	0.02	0.07	0.91	0.02
1	0	0	0.984	0.016	0	0.86	0.14	0	0.855	0.145	0	0.783	0.217	0	0.538	0.462	0	0.142	0.858	0	0	0.91	0.09	0	0.91	0.09	0	0.91	0.09	0.07	0.92	0.01	0.07	0.92	0.01	0.07	0.92	0.01	0.07	0.92	0.01
1	0	0	0.984	0.016	0	0.86	0.14	0	0.855	0.145	0	0.783	0.217	0	0.538	0.462	0	0.142	0.858	0	0	0.91	0.09	0	0.91	0.09	0	0.91	0.09	0.08	0.9	0.02	0.08	0.9	0.02	0.08	0.9	0.02	0.08	0.9	0.02
1	0	0	0.984	0.016	0	0.86	0.14	0	0.855	0.145	0	0.783	0.217	0	0.538	0.462	0	0.142	0.858	0	0	0.91	0.09	0	0.91	0.09	0	0.91	0.09	0.08	0.91	0.01	0.08	0.91	0.01	0.08	0.91	0.01	0.08	0.91	0.01
1	0	0	0.984	0.016	0	0.86	0.14	0	0.855	0.145	0	0.783	0.217	0	0.538	0.462	0	0.142	0.858	0	0	0.91	0.09	0	0.91	0.09	0	0.91	0.09	0.09	0.88	0.03	0.09	0.88	0.03	0.09	0.88	0.03	0.09	0.88	0.03
1	0	0	0.984	0.016	0	0.86	0.14	0	0.855	0.145	0	0.783	0.217	0	0.538	0.462	0	0.142	0.858	0	0	0.91	0.09	0	0.91	0.09	0	0.91	0.09	0.09	0.89	0.02	0.09	0.89	0.02	0.09	0.89	0.02	0.09	0.89	0.02
1	0	0	0.984	0.016	0	0.86	0.14	0	0.855	0.145	0	0.783	0.217	0	0.538	0.462	0	0.142	0.858	0	0	0.91	0.09	0	0.91	0.09	0	0.91	0.09	0.09	0.9	0.01	0.09	0.9	0.01	0.09	0.9	0.01	0.09	0.9	0.01
1	0	0	0.984	0.016	0	0.86	0.14	0	0.855	0.145	0	0.783	0.217	0	0.538	0.462	0	0.142	0.858	0	0	0.91	0.09	0	0.91	0.09	0	0.91	0.09	0.1	0.87	0.03	0.1	0.87	0.03	0.1	0.87	0.03	0.1	0.87	0.03
1	0	0	0.984	0.016	0	0.86	0.14	0	0.855	0.145	0	0.783	0.217	0	0.538	0.462	0	0.142	0.858	0	0	0.91	0.09	0	0.91	0.09	0	0.91	0.09	0.1	0.88	0.02	0.1	0.88	0.02	0.1	0.88	0.02	0.1	0.88	0.02
1	0	0	0.984	0.016	0	0.86	0.14	0	0.855	0.145	0	0.783	0.217	0	0.538	0.462	0	0.142	0.858	0	0	0.91	0.09	0	0.91	0.09	0	0.91	0.09	0.1	0.89	0.01	0.1	0.89	0.01	0.1	0.89	0.01	0.1	0.89	0.01
1	0	0	0.984	0.016	0	0.86	0.14	0	0.855	0.145	0	0.783	0.217	0	0.538	0.462	0	0.142	0.858	0	0	0.91	0.09	0	0.91	0.09	0	0.91	0.09	0.11	0.86	0.03	0.11	0.86	0.03	0.11	0.86	0.03	0.11	0.86	0.03
1	0	0	0.984	0.016	0	0.86	0.14	0	0.855	0.145	0	0.783	0.217	0	0.538	0.462	0	0.142	0.858	0	0	0.91	0.09	0	0.91	0.09	0	0.91	0.09	0.11	0.87	0.02	0.11	0.87	0.02	0.11	0.87	0.02	0.11	0.87	0.02
1	0	0	0.984	0.016	0	0.86	0.14	0	0.855	0.145	0	0.783	0.217	0	0.538	0.462	0	0.142	0.858	0	0	0.91	0.09	0	0.91	0.09	0	0.91	0.09	0.11	0.88	0.01	0.11	0.88	0.01	0.11	0.88	0.01	0.11	0.88	0.01
1	0	0	0.984	0.016	0	0.86	0.14	0	0.855	0.145	0	0.783	0.217	0	0.538	0.462	0	0.142	0.858	0	0	0.91	0.09	0	0.91	0.09	0	0.91	0.09	0.12	0.85	0.03	0.12	0.85	0.03	0.12	0.85	0.03	0.12	0.85	0.03
1	0	0	0.984	0.016	0	0.86	0.14	0	0.855	0.145	0	0.783	0.217	0	0.538	0.462	0	0.142	0.858	0	0	0.91	0.09	0	0.91	0.09	0	0.91	0.09	0.12	0.86	0.02	0.12	0.86	0.02	0.12	0.86	0.02	0.12	0.86	0.02
1	0	0	0.984	0.016	0	0.86	0.14	0	0.855	0.145	0	0.783	0.217	0	0.538	0.462	0	0.142	0.858	0	0	0.91	0.09	0	0.91	0.09	0	0.91	0.09	0.12	0.87	0.01	0.12	0.87	0.01	0.12	0.87	0.01	0.12	0.87	0.01
1	0	0	0.984	0.016	0	0.86	0.14	0	0.855	0.145	0	0.783	0.217	0	0.538	0.462	0	0.142	0.858	0	0	0.91	0.09	0	0.91	0.09	0	0.91	0.09	0.13	0.85	0.02	0.13	0.85	0.02	0.13	0.85	0.02	0.13	0.85	0.02
1	0	0	0.984	0.016	0	0.86	0.14	0	0.855	0.145	0	0.783	0.217	0	0.538	0.462	0	0.142	0.858	0	0	0.91	0.09	0	0.91	0.09	0	0.91	0.09	0.13	0.86	0.01	0.13	0.86	0.01	0.13	0.86	0.01	0.13	0.86	0.01
1	0	0	0.984	0.016	0	0.86	0.14	0	0.855	0.145	0	0.783	0.217	0	0.538	0.462	0	0.142	0.858	0	0	0.91	0.09	0	0.91	0.09	0	0.91	0.09	0.14	0.85	0.01	0.14	0.85	0.01	0.14	0.85	0.01	0.14	0.85	0.01
1	0	0	0.984	0.016	0	0.86	0.14	0	0.855	0.145	0	0.783	0.217	0	0.538	0.462	0	0.142	0.858	0	0	0.92	0.08	0	0.92	0.08	0	0.92	0.08	0.01	0.98	0.01	0.01	0.98	0.01	0.01	0.98	0.01	0.01	0.98	0.01
1	0	0	0.984	0.016	0	0.86	0.14	0	0.855	0.145	0	0.783	0.217	0	0.538	0.462	0	0.142	0.858	0	0	0.92	0.08	0	0.92	0.08	0	0.92	0.08	0.02	0.97	0.01	0.02	0.97	0.01	0.02	0.97	0.01	0.02	0.97	0.01
1	0	0	0.984	0.016	0	0.86	0.14	0	0.855	0.145	0	0.783	0.217	0	0.538	0.462	0	0.142	0.858	0	0	0.92	0.08	0	0.92	0.08	0	0.92	0.08	0.03	0.96	0.01	0.03	0.96	0.01	0.03	0.96	0.01	0.03	0.96	0.01
1	0	0	0.984	0.016	0	0.86	0.14	0	0.855	0.145	0	0.783	0.217	0	0.538	0.462	0	0.142	0.858	0	0	0.92	0.08	0	0.92	0.08	0	0.92	0.08	0.04	0.94	0.02	0.04	0.94	0.02	0.04	0.94	0.02	0.04	0.94	0.02
1	0	0	0.984	0.016	0	0.86	0.14	0	0.855	0.145	0	0.783	0.217	0	0.538	0.462	0	0.142	0.858	0	0	0.92	0.08	0	0.92	0.08	0	0.92	0.08	0.04	0.95	0.01	0.04	0.95	0.01	0.04	0.95	0.01	0.04	0.95	0.01
1	0	0	0.984	0.016	0	0.86	0.14	0	0.855	0.145	0	0.783	0.217	0	0.538	0.462	0	0.142	0.858	0	0	0.92	0.08	0	0.92	0.08	0	0.92	0.08	0.05	0.93	0.02	0.05	0.93	0.02	0.05	0.93	0.02	0.05	0.93	0.02
1	0	0	0.984	0.016	0	0.86	0.14	0	0.855	0.145	0	0.783	0.217	0	0.538	0.462	0	0.142	0.858	0	0	0.92	0.08	0	0.92	0.08	0	0.92	0.08	0.05	0.94	0.01	0.05	0.94	0.01	0.05	0.94	0.01	0.05	0.94	0.01
1	0	0	0.984	0.016	0	0.86	0.14	0	0.855	0.145	0	0.783	0.217	0	0.538	0.462	0	0.142	0.858	0	0	0.92	0.08	0	0.92	0.08	0	0.92	0.08	0.06	0.92	0.02	0.06	0.92	0.02	0.06	0.92	0.02	0.06	0.92	0.02
1	0	0	0.984	0.016	0	0.86	0.14	0	0.855	0.145	0	0.783	0.217	0	0.538	0.462	0	0.142	0.858	0	0	0.92	0.08	0	0.92	0.08	0	0.92	0.08	0.06	0.93	0.01	0.06	0.93	0.01	0.06	0.93	0.01	0.06	0.93	0.01
1	0	0	0.984	0.016	0	0.86	0.14	0	0.855	0.145	0	0.783	0.217	0	0.538	0.462	0	0.142	0.858	0	0	0.92	0.08	0	0.92	0.08	0	0.92	0.08	0.07	0.9	0.03	0.07	0.9	0.03	0.07	0.9	0.03	0.07	0.9	0.03
1	0	0	0.984	0.016	0	0.86	0.14	0	0.855	0.145	0	0.783	0.217	0	0.538	0.462	0	0.142	0.858	0	0	0.92	0.08	0	0.92	0.08	0	0.92	0.08	0.07	0.91	0.02	0.07	0.91	0.02	0.07	0.91	0.02	0.07	0.91	0.02
1	0	0	0.984	0.016	0	0.86	0.14	0	0.855	0.145	0	0.783	0.217	0	0.538	0.462	0	0.142	0.858	0	0	0.92	0.08	0	0.92	0.08	0	0.92	0.08	0.07	0.92	0.01	0.07	0.92	0.01	0.07	0.92	0.01	0.07	0.92	0.01
1	0	0	0.984	0.016	0	0.86	0.14	0	0.855	0.145	0	0.783	0.217	0	0.538	0.462	0	0.142	0.858	0	0	0.92	0.08	0	0.92	0.08	0	0.92	0.08	0.08	0.89	0.03	0.08	0.89	0.03	0.08	0.89	0.03	0.08	0.89	0.03
1	0	0	0.984	0.016	0	0.86	0.14	0	0.855	0.145	0	0.783	0.217	0	0.538	0.462	0	0.142	0.858	0	0	0.92	0.08	0	0.92	0.08	0	0.92	0.08	0.08	0.9	0.02	0.08	0.9	0.02	0.08	0.9	0.02	0.08	0.9	0.02
1	0	0	0.984	0.016	0	0.86	0.14	0	0.855	0.145	0	0.783	0.217	0	0.538	0.462	0	0.142	0.858	0	0	0.92	0.08	0	0.92	0.08	0	0.92	0.08	0.08	0.91	0.01	0.08	0.91	0.01	0.08	0.91	0.01	0.08	0.91	0.01
1	0	0	0.984	0.016	0	0.86	0.14	0	0.855	0.145	0	0.783	0.217	0	0.538	0.462	0	0.142	0.858	0	0	0.92	0.08	0	0.92	0.08	0	0.92	0.08	0.09	0.88	0.03	0.09	0.88	0.03	0.09	0.88	0.03	0.09	0.88	0.03
1	0	0	0.984	0.016	0	0.86	0.14	0	0.855	0.145	0	0.783	0.217	0	0.538	0.462	0	0.142	0.858	0	0	0.92	0.08	0	0.92	0.08	0	0.92	0.08	0.09	0.89	0.02	0.09	0.89	0.02	0.09	0.89	0.02	0.09	0.89	0.02
1	0	0	0.984	0.016	0	0.86	0.14	0	0.855	0.145	0	0.783	0.217	0	0.538	0.462	0	0.142	0.858	0	0	0.92	0.08	0	0.92	0.08	0	0.92	0.08	0.09	0.9	0.01	0.09	0.9	0.01	0.09	0.9	0.01	0.09	0.9	0.01
1	0	0	0.984	0.016	0	0.86	0.14	0	0.855	0.145	0	0.783	0.217	0	0.538	0.462	0	0.142	0.858	0	0	0.92	0.08	0	0.92	0.08	0	0.92	0.08	0.1	0.87	0.03	0.1	0.87	0.03	0.1	0.87	0.03	0.1	0.87	0.03
1	0	0	0.984	0.016	0	0.86	0.14	0	0.855	0.145	0	0.783	0.217	0	0.538	0.462	0	0.142	0.858	0	0	0.92	0.08	0	0.92	0.08	0	0.92	0.08	0.1	0.88	0.02	0.1	0.88	0.02	0.1	0.88	0.02	0.1	0.88	0.02
1	0	0	0.984	0.016	0	0.86	0.14	0	0.855	0.145	0	0.783	0.217	0	0.538	0.462	0	0.142	0.858	0	0	0.92	0.08	0	0.92	0.08	0	0.92	0.08	0.1	0.89	0.01	0.1	0.89	0.01	0.1	0.89	0.01	0.1	0.89	0.01
1	0	0	0.984	0.016	0	0.86	0.14	0	0.855	0.145	0	0.783	0.217	0	0.538	0.462	0	0.142	0.858	0	0	0.92	0.08	0	0.92	0.08	0	0.92	0.08	0.11	0.86	0.03	0.11	0.86	0.03	0.11	0.86	0.03	0.11	0.86	0.03
1	0	0	0.984	0.016	0	0.86	0.14	0	0.855	0.145	0	0.783	0.217	0	0.538	0.462	0	0.142	0.858	0	0	0.92	0.08	0	0.92	0.08	0	0.92	0.08	0.11	0.87	0.02	0.11	0.87	0.02	0.11	0.87	0.02	0.11	0.87	0.02
1	0	0	0.984	0.016	0	0.86	0.14	0	0.855	0.145	0	0.783	0.217	0	0.538	0.462	0	0.142	0.858	0	0	0.92	0.08	0	0.92	0.08	0	0.92	0.08	0.11	0.88	0.01	0.11	0.88	0.01	0.11	0.88	0.01	0.11	0.88	0.01
1	0	0	0.984	0.016	0	0.86	0.14	0	0.855	0.145	0	0.783	0.217	0	0.538	0.462	0	0.142	0.858	0	0	0.92	0.08	0	0.92	0.08	0	0.92	0.08	0.12	0.85	0.03	0.12	0.85	0.03	0.12	0.85	0.03	0.12	0.85	0.03
1	0	0	0.984	0.016	0	0.86	0.14	0	0.855	0.145	0	0.783	0.217	0	0.538	0.462	0	0.142	0.858	0	0	0.92	0.08	0	0.92	0.08	0	0.92	0.08	0.12	0.86	0.02	0.12	0.86	0.02	0.12	0.86	0.02	0.12	0.86	0.02
1	0	0	0.984	0.016	0	0.86	0.14	0	0.855	0.145	0	0.783	0.217	0	0.538	0.462	0	0.142	0.858	0	0	0.92	0.08	0	0.92	0.08	0	0.92	0.08	0.12	0.87	0.01	0.12	0.87	0.01	0.12	0.87	0.01	0.12	0.87	0.01
1	0	0	0.984	0.016	0	0.86	0.14	0	0.855	0.145	0	0.783	0.217	0	0.538	0.462	0	0.142	0.858	0	0	0.92	0.08	0	0.92	0.08	0	0.92	0.08	0.13	0.85	0.02	0.13	0.85	0.02	0.13	0.85	0.02	0.13	0.85	0.02
1	0	0	0.984	0.016	0	0.86	0.14	0	0.855	0.145	0	0.783	0.217	0	0.538	0.462	0	0.142	0.858	0	0	0.92	0.08	0	0.92	0.08	0	0.92	0.08	0.13	0.86	0.01	0.13	0.86	0.01	0.13	0.86	0.01	0.13	0.86	0.01
1	0	0	0.984	0.016	0	0.86	0.14	0	0.855	0.145	0	0.783	0.217	0	0.538	0.462	0	0.142	0.858	0	0	0.93	0.07	0	0.93	0.07	0	0.93	0.07	0	0.99	0.01	0	0.99	0.01	0	0.99	0.01	0	0.99	0.01
1	0	0	0.984	0.016	0	0.86	0.14	0	0.855	0.145	0	0.783	0.217	0	0.538	0.462	0	0.142	0.858	0	0	0.93	0.07	0	0.93	0.07	0	0.93	0.07	0.01	0.97	0.02	0.01	0.97	0.02	0.01	0.97	0.02	0.01	0.97	0.02
1	0	0	0.984	0.016	0	0.86	0.14	0	0.855	0.145	0	0.783	0.217	0	0.538	0.462	0	0.142	0.858	0	0	0.93	0.07	0	0.93	0.07	0	0.93	0.07	0.01	0.98	0.01	0.01	0.98	0.01	0.01	0.98	0.01	0.01	0.98	0.01
1	0	0	0.984	0.016	0	0.86	0.14	0	0.855	0.145	0	0.783	0.217	0	0.538	0.462	0	0.142	0.858	0	0	0.93	0.07	0	0.93	0.07	0	0.93	0.07	0.02	0.96	0.02	0.02	0.96	0.02	0.02	0.96	0.02	0.02	0.96	0.02
1	0	0	0.984	0.016	0	0.86	0.14	0	0.855	0.145	0	0.783	0.217	0	0.538	0.462	0	0.142	0.858	0	0	0.93	0.07	0	0.93	0.07	0	0.93	0.07	0.02	0.97	0.01	0.02	0.97	0.01	0.02	0.97	0.01	0.02	0.97	0.01
1	0	0	0.984	0.016	0	0.86	0.14	0	0.855	0.145	0	0.783	0.217	0	0.538	0.462	0	0.142	0.858	0	0	0.93	0.07	0	0.93	0.07	0	0.93	0.07	0.03	0.95	0.02	0.03	0.95	0.02	0.03	0.95	0.02	0.03	0.95	0.02
1	0	0	0.984	0.016	0	0.86	0.14	0	0.855	0.145	0	0.783	0.217	0	0.538	0.462	0	0.142	0.858	0	0	0.93	0.07	0	0.93	0.07	0	0.93	0.07	0.03	0.96	0.01	0.03	0.96	0.01	0.03	0.96	0.01	0.03	0.96	0.01
1	0	0	0.984	0.016	0	0.86	0.14	0	0.855	0.145	0	0.783	0.217	0	0.538	0.462	0	0.142	0.858	0	0	0.93	0.07	0	0.93	0.07	0	0.93	0.07	0.04	0.94	0.02	0.04	0.94	0.02	0.04	0.94	0.02	0.04	0.94	0.02
1	0	0	0.984	0.016	0	0.86	0.14	0	0.855	0.145	0	0.783	0.217	0	0.538	0.462	0	0.142	0.858	0	0	0.93	0.07	0	0.93	0.07	0	0.93	0.07	0.04	0.95	0.01	0.04	0.95	0.01	0.04	0.95	0.01	0.04	0.95	0.01
1	0	0	0.984	0.016	0	0.86	0.14	0	0.855	0.145	0	0.783	0.217	0	0.538	0.462	0	0.142	0.858	0	0	0.93	0.07	0	0.93	0.07	0	0.93	0.07	0.05	0.92	0.03	0.05	0.92	0.03	0.05	0.92	0.03	0.05	0.92	0.03
1	0	0	0.984	0.016	0	0.86	0.14	0	0.855	0.145	0	0.783	0.217	0	0.538	0.462	0	0.142	0.858	0	0	0.93	0.07	0	0.93	0.07	0	0.93	0.07	0.05	0.93	0.02	0.05	0.93	0.02	0.05	0.93	0.02	0.05	0.93	0.02
1	0	0	0.984	0.016	0	0.86	0.14	0	0.855	0.145	0	0.783	0.217	0	0.538	0.462	0	0.142	0.858	0	0	0.93	0.07	0	0.93	0.07	0	0.93	0.07	0.05	0.94	0.01	0.05	0.94	0.01	0.05	0.94	0.01	0.05	0.94	0.01
1	0	0	0.984	0.016	0	0.86	0.14	0	0.855	0.145	0	0.783	0.217	0	0.538	0.462	0	0.142	0.858	0	0	0.93	0.07	0	0.93	0.07	0	0.93	0.07	0.06	0.91	0.03	0.06	0.91	0.03	0.06	0.91	0.03	0.06	0.91	0.03
1	0	0	0.984	0.016	0	0.86	0.14	0	0.855	0.145	0	0.783	0.217	0	0.538	0.462	0	0.142	0.858	0	0	0.93	0.07	0	0.93	0.07	0	0.93	0.07	0.06	0.92	0.02	0.06	0.92	0.02	0.06	0.92	0.02	0.06	0.92	0.02
1	0	0	0.984	0.016	0	0.86	0.14	0	0.855	0.145	0	0.783	0.217	0	0.538	0.462	0	0.142	0.858	0	0	0.93	0.07	0	0.93	0.07	0	0.93	0.07	0.06	0.93	0.01	0.06	0.93	0.01	0.06	0.93	0.01	0.06	0.93	0.01
1	0	0	0.984	0.016	0	0.86	0.14	0	0.855	0.145	0	0.783	0.217	0	0.538	0.462	0	0.142	0.858	0	0	0.93	0.07	0	0.93	0.07	0	0.93	0.07	0.07	0.9	0.03	0.07	0.9	0.03	0.07	0.9	0.03	0.07	0.9	0.03
1	0	0	0.984	0.016	0	0.86	0.14	0	0.855	0.145	0	0.783	0.217	0	0.538	0.462	0	0.142	0.858	0	0	0.93	0.07	0	0.93	0.07	0	0.93	0.07	0.07	0.91	0.02	0.07	0.91	0.02	0.07	0.91	0.02	0.07	0.91	0.02
1	0	0	0.984	0.016	0	0.86	0.14	0	0.855	0.145	0	0.783	0.217	0	0.538	0.462	0	0.142	0.858	0	0	0.93	0.07	0	0.93	0.07	0	0.93	0.07	0.07	0.92	0.01	0.07	0.92	0.01	0.07	0.92	0.01	0.07	0.92	0.01
1	0	0	0.984	0.016	0	0.86	0.14	0	0.855	0.145	0	0.783	0.217	0	0.538	0.462	0	0.142	0.858	0	0	0.93	0.07	0	0.93	0.07	0	0.93	0.07	0.08	0.89	0.03	0.08	0.89	0.03	0.08	0.89	0.03	0.08	0.89	0.03
1	0	0	0.984	0.016	0	0.86	0.14	0	0.855	0.145	0	0.783	0.217	0	0.538	0.462	0	0.142	0.858	0	0	0.93	0.07	0	0.93	0.07	0	0.93	0.07	0.08	0.9	0.02	0.08	0.9	0.02	0.08	0.9	0.02	0.08	0.9	0.02
1	0	0	0.984	0.016	0	0.86	0.14	0	0.855	0.145	0	0.783	0.217	0	0.538	0.462	0	0.142	0.858	0	0	0.93	0.07	0	0.93	0.07	0	0.93	0.07	0.08	0.91	0.01	0.08	0.91	0.01	0.08	0.91	0.01	0.08	0.91	0.01
1	0	0	0.984	0.016	0	0.86	0.14	0	0.855	0.145	0	0.783	0.217	0	0.538	0.462	0	0.142	0.858	0	0	0.93	0.07	0	0.93	0.07	0	0.93	0.07	0.09	0.88	0.03	0.09	0.88	0.03	0.09	0.88	0.03	0.09	0.88	0.03
1	0	0	0.984	0.016	0	0.86	0.14	0	0.855	0.145	0	0.783	0.217	0	0.538	0.462	0	0.142	0.858	0	0	0.93	0.07	0	0.93	0.07	0	0.93	0.07	0.09	0.89	0.02	0.09	0.89	0.02	0.09	0.89	0.02	0.09	0.89	0.02
1	0	0	0.984	0.016	0	0.86	0.14	0	0.855	0.145	0	0.783	0.217	0	0.538	0.462	0	0.142	0.858	0	0	0.93	0.07	0	0.93	0.07	0	0.93	0.07	0.09	0.9	0.01	0.09	0.9	0.01	0.09	0.9	0.01	0.09	0.9	0.01
1	0	0	0.984	0.016	0	0.86	0.14	0	0.855	0.145	0	0.783	0.217	0	0.538	0.462	0	0.142	0.858	0	0	0.93	0.07	0	0.93	0.07	0	0.93	0.07	0.1	0.87	0.03	0.1	0.87	0.03	0.1	0.87	0.03	0.1	0.87	0.03
1	0	0	0.984	0.016	0	0.86	0.14	0	0.855	0.145	0	0.783	0.217	0	0.538	0.462	0	0.142	0.858	0	0	0.93	0.07	0	0.93	0.07	0	0.93	0.07	0.1	0.88	0.02	0.1	0.88	0.02	0.1	0.88	0.02	0.1	0.88	0.02
1	0	0	0.984	0.016	0	0.86	0.14	0	0.855	0.145	0	0.783	0.217	0	0.538	0.462	0	0.142	0.858	0	0	0.93	0.07	0	0.93	0.07	0	0.93	0.07	0.1	0.89	0.01	0.1	0.89	0.01	0.1	0.89	0.01	0.1	0.89	0.01
1	0	0	0.984	0.016	0	0.86	0.14	0	0.855	0.145	0	0.783	0.217	0	0.538	0.462	0	0.142	0.858	0	0	0.93	0.07	0	0.93	0.07	0	0.93	0.07	0.11	0.86	0.03	0.11	0.86	0.03	0.11	0.86	0.03	0.11	0.86	0.03
1	0	0	0.984	0.016	0	0.86	0.14	0	0.855	0.145	0	0.783	0.217	0	0.538	0.462	0	0.142	0.858	0	0	0.93	0.07	0	0.93	0.07	0	0.93	0.07	0.11	0.87	0.02	0.11	0.87	0.02	0.11	0.87	0.02	0.11	0.87	0.02
1	0	0	0.984	0.016	0	0.86	0.14	0	0.855	0.145	0	0.783	0.217	0	0.538	0.462	0	0.142	0.858	0	0	0.93	0.07	0	0.93	0.07	0	0.93	0.07	0.11	0.88	0.01	0.11	0.88	0.01	0.11	0.88	0.01	0.11	0.88	0.01
1	0	0	0.984	0.016	0	0.86	0.14	0	0.855	0.145	0	0.783	0.217	0	0.538	0.462	0	0.142	0.858	0	0	0.93	0.07	0	0.93	0.07	0	0.93	0.07	0.12	0.85	0.03	0.12	0.85	0.03	0.12	0.85	0.03	0.12	0.85	0.03
1	0	0	0.984	0.016	0	0.86	0.14	0	0.855	0.145	0	0.783	0.217	0	0.538	0.462	0	0.142	0.858	0	0	0.93	0.07	0	0.93	0.07	0	0.93	0.07	0.12	0.86	0.02	0.12	0.86	0.02	0.12	0.86	0.02	0.12	0.86	0.02
1	0	0	0.984	0.016	0	0.86	0.14	0	0.855	0.145	0	0.783	0.217	0	0.538	0.462	0	0.142	0.858	0	0	0.93	0.07	0	0.93	0.07	0	0.93	0.07	0.13	0.85	0.02	0.13	0.85	0.02	0.13	0.85	0.02	0.13	0.85	0.02
1	0	0	0.984	0.016	0	0.86	0.14	0	0.855	0.145	0	0.783	0.217	0	0.538	0.462	0	0.142	0.858	0	0	0.94	0.06	0	0.94	0.06	0	0.94	0.06	0	0.98	0.02	0	0.98	0.02	0	0.98	0.02	0	0.98	0.02
1	0	0	0.984	0.016	0	0.86	0.14	0	0.855	0.145	0	0.783	0.217	0	0.538	0.462	0	0.142	0.858	0	0	0.94	0.06	0	0.94	0.06	0	0.94	0.06	0	0.99	0.01	0	0.99	0.01	0	0.99	0.01	0	0.99	0.01
1	0	0	0.984	0.016	0	0.86	0.14	0	0.855	0.145	0	0.783	0.217	0	0.538	0.462	0	0.142	0.858	0	0	0.94	0.06	0	0.94	0.06	0	0.94	0.06	0.01	0.97	0.02	0.01	0.97	0.02	0.01	0.97	0.02	0.01	0.97	0.02
1	0	0	0.984	0.016	0	0.86	0.14	0	0.855	0.145	0	0.783	0.217	0	0.538	0.462	0	0.142	0.858	0	0	0.94	0.06	0	0.94	0.06	0	0.94	0.06	0.01	0.98	0.01	0.01	0.98	0.01	0.01	0.98	0.01	0.01	0.98	0.01
1	0	0	0.984	0.016	0	0.86	0.14	0	0.855	0.145	0	0.783	0.217	0	0.538	0.462	0	0.142	0.858	0	0	0.94	0.06	0	0.94	0.06	0	0.94	0.06	0.02	0.95	0.03	0.02	0.95	0.03	0.02	0.95	0.03	0.02	0.95	0.03
1	0	0	0.984	0.016	0	0.86	0.14	0	0.855	0.145	0	0.783	0.217	0	0.538	0.462	0	0.142	0.858	0	0	0.94	0.06	0	0.94	0.06	0	0.94	0.06	0.02	0.96	0.02	0.02	0.96	0.02	0.02	0.96	0.02	0.02	0.96	0.02
1	0	0	0.984	0.016	0	0.86	0.14	0	0.855	0.145	0	0.783	0.217	0	0.538	0.462	0	0.142	0.858	0	0	0.94	0.06	0	0.94	0.06	0	0.94	0.06	0.02	0.97	0.01	0.02	0.97	0.01	0.02	0.97	0.01	0.02	0.97	0.01
1	0	0	0.984	0.016	0	0.86	0.14	0	0.855	0.145	0	0.783	0.217	0	0.538	0.462	0	0.142	0.858	0	0	0.94	0.06	0	0.94	0.06	0	0.94	0.06	0.03	0.94	0.03	0.03	0.94	0.03	0.03	0.94	0.03	0.03	0.94	0.03
1	0	0	0.984	0.016	0	0.86	0.14	0	0.855	0.145	0	0.783	0.217	0	0.538	0.462	0	0.142	0.858	0	0	0.94	0.06	0	0.94	0.06	0	0.94	0.06	0.03	0.95	0.02	0.03	0.95	0.02	0.03	0.95	0.02	0.03	0.95	0.02
1	0	0	0.984	0.016	0	0.86	0.14	0	0.855	0.145	0	0.783	0.217	0	0.538	0.462	0	0.142	0.858	0	0	0.94	0.06	0	0.94	0.06	0	0.94	0.06	0.03	0.96	0.01	0.03	0.96	0.01	0.03	0.96	0.01	0.03	0.96	0.01
1	0	0	0.984	0.016	0	0.86	0.14	0	0.855	0.145	0	0.783	0.217	0	0.538	0.462	0	0.142	0.858	0	0	0.94	0.06	0	0.94	0.06	0	0.94	0.06	0.04	0.93	0.03	0.04	0.93	0.03	0.04	0.93	0.03	0.04	0.93	0.03
1	0	0	0.984	0.016	0	0.86	0.14	0	0.855	0.145	0	0.783	0.217	0	0.538	0.462	0	0.142	0.858	0	0	0.94	0.06	0	0.94	0.06	0	0.94	0.06	0.04	0.94	0.02	0.04	0.94	0.02	0.04	0.94	0.02	0.04	0.94	0.02
1	0	0	0.984	0.016	0	0.86	0.14	0	0.855	0.145	0	0.783	0.217	0	0.538	0.462	0	0.142	0.858	0	0	0.94	0.06	0	0.94	0.06	0	0.94	0.06	0.04	0.95	0.01	0.04	0.95	0.01	0.04	0.95	0.01	0.04	0.95	0.01
1	0	0	0.984	0.016	0	0.86	0.14	0	0.855	0.145	0	0.783	0.217	0	0.538	0.462	0	0.142	0.858	0	0	0.94	0.06	0	0.94	0.06	0	0.94	0.06	0.05	0.92	0.03	0.05	0.92	0.03	0.05	0.92	0.03	0.05	0.92	0.03
1	0	0	0.984	0.016	0	0.86	0.14	0	0.855	0.145	0	0.783	0.217	0	0.538	0.462	0	0.142	0.858	0	0	0.94	0.06	0	0.94	0.06	0	0.94	0.06	0.05	0.93	0.02	0.05	0.93	0.02	0.05	0.93	0.02	0.05	0.93	0.02
1	0	0	0.984	0.016	0	0.86	0.14	0	0.855	0.145	0	0.783	0.217	0	0.538	0.462	0	0.142	0.858	0	0	0.94	0.06	0	0.94	0.06	0	0.94	0.06	0.05	0.94	0.01	0.05	0.94	0.01	0.05	0.94	0.01	0.05	0.94	0.01
1	0	0	0.984	0.016	0	0.86	0.14	0	0.855	0.145	0	0.783	0.217	0	0.538	0.462	0	0.142	0.858	0	0	0.94	0.06	0	0.94	0.06	0	0.94	0.06	0.06	0.91	0.03	0.06	0.91	0.03	0.06	0.91	0.03	0.06	0.91	0.03
1	0	0	0.984	0.016	0	0.86	0.14	0	0.855	0.145	0	0.783	0.217	0	0.538	0.462	0	0.142	0.858	0	0	0.94	0.06	0	0.94	0.06	0	0.94	0.06	0.06	0.92	0.02	0.06	0.92	0.02	0.06	0.92	0.02	0.06	0.92	0.02
1	0	0	0.984	0.016	0	0.86	0.14	0	0.855	0.145	0	0.783	0.217	0	0.538	0.462	0	0.142	0.858	0	0	0.94	0.06	0	0.94	0.06	0	0.94	0.06	0.06	0.93	0.01	0.06	0.93	0.01	0.06	0.93	0.01	0.06	0.93	0.01
1	0	0	0.984	0.016	0	0.86	0.14	0	0.855	0.145	0	0.783	0.217	0	0.538	0.462	0	0.142	0.858	0	0	0.94	0.06	0	0.94	0.06	0	0.94	0.06	0.07	0.9	0.03	0.07	0.9	0.03	0.07	0.9	0.03	0.07	0.9	0.03
1	0	0	0.984	0.016	0	0.86	0.14	0	0.855	0.145	0	0.783	0.217	0	0.538	0.462	0	0.142	0.858	0	0	0.94	0.06	0	0.94	0.06	0	0.94	0.06	0.07	0.91	0.02	0.07	0.91	0.02	0.07	0.91	0.02	0.07	0.91	0.02
1	0	0	0.984	0.016	0	0.86	0.14	0	0.855	0.145	0	0.783	0.217	0	0.538	0.462	0	0.142	0.858	0	0	0.94	0.06	0	0.94	0.06	0	0.94	0.06	0.07	0.92	0.01	0.07	0.92	0.01	0.07	0.92	0.01	0.07	0.92	0.01
1	0	0	0.984	0.016	0	0.86	0.14	0	0.855	0.145	0	0.783	0.217	0	0.538	0.462	0	0.142	0.858	0	0	0.94	0.06	0	0.94	0.06	0	0.94	0.06	0.08	0.89	0.03	0.08	0.89	0.03	0.08	0.89	0.03	0.08	0.89	0.03
1	0	0	0.984	0.016	0	0.86	0.14	0	0.855	0.145	0	0.783	0.217	0	0.538	0.462	0	0.142	0.858	0	0	0.94	0.06	0	0.94	0.06	0	0.94	0.06	0.08	0.9	0.02	0.08	0.9	0.02	0.08	0.9	0.02	0.08	0.9	0.02
1	0	0	0.984	0.016	0	0.86	0.14	0	0.855	0.145	0	0.783	0.217	0	0.538	0.462	0	0.142	0.858	0	0	0.94	0.06	0	0.94	0.06	0	0.94	0.06	0.08	0.91	0.01	0.08	0.91	0.01	0.08	0.91	0.01	0.08	0.91	0.01
1	0	0	0.984	0.016	0	0.86	0.14	0	0.855	0.145	0	0.783	0.217	0	0.538	0.462	0	0.142	0.858	0	0	0.94	0.06	0	0.94	0.06	0	0.94	0.06	0.09	0.88	0.03	0.09	0.88	0.03	0.09	0.88	0.03	0.09	0.88	0.03
1	0	0	0.984	0.016	0	0.86	0.14	0	0.855	0.145	0	0.783	0.217	0	0.538	0.462	0	0.142	0.858	0	0	0.94	0.06	0	0.94	0.06	0	0.94	0.06	0.09	0.89	0.02	0.09	0.89	0.02	0.09	0.89	0.02	0.09	0.89	0.02
1	0	0	0.984	0.016	0	0.86	0.14	0	0.855	0.145	0	0.783	0.217	0	0.538	0.462	0	0.142	0.858	0	0	0.94	0.06	0	0.94	0.06	0	0.94	0.06	0.1	0.87	0.03	0.1	0.87	0.03	0.1	0.87	0.03	0.1	0.87	0.03
1	0	0	0.984	0.016	0	0.86	0.14	0	0.855	0.145	0	0.783	0.217	0	0.538	0.462	0	0.142	0.858	0	0	0.94	0.06	0	0.94	0.06	0	0.94	0.06	0.1	0.88	0.02	0.1	0.88	0.02	0.1	0.88	0.02	0.1	0.88	0.02
1	0	0	0.984	0.016	0	0.86	0.14	0	0.855	0.145	0	0.783	0.217	0	0.538	0.462	0	0.142	0.858	0	0	0.94	0.06	0	0.94	0.06	0	0.94	0.06	0.11	0.86	0.03	0.11	0.86	0.03	0.11	0.86	0.03	0.11	0.86	0.03
1	0	0	0.984	0.016	0	0.86	0.14	0	0.855	0.145	0	0.783	0.217	0	0.538	0.462	0	0.142	0.858	0	0	0.94	0.06	0	0.94	0.06	0	0.94	0.06	0.11	0.87	0.02	0.11	0.87	0.02	0.11	0.87	0.02	0.11	0.87	0.02
1	0	0	0.984	0.016	0	0.86	0.14	0	0.855	0.145	0	0.783	0.217	0	0.538	0.462	0	0.142	0.858	0	0	0.94	0.06	0	0.94	0.06	0	0.94	0.06	0.12	0.85	0.03	0.12	0.85	0.03	0.12	0.85	0.03	0.12	0.85	0.03
1	0	0	0.984	0.016	0	0.86	0.14	0	0.855	0.145	0	0.783	0.217	0	0.538	0.462	0	0.142	0.858	0	0	0.94	0.06	0	0.94	0.06	0	0.94	0.06	0.12	0.86	0.02	0.12	0.86	0.02	0.12	0.86	0.02	0.12	0.86	0.02
1	0	0	0.984	0.016	0	0.86	0.14	0	0.855	0.145	0	0.783	0.217	0	0.538	0.462	0	0.142	0.858	0	0	0.94	0.06	0	0.94	0.06	0	0.94	0.06	0.13	0.85	0.02	0.13	0.85	0.02	0.13	0.85	0.02	0.13	0.85	0.02
1	0	0	0.984	0.016	0	0.86	0.14	0	0.855	0.145	0	0.783	0.217	0	0.538	0.462	0	0.142	0.858	0	0	0.95	0.05	0	0.95	0.05	0	0.95	0.05	0	0.97	0.03	0	0.97	0.03	0	0.97	0.03	0	0.97	0.03
1	0	0	0.984	0.016	0	0.86	0.14	0	0.855	0.145	0	0.783	0.217	0	0.538	0.462	0	0.142	0.858	0	0	0.95	0.05	0	0.95	0.05	0	0.95	0.05	0	0.98	0.02	0	0.98	0.02	0	0.98	0.02	0	0.98	0.02
1	0	0	0.984	0.016	0	0.86	0.14	0	0.855	0.145	0	0.783	0.217	0	0.538	0.462	0	0.142	0.858	0	0	0.95	0.05	0	0.95	0.05	0	0.95	0.05	0	0.99	0.01	0	0.99	0.01	0	0.99	0.01	0	0.99	0.01
1	0	0	0.984	0.016	0	0.86	0.14	0	0.855	0.145	0	0.783	0.217	0	0.538	0.462	0	0.142	0.858	0	0	0.95	0.05	0	0.95	0.05	0	0.95	0.05	0.01	0.96	0.03	0.01	0.96	0.03	0.01	0.96	0.03	0.01	0.96	0.03
1	0	0	0.984	0.016	0	0.86	0.14	0	0.855	0.145	0	0.783	0.217	0	0.538	0.462	0	0.142	0.858	0	0	0.95	0.05	0	0.95	0.05	0	0.95	0.05	0.01	0.97	0.02	0.01	0.97	0.02	0.01	0.97	0.02	0.01	0.97	0.02
1	0	0	0.984	0.016	0	0.86	0.14	0	0.855	0.145	0	0.783	0.217	0	0.538	0.462	0	0.142	0.858	0	0	0.95	0.05	0	0.95	0.05	0	0.95	0.05	0.01	0.98	0.01	0.01	0.98	0.01	0.01	0.98	0.01	0.01	0.98	0.01
1	0	0	0.984	0.016	0	0.86	0.14	0	0.855	0.145	0	0.783	0.217	0	0.538	0.462	0	0.142	0.858	0	0	0.95	0.05	0	0.95	0.05	0	0.95	0.05	0.02	0.95	0.03	0.02	0.95	0.03	0.02	0.95	0.03	0.02	0.95	0.03
1	0	0	0.984	0.016	0	0.86	0.14	0	0.855	0.145	0	0.783	0.217	0	0.538	0.462	0	0.142	0.858	0	0	0.95	0.05	0	0.95	0.05	0	0.95	0.05	0.02	0.96	0.02	0.02	0.96	0.02	0.02	0.96	0.02	0.02	0.96	0.02
1	0	0	0.984	0.016	0	0.86	0.14	0	0.855	0.145	0	0.783	0.217	0	0.538	0.462	0	0.142	0.858	0	0	0.95	0.05	0	0.95	0.05	0	0.95	0.05	0.02	0.97	0.01	0.02	0.97	0.01	0.02	0.97	0.01	0.02	0.97	0.01
1	0	0	0.984	0.016	0	0.86	0.14	0	0.855	0.145	0	0.783	0.217	0	0.538	0.462	0	0.142	0.858	0	0	0.95	0.05	0	0.95	0.05	0	0.95	0.05	0.03	0.94	0.03	0.03	0.94	0.03	0.03	0.94	0.03	0.03	0.94	0.03
1	0	0	0.984	0.016	0	0.86	0.14	0	0.855	0.145	0	0.783	0.217	0	0.538	0.462	0	0.142	0.858	0	0	0.95	0.05	0	0.95	0.05	0	0.95	0.05	0.03	0.95	0.02	0.03	0.95	0.02	0.03	0.95	0.02	0.03	0.95	0.02
1	0	0	0.984	0.016	0	0.86	0.14	0	0.855	0.145	0	0.783	0.217	0	0.538	0.462	0	0.142	0.858	0	0	0.95	0.05	0	0.95	0.05	0	0.95	0.05	0.03	0.96	0.01	0.03	0.96	0.01	0.03	0.96	0.01	0.03	0.96	0.01
1	0	0	0.984	0.016	0	0.86	0.14	0	0.855	0.145	0	0.783	0.217	0	0.538	0.462	0	0.142	0.858	0	0	0.95	0.05	0	0.95	0.05	0	0.95	0.05	0.04	0.93	0.03	0.04	0.93	0.03	0.04	0.93	0.03	0.04	0.93	0.03
1	0	0	0.984	0.016	0	0.86	0.14	0	0.855	0.145	0	0.783	0.217	0	0.538	0.462	0	0.142	0.858	0	0	0.95	0.05	0	0.95	0.05	0	0.95	0.05	0.04	0.94	0.02	0.04	0.94	0.02	0.04	0.94	0.02	0.04	0.94	0.02
1	0	0	0.984	0.016	0	0.86	0.14	0	0.855	0.145	0	0.783	0.217	0	0.538	0.462	0	0.142	0.858	0	0	0.95	0.05	0	0.95	0.05	0	0.95	0.05	0.04	0.95	0.01	0.04	0.95	0.01	0.04	0.95	0.01	0.04	0.95	0.01
1	0	0	0.984	0.016	0	0.86	0.14	0	0.855	0.145	0	0.783	0.217	0	0.538	0.462	0	0.142	0.858	0	0	0.95	0.05	0	0.95	0.05	0	0.95	0.05	0.05	0.92	0.03	0.05	0.92	0.03	0.05	0.92	0.03	0.05	0.92	0.03
1	0	0	0.984	0.016	0	0.86	0.14	0	0.855	0.145	0	0.783	0.217	0	0.538	0.462	0	0.142	0.858	0	0	0.95	0.05	0	0.95	0.05	0	0.95	0.05	0.05	0.93	0.02	0.05	0.93	0.02	0.05	0.93	0.02	0.05	0.93	0.02
1	0	0	0.984	0.016	0	0.86	0.14	0	0.855	0.145	0	0.783	0.217	0	0.538	0.462	0	0.142	0.858	0	0	0.95	0.05	0	0.95	0.05	0	0.95	0.05	0.06	0.91	0.03	0.06	0.91	0.03	0.06	0.91	0.03	0.06	0.91	0.03
1	0	0	0.984	0.016	0	0.86	0.14	0	0.855	0.145	0	0.783	0.217	0	0.538	0.462	0	0.142	0.858	0	0	0.95	0.05	0	0.95	0.05	0	0.95	0.05	0.06	0.92	0.02	0.06	0.92	0.02	0.06	0.92	0.02	0.06	0.92	0.02
1	0	0	0.984	0.016	0	0.86	0.14	0	0.855	0.145	0	0.783	0.217	0	0.538	0.462	0	0.142	0.858	0	0	0.95	0.05	0	0.95	0.05	0	0.95	0.05	0.07	0.9	0.03	0.07	0.9	0.03	0.07	0.9	0.03	0.07	0.9	0.03
1	0	0	0.984	0.016	0	0.86	0.14	0	0.855	0.145	0	0.783	0.217	0	0.538	0.462	0	0.142	0.858	0	0	0.95	0.05	0	0.95	0.05	0	0.95	0.05	0.07	0.91	0.02	0.07	0.91	0.02	0.07	0.91	0.02	0.07	0.91	0.02
1	0	0	0.984	0.016	0	0.86	0.14	0	0.855	0.145	0	0.783	0.217	0	0.538	0.462	0	0.142	0.858	0	0	0.95	0.05	0	0.95	0.05	0	0.95	0.05	0.08	0.89	0.03	0.08	0.89	0.03	0.08	0.89	0.03	0.08	0.89	0.03
1	0	0	0.984	0.016	0	0.86	0.14	0	0.855	0.145	0	0.783	0.217	0	0.538	0.462	0	0.142	0.858	0	0	0.95	0.05	0	0.95	0.05	0	0.95	0.05	0.08	0.9	0.02	0.08	0.9	0.02	0.08	0.9	0.02	0.08	0.9	0.02
1	0	0	0.984	0.016	0	0.86	0.14	0	0.855	0.145	0	0.783	0.217	0	0.538	0.462	0	0.142	0.858	0	0	0.95	0.05	0	0.95	0.05	0	0.95	0.05	0.09	0.88	0.03	0.09	0.88	0.03	0.09	0.88	0.03	0.09	0.88	0.03
1	0	0	0.984	0.016	0	0.86	0.14	0	0.855	0.145	0	0.783	0.217	0	0.538	0.462	0	0.142	0.858	0	0	0.95	0.05	0	0.95	0.05	0	0.95	0.05	0.09	0.89	0.02	0.09	0.89	0.02	0.09	0.89	0.02	0.09	0.89	0.02
1	0	0	0.984	0.016	0	0.86	0.14	0	0.855	0.145	0	0.783	0.217	0	0.538	0.462	0	0.142	0.858	0	0	0.95	0.05	0	0.95	0.05	0	0.95	0.05	0.1	0.87	0.03	0.1	0.87	0.03	0.1	0.87	0.03	0.1	0.87	0.03
1	0	0	0.984	0.016	0	0.86	0.14	0	0.855	0.145	0	0.783	0.217	0	0.538	0.462	0	0.142	0.858	0	0	0.95	0.05	0	0.95	0.05	0	0.95	0.05	0.1	0.88	0.02	0.1	0.88	0.02	0.1	0.88	0.02	0.1	0.88	0.02
1	0	0	0.984	0.016	0	0.86	0.14	0	0.855	0.145	0	0.783	0.217	0	0.538	0.462	0	0.142	0.858	0	0	0.95	0.05	0	0.95	0.05	0	0.95	0.05	0.11	0.86	0.03	0.11	0.86	0.03	0.11	0.86	0.03	0.11	0.86	0.03
1	0	0	0.984	0.016	0	0.86	0.14	0	0.855	0.145	0	0.783	0.217	0	0.538	0.462	0	0.142	0.858	0	0	0.95	0.05	0	0.95	0.05	0	0.95	0.05	0.12	0.85	0.03	0.12	0.85	0.03	0.12	0.85	0.03	0.12	0.85	0.03
1	0	0	0.984	0.016	0	0.86	0.14	0	0.855	0.145	0	0.783	0.217	0	0.538	0.462	0	0.142	0.858	0	0	0.96	0.04	0	0.96	0.04	0	0.96	0.04	0	0.97	0.03	0	0.97	0.03	0	0.97	0.03	0	0.97	0.03
1	0	0	0.984	0.016	0	0.86	0.14	0	0.855	0.145	0	0.783	0.217	0	0.538	0.462	0	0.142	0.858	0	0	0.96	0.04	0	0.96	0.04	0	0.96	0.04	0	0.98	0.02	0	0.98	0.02	0	0.98	0.02	0	0.98	0.02
1	0	0	0.984	0.016	0	0.86	0.14	0	0.855	0.145	0	0.783	0.217	0	0.538	0.462	0	0.142	0.858	0	0	0.96	0.04	0	0.96	0.04	0	0.96	0.04	0	0.99	0.01	0	0.99	0.01	0	0.99	0.01	0	0.99	0.01
1	0	0	0.984	0.016	0	0.86	0.14	0	0.855	0.145	0	0.783	0.217	0	0.538	0.462	0	0.142	0.858	0	0	0.96	0.04	0	0.96	0.04	0	0.96	0.04	0.01	0.96	0.03	0.01	0.96	0.03	0.01	0.96	0.03	0.01	0.96	0.03
1	0	0	0.984	0.016	0	0.86	0.14	0	0.855	0.145	0	0.783	0.217	0	0.538	0.462	0	0.142	0.858	0	0	0.96	0.04	0	0.96	0.04	0	0.96	0.04	0.01	0.97	0.02	0.01	0.97	0.02	0.01	0.97	0.02	0.01	0.97	0.02
1	0	0	0.984	0.016	0	0.86	0.14	0	0.855	0.145	0	0.783	0.217	0	0.538	0.462	0	0.142	0.858	0	0	0.96	0.04	0	0.96	0.04	0	0.96	0.04	0.02	0.95	0.03	0.02	0.95	0.03	0.02	0.95	0.03	0.02	0.95	0.03
1	0	0	0.984	0.016	0	0.86	0.14	0	0.855	0.145	0	0.783	0.217	0	0.538	0.462	0	0.142	0.858	0	0	0.96	0.04	0	0.96	0.04	0	0.96	0.04	0.02	0.96	0.02	0.02	0.96	0.02	0.02	0.96	0.02	0.02	0.96	0.02
1	0	0	0.984	0.016	0	0.86	0.14	0	0.855	0.145	0	0.783	0.217	0	0.538	0.462	0	0.142	0.858	0	0	0.96	0.04	0	0.96	0.04	0	0.96	0.04	0.03	0.94	0.03	0.03	0.94	0.03	0.03	0.94	0.03	0.03	0.94	0.03
1	0	0	0.984	0.016	0	0.86	0.14	0	0.855	0.145	0	0.783	0.217	0	0.538	0.462	0	0.142	0.858	0	0	0.96	0.04	0	0.96	0.04	0	0.96	0.04	0.03	0.95	0.02	0.03	0.95	0.02	0.03	0.95	0.02	0.03	0.95	0.02
1	0	0	0.984	0.016	0	0.86	0.14	0	0.855	0.145	0	0.783	0.217	0	0.538	0.462	0	0.142	0.858	0	0	0.96	0.04	0	0.96	0.04	0	0.96	0.04	0.04	0.93	0.03	0.04	0.93	0.03	0.04	0.93	0.03	0.04	0.93	0.03
1	0	0	0.984	0.016	0	0.86	0.14	0	0.855	0.145	0	0.783	0.217	0	0.538	0.462	0	0.142	0.858	0	0	0.96	0.04	0	0.96	0.04	0	0.96	0.04	0.04	0.94	0.02	0.04	0.94	0.02	0.04	0.94	0.02	0.04	0.94	0.02
1	0	0	0.984	0.016	0	0.86	0.14	0	0.855	0.145	0	0.783	0.217	0	0.538	0.462	0	0.142	0.858	0	0	0.96	0.04	0	0.96	0.04	0	0.96	0.04	0.05	0.92	0.03	0.05	0.92	0.03	0.05	0.92	0.03	0.05	0.92	0.03
1	0	0	0.984	0.016	0	0.86	0.14	0	0.855	0.145	0	0.783	0.217	0	0.538	0.462	0	0.142	0.858	0	0	0.96	0.04	0	0.96	0.04	0	0.96	0.04	0.05	0.93	0.02	0.05	0.93	0.02	0.05	0.93	0.02	0.05	0.93	0.02
1	0	0	0.984	0.016	0	0.86	0.14	0	0.855	0.145	0	0.783	0.217	0	0.538	0.462	0	0.142	0.858	0	0	0.96	0.04	0	0.96	0.04	0	0.96	0.04	0.06	0.91	0.03	0.06	0.91	0.03	0.06	0.91	0.03	0.06	0.91	0.03
1	0	0	0.984	0.016	0	0.86	0.14	0	0.855	0.145	0	0.783	0.217	0	0.538	0.462	0	0.142	0.858	0	0	0.96	0.04	0	0.96	0.04	0	0.96	0.04	0.06	0.92	0.02	0.06	0.92	0.02	0.06	0.92	0.02	0.06	0.92	0.02
1	0	0	0.984	0.016	0	0.86	0.14	0	0.855	0.145	0	0.783	0.217	0	0.538	0.462	0	0.142	0.858	0	0	0.96	0.04	0	0.96	0.04	0	0.96	0.04	0.07	0.9	0.03	0.07	0.9	0.03	0.07	0.9	0.03	0.07	0.9	0.03
1	0	0	0.984	0.016	0	0.86	0.14	0	0.855	0.145	0	0.783	0.217	0	0.538	0.462	0	0.142	0.858	0	0	0.96	0.04	0	0.96	0.04	0	0.96	0.04	0.08	0.89	0.03	0.08	0.89	0.03	0.08	0.89	0.03	0.08	0.89	0.03
1	0	0	0.984	0.016	0	0.86	0.14	0	0.855	0.145	0	0.783	0.217	0	0.538	0.462	0	0.142	0.858	0	0	0.96	0.04	0	0.96	0.04	0	0.96	0.04	0.09	0.88	0.03	0.09	0.88	0.03	0.09	0.88	0.03	0.09	0.88	0.03
1	0	0	0.984	0.016	0	0.86	0.14	0	0.855	0.145	0	0.783	0.217	0	0.538	0.462	0	0.142	0.858	0	0	0.96	0.04	0	0.96	0.04	0	0.96	0.04	0.1	0.87	0.03	0.1	0.87	0.03	0.1	0.87	0.03	0.1	0.87	0.03
1	0	0	0.984	0.016	0	0.86	0.14	0	0.855	0.145	0	0.783	0.217	0	0.538	0.462	0	0.142	0.858	0	0	0.96	0.04	0	0.96	0.04	0	0.96	0.04	0.11	0.86	0.03	0.11	0.86	0.03	0.11	0.86	0.03	0.11	0.86	0.03
1	0	0	0.984	0.016	0	0.86	0.14	0	0.855	0.145	0	0.783	0.217	0	0.538	0.462	0	0.142	0.858	0	0	0.96	0.04	0	0.96	0.04	0	0.96	0.04	0.12	0.85	0.03	0.12	0.85	0.03	0.12	0.85	0.03	0.12	0.85	0.03
1	0	0	0.984	0.016	0	0.86	0.14	0	0.855	0.145	0	0.783	0.217	0	0.538	0.462	0	0.142	0.858	0	0	0.97	0.03	0	0.97	0.03	0	0.97	0.03	0	0.97	0.03	0	0.97	0.03	0	0.97	0.03	0	0.97	0.03
1	0	0	0.984	0.016	0	0.86	0.14	0	0.855	0.145	0	0.783	0.217	0	0.538	0.462	0	0.142	0.858	0	0	0.97	0.03	0	0.97	0.03	0	0.97	0.03	0	0.98	0.02	0	0.98	0.02	0	0.98	0.02	0	0.98	0.02
1	0	0	0.984	0.016	0	0.86	0.14	0	0.855	0.145	0	0.783	0.217	0	0.538	0.462	0	0.142	0.858	0	0	0.97	0.03	0	0.97	0.03	0	0.97	0.03	0.01	0.96	0.03	0.01	0.96	0.03	0.01	0.96	0.03	0.01	0.96	0.03
1	0	0	0.984	0.016	0	0.86	0.14	0	0.855	0.145	0	0.783	0.217	0	0.538	0.462	0	0.142	0.858	0	0	0.97	0.03	0	0.97	0.03	0	0.97	0.03	0.01	0.97	0.02	0.01	0.97	0.02	0.01	0.97	0.02	0.01	0.97	0.02
1	0	0	0.984	0.016	0	0.86	0.14	0	0.855	0.145	0	0.783	0.217	0	0.538	0.462	0	0.142	0.858	0	0	0.97	0.03	0	0.97	0.03	0	0.97	0.03	0.02	0.95	0.03	0.02	0.95	0.03	0.02	0.95	0.03	0.02	0.95	0.03
1	0	0	0.984	0.016	0	0.86	0.14	0	0.855	0.145	0	0.783	0.217	0	0.538	0.462	0	0.142	0.858	0	0	0.97	0.03	0	0.97	0.03	0	0.97	0.03	0.03	0.94	0.03	0.03	0.94	0.03	0.03	0.94	0.03	0.03	0.94	0.03
1	0	0	0.984	0.016	0	0.86	0.14	0	0.855	0.145	0	0.783	0.217	0	0.538	0.462	0	0.142	0.858	0	0	0.97	0.03	0	0.97	0.03	0	0.97	0.03	0.04	0.93	0.03	0.04	0.93	0.03	0.04	0.93	0.03	0.04	0.93	0.03
1	0	0	0.984	0.016	0	0.86	0.14	0	0.855	0.145	0	0.783	0.217	0	0.538	0.462	0	0.142	0.858	0	0	0.97	0.03	0	0.97	0.03	0	0.97	0.03	0.05	0.92	0.03	0.05	0.92	0.03	0.05	0.92	0.03	0.05	0.92	0.03
1	0	0	0.984	0.016	0	0.86	0.14	0	0.855	0.145	0	0.783	0.217	0	0.538	0.462	0	0.142	0.858	0	0	0.97	0.03	0	0.97	0.03	0	0.97	0.03	0.06	0.91	0.03	0.06	0.91	0.03	0.06	0.91	0.03	0.06	0.91	0.03
1	0	0	0.984	0.016	0	0.86	0.14	0	0.855	0.145	0	0.783	0.217	0	0.538	0.462	0	0.142	0.858	0	0	0.97	0.03	0	0.97	0.03	0	0.97	0.03	0.07	0.9	0.03	0.07	0.9	0.03	0.07	0.9	0.03	0.07	0.9	0.03
1	0	0	0.984	0.016	0	0.86	0.14	0	0.855	0.145	0	0.783	0.217	0	0.538	0.462	0	0.142	0.858	0	0	0.97	0.03	0	0.97	0.03	0	0.97	0.03	0.08	0.89	0.03	0.08	0.89	0.03	0.08	0.89	0.03	0.08	0.89	0.03
1	0	0	0.984	0.016	0	0.86	0.14	0	0.855	0.145	0	0.783	0.217	0	0.538	0.462	0	0.142	0.858	0	0	0.97	0.03	0	0.97	0.03	0	0.97	0.03	0.09	0.88	0.03	0.09	0.88	0.03	0.09	0.88	0.03	0.09	0.88	0.03
1	0	0	0.984	0.016	0	0.86	0.14	0	0.855	0.145	0	0.783	0.217	0	0.538	0.462	0	0.142	0.858	0	0	0.98	0.02	0	0.98	0.02	0	0.98	0.02	0	0.97	0.03	0	0.97	0.03	0	0.97	0.03	0	0.97	0.03
1	0	0	0.984	0.016	0	0.86	0.14	0	0.855	0.145	0	0.783	0.217	0	0.538	0.462	0	0.142	0.858	0	0	0.98	0.02	0	0.98	0.02	0	0.98	0.02	0.01	0.96	0.03	0.01	0.96	0.03	0.01	0.96	0.03	0.01	0.96	0.03
1	0	0	0.984	0.016	0	0.86	0.14	0	0.855	0.145	0	0.783	0.217	0	0.538	0.462	0	0.142	0.858	0	0	0.98	0.02	0	0.98	0.02	0	0.98	0.02	0.02	0.95	0.03	0.02	0.95	0.03	0.02	0.95	0.03	0.02	0.95	0.03
1	0	0	0.984	0.016	0	0.86	0.14	0	0.855	0.145	0	0.783	0.217	0	0.538	0.462	0	0.142	0.858	0	0	0.98	0.02	0	0.98	0.02	0	0.98	0.02	0.03	0.94	0.03	0.03	0.94	0.03	0.03	0.94	0.03	0.03	0.94	0.03
1	0	0	0.984	0.016	0	0.86	0.14	0	0.855	0.145	0	0.783	0.217	0	0.538	0.462	0	0.142	0.858	0	0	0.98	0.02	0	0.98	0.02	0	0.98	0.02	0.04	0.93	0.03	0.04	0.93	0.03	0.04	0.93	0.03	0.04	0.93	0.03
1	0	0	0.984	0.016	0	0.86	0.14	0	0.855	0.145	0	0.783	0.217	0	0.538	0.462	0	0.142	0.858	0	0.01	0.85	0.14	0.01	0.85	0.14	0.01	0.85	0.14	0.09	0.91	0	0.09	0.91	0	0.09	0.91	0	0.09	0.91	0
1	0	0	0.984	0.016	0	0.86	0.14	0	0.855	0.145	0	0.783	0.217	0	0.538	0.462	0	0.142	0.858	0	0.01	0.85	0.14	0.01	0.85	0.14	0.01	0.85	0.14	0.1	0.9	0	0.1	0.9	0	0.1	0.9	0	0.1	0.9	0
1	0	0	0.984	0.016	0	0.86	0.14	0	0.855	0.145	0	0.783	0.217	0	0.538	0.462	0	0.142	0.858	0	0.01	0.85	0.14	0.01	0.85	0.14	0.01	0.85	0.14	0.11	0.88	0.01	0.11	0.88	0.01	0.11	0.88	0.01	0.11	0.88	0.01
1	0	0	0.984	0.016	0	0.86	0.14	0	0.855	0.145	0	0.783	0.217	0	0.538	0.462	0	0.142	0.858	0	0.01	0.85	0.14	0.01	0.85	0.14	0.01	0.85	0.14	0.11	0.89	0	0.11	0.89	0	0.11	0.89	0	0.11	0.89	0
1	0	0	0.984	0.016	0	0.86	0.14	0	0.855	0.145	0	0.783	0.217	0	0.538	0.462	0	0.142	0.858	0	0.01	0.85	0.14	0.01	0.85	0.14	0.01	0.85	0.14	0.12	0.87	0.01	0.12	0.87	0.01	0.12	0.87	0.01	0.12	0.87	0.01
1	0	0	0.984	0.016	0	0.86	0.14	0	0.855	0.145	0	0.783	0.217	0	0.538	0.462	0	0.142	0.858	0	0.01	0.85	0.14	0.01	0.85	0.14	0.01	0.85	0.14	0.12	0.88	0	0.12	0.88	0	0.12	0.88	0	0.12	0.88	0
1	0	0	0.984	0.016	0	0.86	0.14	0	0.855	0.145	0	0.783	0.217	0	0.538	0.462	0	0.142	0.858	0	0.01	0.85	0.14	0.01	0.85	0.14	0.01	0.85	0.14	0.13	0.86	0.01	0.13	0.86	0.01	0.13	0.86	0.01	0.13	0.86	0.01
1	0	0	0.984	0.016	0	0.86	0.14	0	0.855	0.145	0	0.783	0.217	0	0.538	0.462	0	0.142	0.858	0	0.01	0.85	0.14	0.01	0.85	0.14	0.01	0.85	0.14	0.13	0.87	0	0.13	0.87	0	0.13	0.87	0	0.13	0.87	0
1	0	0	0.984	0.016	0	0.86	0.14	0	0.855	0.145	0	0.783	0.217	0	0.538	0.462	0	0.142	0.858	0	0.01	0.85	0.14	0.01	0.85	0.14	0.01	0.85	0.14	0.14	0.85	0.01	0.14	0.85	0.01	0.14	0.85	0.01	0.14	0.85	0.01
1	0	0	0.984	0.016	0	0.86	0.14	0	0.855	0.145	0	0.783	0.217	0	0.538	0.462	0	0.142	0.858	0	0.01	0.85	0.14	0.01	0.85	0.14	0.01	0.85	0.14	0.14	0.86	0	0.14	0.86	0	0.14	0.86	0	0.14	0.86	0
1	0	0	0.984	0.016	0	0.86	0.14	0	0.855	0.145	0	0.783	0.217	0	0.538	0.462	0	0.142	0.858	0	0.01	0.85	0.14	0.01	0.85	0.14	0.01	0.85	0.14	0.15	0.85	0	0.15	0.85	0	0.15	0.85	0	0.15	0.85	0
1	0	0	0.984	0.016	0	0.86	0.14	0	0.855	0.145	0	0.783	0.217	0	0.538	0.462	0	0.142	0.858	0	0.01	0.86	0.13	0.01	0.86	0.13	0.01	0.86	0.13	0.08	0.92	0	0.08	0.92	0	0.08	0.92	0	0.08	0.92	0
1	0	0	0.984	0.016	0	0.86	0.14	0	0.855	0.145	0	0.783	0.217	0	0.538	0.462	0	0.142	0.858	0	0.01	0.86	0.13	0.01	0.86	0.13	0.01	0.86	0.13	0.09	0.91	0	0.09	0.91	0	0.09	0.91	0	0.09	0.91	0
1	0	0	0.984	0.016	0	0.86	0.14	0	0.855	0.145	0	0.783	0.217	0	0.538	0.462	0	0.142	0.858	0	0.01	0.86	0.13	0.01	0.86	0.13	0.01	0.86	0.13	0.1	0.89	0.01	0.1	0.89	0.01	0.1	0.89	0.01	0.1	0.89	0.01
1	0	0	0.984	0.016	0	0.86	0.14	0	0.855	0.145	0	0.783	0.217	0	0.538	0.462	0	0.142	0.858	0	0.01	0.86	0.13	0.01	0.86	0.13	0.01	0.86	0.13	0.1	0.9	0	0.1	0.9	0	0.1	0.9	0	0.1	0.9	0
1	0	0	0.984	0.016	0	0.86	0.14	0	0.855	0.145	0	0.783	0.217	0	0.538	0.462	0	0.142	0.858	0	0.01	0.86	0.13	0.01	0.86	0.13	0.01	0.86	0.13	0.11	0.88	0.01	0.11	0.88	0.01	0.11	0.88	0.01	0.11	0.88	0.01
1	0	0	0.984	0.016	0	0.86	0.14	0	0.855	0.145	0	0.783	0.217	0	0.538	0.462	0	0.142	0.858	0	0.01	0.86	0.13	0.01	0.86	0.13	0.01	0.86	0.13	0.11	0.89	0	0.11	0.89	0	0.11	0.89	0	0.11	0.89	0
1	0	0	0.984	0.016	0	0.86	0.14	0	0.855	0.145	0	0.783	0.217	0	0.538	0.462	0	0.142	0.858	0	0.01	0.86	0.13	0.01	0.86	0.13	0.01	0.86	0.13	0.12	0.86	0.02	0.12	0.86	0.02	0.12	0.86	0.02	0.12	0.86	0.02
1	0	0	0.984	0.016	0	0.86	0.14	0	0.855	0.145	0	0.783	0.217	0	0.538	0.462	0	0.142	0.858	0	0.01	0.86	0.13	0.01	0.86	0.13	0.01	0.86	0.13	0.12	0.87	0.01	0.12	0.87	0.01	0.12	0.87	0.01	0.12	0.87	0.01
1	0	0	0.984	0.016	0	0.86	0.14	0	0.855	0.145	0	0.783	0.217	0	0.538	0.462	0	0.142	0.858	0	0.01	0.86	0.13	0.01	0.86	0.13	0.01	0.86	0.13	0.12	0.88	0	0.12	0.88	0	0.12	0.88	0	0.12	0.88	0
1	0	0	0.984	0.016	0	0.86	0.14	0	0.855	0.145	0	0.783	0.217	0	0.538	0.462	0	0.142	0.858	0	0.01	0.86	0.13	0.01	0.86	0.13	0.01	0.86	0.13	0.13	0.85	0.02	0.13	0.85	0.02	0.13	0.85	0.02	0.13	0.85	0.02
1	0	0	0.984	0.016	0	0.86	0.14	0	0.855	0.145	0	0.783	0.217	0	0.538	0.462	0	0.142	0.858	0	0.01	0.86	0.13	0.01	0.86	0.13	0.01	0.86	0.13	0.13	0.86	0.01	0.13	0.86	0.01	0.13	0.86	0.01	0.13	0.86	0.01
1	0	0	0.984	0.016	0	0.86	0.14	0	0.855	0.145	0	0.783	0.217	0	0.538	0.462	0	0.142	0.858	0	0.01	0.86	0.13	0.01	0.86	0.13	0.01	0.86	0.13	0.13	0.87	0	0.13	0.87	0	0.13	0.87	0	0.13	0.87	0
1	0	0	0.984	0.016	0	0.86	0.14	0	0.855	0.145	0	0.783	0.217	0	0.538	0.462	0	0.142	0.858	0	0.01	0.86	0.13	0.01	0.86	0.13	0.01	0.86	0.13	0.14	0.85	0.01	0.14	0.85	0.01	0.14	0.85	0.01	0.14	0.85	0.01
1	0	0	0.984	0.016	0	0.86	0.14	0	0.855	0.145	0	0.783	0.217	0	0.538	0.462	0	0.142	0.858	0	0.01	0.86	0.13	0.01	0.86	0.13	0.01	0.86	0.13	0.14	0.86	0	0.14	0.86	0	0.14	0.86	0	0.14	0.86	0
1	0	0	0.984	0.016	0	0.86	0.14	0	0.855	0.145	0	0.783	0.217	0	0.538	0.462	0	0.142	0.858	0	0.01	0.86	0.13	0.01	0.86	0.13	0.01	0.86	0.13	0.15	0.85	0	0.15	0.85	0	0.15	0.85	0	0.15	0.85	0
1	0	0	0.984	0.016	0	0.86	0.14	0	0.855	0.145	0	0.783	0.217	0	0.538	0.462	0	0.142	0.858	0	0.01	0.87	0.12	0.01	0.87	0.12	0.01	0.87	0.12	0.06	0.94	0	0.06	0.94	0	0.06	0.94	0	0.06	0.94	0
1	0	0	0.984	0.016	0	0.86	0.14	0	0.855	0.145	0	0.783	0.217	0	0.538	0.462	0	0.142	0.858	0	0.01	0.87	0.12	0.01	0.87	0.12	0.01	0.87	0.12	0.07	0.93	0	0.07	0.93	0	0.07	0.93	0	0.07	0.93	0
1	0	0	0.984	0.016	0	0.86	0.14	0	0.855	0.145	0	0.783	0.217	0	0.538	0.462	0	0.142	0.858	0	0.01	0.87	0.12	0.01	0.87	0.12	0.01	0.87	0.12	0.08	0.92	0	0.08	0.92	0	0.08	0.92	0	0.08	0.92	0
1	0	0	0.984	0.016	0	0.86	0.14	0	0.855	0.145	0	0.783	0.217	0	0.538	0.462	0	0.142	0.858	0	0.01	0.87	0.12	0.01	0.87	0.12	0.01	0.87	0.12	0.09	0.9	0.01	0.09	0.9	0.01	0.09	0.9	0.01	0.09	0.9	0.01
1	0	0	0.984	0.016	0	0.86	0.14	0	0.855	0.145	0	0.783	0.217	0	0.538	0.462	0	0.142	0.858	0	0.01	0.87	0.12	0.01	0.87	0.12	0.01	0.87	0.12	0.09	0.91	0	0.09	0.91	0	0.09	0.91	0	0.09	0.91	0
1	0	0	0.984	0.016	0	0.86	0.14	0	0.855	0.145	0	0.783	0.217	0	0.538	0.462	0	0.142	0.858	0	0.01	0.87	0.12	0.01	0.87	0.12	0.01	0.87	0.12	0.1	0.89	0.01	0.1	0.89	0.01	0.1	0.89	0.01	0.1	0.89	0.01
1	0	0	0.984	0.016	0	0.86	0.14	0	0.855	0.145	0	0.783	0.217	0	0.538	0.462	0	0.142	0.858	0	0.01	0.87	0.12	0.01	0.87	0.12	0.01	0.87	0.12	0.1	0.9	0	0.1	0.9	0	0.1	0.9	0	0.1	0.9	0
1	0	0	0.984	0.016	0	0.86	0.14	0	0.855	0.145	0	0.783	0.217	0	0.538	0.462	0	0.142	0.858	0	0.01	0.87	0.12	0.01	0.87	0.12	0.01	0.87	0.12	0.11	0.87	0.02	0.11	0.87	0.02	0.11	0.87	0.02	0.11	0.87	0.02
1	0	0	0.984	0.016	0	0.86	0.14	0	0.855	0.145	0	0.783	0.217	0	0.538	0.462	0	0.142	0.858	0	0.01	0.87	0.12	0.01	0.87	0.12	0.01	0.87	0.12	0.11	0.88	0.01	0.11	0.88	0.01	0.11	0.88	0.01	0.11	0.88	0.01
1	0	0	0.984	0.016	0	0.86	0.14	0	0.855	0.145	0	0.783	0.217	0	0.538	0.462	0	0.142	0.858	0	0.01	0.87	0.12	0.01	0.87	0.12	0.01	0.87	0.12	0.11	0.89	0	0.11	0.89	0	0.11	0.89	0	0.11	0.89	0
1	0	0	0.984	0.016	0	0.86	0.14	0	0.855	0.145	0	0.783	0.217	0	0.538	0.462	0	0.142	0.858	0	0.01	0.87	0.12	0.01	0.87	0.12	0.01	0.87	0.12	0.12	0.86	0.02	0.12	0.86	0.02	0.12	0.86	0.02	0.12	0.86	0.02
1	0	0	0.984	0.016	0	0.86	0.14	0	0.855	0.145	0	0.783	0.217	0	0.538	0.462	0	0.142	0.858	0	0.01	0.87	0.12	0.01	0.87	0.12	0.01	0.87	0.12	0.12	0.87	0.01	0.12	0.87	0.01	0.12	0.87	0.01	0.12	0.87	0.01
1	0	0	0.984	0.016	0	0.86	0.14	0	0.855	0.145	0	0.783	0.217	0	0.538	0.462	0	0.142	0.858	0	0.01	0.87	0.12	0.01	0.87	0.12	0.01	0.87	0.12	0.12	0.88	0	0.12	0.88	0	0.12	0.88	0	0.12	0.88	0
1	0	0	0.984	0.016	0	0.86	0.14	0	0.855	0.145	0	0.783	0.217	0	0.538	0.462	0	0.142	0.858	0	0.01	0.87	0.12	0.01	0.87	0.12	0.01	0.87	0.12	0.13	0.85	0.02	0.13	0.85	0.02	0.13	0.85	0.02	0.13	0.85	0.02
1	0	0	0.984	0.016	0	0.86	0.14	0	0.855	0.145	0	0.783	0.217	0	0.538	0.462	0	0.142	0.858	0	0.01	0.87	0.12	0.01	0.87	0.12	0.01	0.87	0.12	0.13	0.86	0.01	0.13	0.86	0.01	0.13	0.86	0.01	0.13	0.86	0.01
1	0	0	0.984	0.016	0	0.86	0.14	0	0.855	0.145	0	0.783	0.217	0	0.538	0.462	0	0.142	0.858	0	0.01	0.87	0.12	0.01	0.87	0.12	0.01	0.87	0.12	0.13	0.87	0	0.13	0.87	0	0.13	0.87	0	0.13	0.87	0
1	0	0	0.984	0.016	0	0.86	0.14	0	0.855	0.145	0	0.783	0.217	0	0.538	0.462	0	0.142	0.858	0	0.01	0.87	0.12	0.01	0.87	0.12	0.01	0.87	0.12	0.14	0.85	0.01	0.14	0.85	0.01	0.14	0.85	0.01	0.14	0.85	0.01
1	0	0	0.984	0.016	0	0.86	0.14	0	0.855	0.145	0	0.783	0.217	0	0.538	0.462	0	0.142	0.858	0	0.01	0.87	0.12	0.01	0.87	0.12	0.01	0.87	0.12	0.14	0.86	0	0.14	0.86	0	0.14	0.86	0	0.14	0.86	0
1	0	0	0.984	0.016	0	0.86	0.14	0	0.855	0.145	0	0.783	0.217	0	0.538	0.462	0	0.142	0.858	0	0.01	0.87	0.12	0.01	0.87	0.12	0.01	0.87	0.12	0.15	0.85	0	0.15	0.85	0	0.15	0.85	0	0.15	0.85	0
1	0	0	0.984	0.016	0	0.86	0.14	0	0.855	0.145	0	0.783	0.217	0	0.538	0.462	0	0.142	0.858	0	0.01	0.88	0.11	0.01	0.88	0.11	0.01	0.88	0.11	0.07	0.92	0.01	0.07	0.92	0.01	0.07	0.92	0.01	0.07	0.92	0.01
1	0	0	0.984	0.016	0	0.86	0.14	0	0.855	0.145	0	0.783	0.217	0	0.538	0.462	0	0.142	0.858	0	0.01	0.88	0.11	0.01	0.88	0.11	0.01	0.88	0.11	0.08	0.91	0.01	0.08	0.91	0.01	0.08	0.91	0.01	0.08	0.91	0.01
1	0	0	0.984	0.016	0	0.86	0.14	0	0.855	0.145	0	0.783	0.217	0	0.538	0.462	0	0.142	0.858	0	0.01	0.88	0.11	0.01	0.88	0.11	0.01	0.88	0.11	0.09	0.9	0.01	0.09	0.9	0.01	0.09	0.9	0.01	0.09	0.9	0.01
1	0	0	0.984	0.016	0	0.86	0.14	0	0.855	0.145	0	0.783	0.217	0	0.538	0.462	0	0.142	0.858	0	0.01	0.88	0.11	0.01	0.88	0.11	0.01	0.88	0.11	0.1	0.88	0.02	0.1	0.88	0.02	0.1	0.88	0.02	0.1	0.88	0.02
1	0	0	0.984	0.016	0	0.86	0.14	0	0.855	0.145	0	0.783	0.217	0	0.538	0.462	0	0.142	0.858	0	0.01	0.88	0.11	0.01	0.88	0.11	0.01	0.88	0.11	0.1	0.89	0.01	0.1	0.89	0.01	0.1	0.89	0.01	0.1	0.89	0.01
1	0	0	0.984	0.016	0	0.86	0.14	0	0.855	0.145	0	0.783	0.217	0	0.538	0.462	0	0.142	0.858	0	0.01	0.88	0.11	0.01	0.88	0.11	0.01	0.88	0.11	0.1	0.9	0	0.1	0.9	0	0.1	0.9	0	0.1	0.9	0
1	0	0	0.984	0.016	0	0.86	0.14	0	0.855	0.145	0	0.783	0.217	0	0.538	0.462	0	0.142	0.858	0	0.01	0.88	0.11	0.01	0.88	0.11	0.01	0.88	0.11	0.11	0.87	0.02	0.11	0.87	0.02	0.11	0.87	0.02	0.11	0.87	0.02
1	0	0	0.984	0.016	0	0.86	0.14	0	0.855	0.145	0	0.783	0.217	0	0.538	0.462	0	0.142	0.858	0	0.01	0.88	0.11	0.01	0.88	0.11	0.01	0.88	0.11	0.11	0.88	0.01	0.11	0.88	0.01	0.11	0.88	0.01	0.11	0.88	0.01
1	0	0	0.984	0.016	0	0.86	0.14	0	0.855	0.145	0	0.783	0.217	0	0.538	0.462	0	0.142	0.858	0	0.01	0.88	0.11	0.01	0.88	0.11	0.01	0.88	0.11	0.11	0.89	0	0.11	0.89	0	0.11	0.89	0	0.11	0.89	0
1	0	0	0.984	0.016	0	0.86	0.14	0	0.855	0.145	0	0.783	0.217	0	0.538	0.462	0	0.142	0.858	0	0.01	0.88	0.11	0.01	0.88	0.11	0.01	0.88	0.11	0.12	0.86	0.02	0.12	0.86	0.02	0.12	0.86	0.02	0.12	0.86	0.02
1	0	0	0.984	0.016	0	0.86	0.14	0	0.855	0.145	0	0.783	0.217	0	0.538	0.462	0	0.142	0.858	0	0.01	0.88	0.11	0.01	0.88	0.11	0.01	0.88	0.11	0.12	0.87	0.01	0.12	0.87	0.01	0.12	0.87	0.01	0.12	0.87	0.01
1	0	0	0.984	0.016	0	0.86	0.14	0	0.855	0.145	0	0.783	0.217	0	0.538	0.462	0	0.142	0.858	0	0.01	0.88	0.11	0.01	0.88	0.11	0.01	0.88	0.11	0.12	0.88	0	0.12	0.88	0	0.12	0.88	0	0.12	0.88	0
1	0	0	0.984	0.016	0	0.86	0.14	0	0.855	0.145	0	0.783	0.217	0	0.538	0.462	0	0.142	0.858	0	0.01	0.88	0.11	0.01	0.88	0.11	0.01	0.88	0.11	0.13	0.85	0.02	0.13	0.85	0.02	0.13	0.85	0.02	0.13	0.85	0.02
1	0	0	0.984	0.016	0	0.86	0.14	0	0.855	0.145	0	0.783	0.217	0	0.538	0.462	0	0.142	0.858	0	0.01	0.88	0.11	0.01	0.88	0.11	0.01	0.88	0.11	0.13	0.86	0.01	0.13	0.86	0.01	0.13	0.86	0.01	0.13	0.86	0.01
1	0	0	0.984	0.016	0	0.86	0.14	0	0.855	0.145	0	0.783	0.217	0	0.538	0.462	0	0.142	0.858	0	0.01	0.88	0.11	0.01	0.88	0.11	0.01	0.88	0.11	0.14	0.85	0.01	0.14	0.85	0.01	0.14	0.85	0.01	0.14	0.85	0.01
1	0	0	0.984	0.016	0	0.86	0.14	0	0.855	0.145	0	0.783	0.217	0	0.538	0.462	0	0.142	0.858	0	0.01	0.89	0.1	0.01	0.89	0.1	0.01	0.89	0.1	0.05	0.94	0.01	0.05	0.94	0.01	0.05	0.94	0.01	0.05	0.94	0.01
1	0	0	0.984	0.016	0	0.86	0.14	0	0.855	0.145	0	0.783	0.217	0	0.538	0.462	0	0.142	0.858	0	0.01	0.89	0.1	0.01	0.89	0.1	0.01	0.89	0.1	0.06	0.93	0.01	0.06	0.93	0.01	0.06	0.93	0.01	0.06	0.93	0.01
1	0	0	0.984	0.016	0	0.86	0.14	0	0.855	0.145	0	0.783	0.217	0	0.538	0.462	0	0.142	0.858	0	0.01	0.89	0.1	0.01	0.89	0.1	0.01	0.89	0.1	0.07	0.92	0.01	0.07	0.92	0.01	0.07	0.92	0.01	0.07	0.92	0.01
1	0	0	0.984	0.016	0	0.86	0.14	0	0.855	0.145	0	0.783	0.217	0	0.538	0.462	0	0.142	0.858	0	0.01	0.89	0.1	0.01	0.89	0.1	0.01	0.89	0.1	0.08	0.9	0.02	0.08	0.9	0.02	0.08	0.9	0.02	0.08	0.9	0.02
1	0	0	0.984	0.016	0	0.86	0.14	0	0.855	0.145	0	0.783	0.217	0	0.538	0.462	0	0.142	0.858	0	0.01	0.89	0.1	0.01	0.89	0.1	0.01	0.89	0.1	0.08	0.91	0.01	0.08	0.91	0.01	0.08	0.91	0.01	0.08	0.91	0.01
1	0	0	0.984	0.016	0	0.86	0.14	0	0.855	0.145	0	0.783	0.217	0	0.538	0.462	0	0.142	0.858	0	0.01	0.89	0.1	0.01	0.89	0.1	0.01	0.89	0.1	0.09	0.89	0.02	0.09	0.89	0.02	0.09	0.89	0.02	0.09	0.89	0.02
1	0	0	0.984	0.016	0	0.86	0.14	0	0.855	0.145	0	0.783	0.217	0	0.538	0.462	0	0.142	0.858	0	0.01	0.89	0.1	0.01	0.89	0.1	0.01	0.89	0.1	0.09	0.9	0.01	0.09	0.9	0.01	0.09	0.9	0.01	0.09	0.9	0.01
1	0	0	0.984	0.016	0	0.86	0.14	0	0.855	0.145	0	0.783	0.217	0	0.538	0.462	0	0.142	0.858	0	0.01	0.89	0.1	0.01	0.89	0.1	0.01	0.89	0.1	0.1	0.88	0.02	0.1	0.88	0.02	0.1	0.88	0.02	0.1	0.88	0.02
1	0	0	0.984	0.016	0	0.86	0.14	0	0.855	0.145	0	0.783	0.217	0	0.538	0.462	0	0.142	0.858	0	0.01	0.89	0.1	0.01	0.89	0.1	0.01	0.89	0.1	0.1	0.89	0.01	0.1	0.89	0.01	0.1	0.89	0.01	0.1	0.89	0.01
1	0	0	0.984	0.016	0	0.86	0.14	0	0.855	0.145	0	0.783	0.217	0	0.538	0.462	0	0.142	0.858	0	0.01	0.89	0.1	0.01	0.89	0.1	0.01	0.89	0.1	0.11	0.86	0.03	0.11	0.86	0.03	0.11	0.86	0.03	0.11	0.86	0.03
1	0	0	0.984	0.016	0	0.86	0.14	0	0.855	0.145	0	0.783	0.217	0	0.538	0.462	0	0.142	0.858	0	0.01	0.89	0.1	0.01	0.89	0.1	0.01	0.89	0.1	0.11	0.87	0.02	0.11	0.87	0.02	0.11	0.87	0.02	0.11	0.87	0.02
1	0	0	0.984	0.016	0	0.86	0.14	0	0.855	0.145	0	0.783	0.217	0	0.538	0.462	0	0.142	0.858	0	0.01	0.89	0.1	0.01	0.89	0.1	0.01	0.89	0.1	0.11	0.88	0.01	0.11	0.88	0.01	0.11	0.88	0.01	0.11	0.88	0.01
1	0	0	0.984	0.016	0	0.86	0.14	0	0.855	0.145	0	0.783	0.217	0	0.538	0.462	0	0.142	0.858	0	0.01	0.89	0.1	0.01	0.89	0.1	0.01	0.89	0.1	0.12	0.85	0.03	0.12	0.85	0.03	0.12	0.85	0.03	0.12	0.85	0.03
1	0	0	0.984	0.016	0	0.86	0.14	0	0.855	0.145	0	0.783	0.217	0	0.538	0.462	0	0.142	0.858	0	0.01	0.89	0.1	0.01	0.89	0.1	0.01	0.89	0.1	0.12	0.86	0.02	0.12	0.86	0.02	0.12	0.86	0.02	0.12	0.86	0.02
1	0	0	0.984	0.016	0	0.86	0.14	0	0.855	0.145	0	0.783	0.217	0	0.538	0.462	0	0.142	0.858	0	0.01	0.89	0.1	0.01	0.89	0.1	0.01	0.89	0.1	0.12	0.87	0.01	0.12	0.87	0.01	0.12	0.87	0.01	0.12	0.87	0.01
1	0	0	0.984	0.016	0	0.86	0.14	0	0.855	0.145	0	0.783	0.217	0	0.538	0.462	0	0.142	0.858	0	0.01	0.89	0.1	0.01	0.89	0.1	0.01	0.89	0.1	0.13	0.85	0.02	0.13	0.85	0.02	0.13	0.85	0.02	0.13	0.85	0.02
1	0	0	0.984	0.016	0	0.86	0.14	0	0.855	0.145	0	0.783	0.217	0	0.538	0.462	0	0.142	0.858	0	0.01	0.89	0.1	0.01	0.89	0.1	0.01	0.89	0.1	0.13	0.86	0.01	0.13	0.86	0.01	0.13	0.86	0.01	0.13	0.86	0.01
1	0	0	0.984	0.016	0	0.86	0.14	0	0.855	0.145	0	0.783	0.217	0	0.538	0.462	0	0.142	0.858	0	0.01	0.89	0.1	0.01	0.89	0.1	0.01	0.89	0.1	0.14	0.85	0.01	0.14	0.85	0.01	0.14	0.85	0.01	0.14	0.85	0.01
1	0	0	0.984	0.016	0	0.86	0.14	0	0.855	0.145	0	0.783	0.217	0	0.538	0.462	0	0.142	0.858	0	0.01	0.9	0.09	0.01	0.9	0.09	0.01	0.9	0.09	0.03	0.96	0.01	0.03	0.96	0.01	0.03	0.96	0.01	0.03	0.96	0.01
1	0	0	0.984	0.016	0	0.86	0.14	0	0.855	0.145	0	0.783	0.217	0	0.538	0.462	0	0.142	0.858	0	0.01	0.9	0.09	0.01	0.9	0.09	0.01	0.9	0.09	0.04	0.95	0.01	0.04	0.95	0.01	0.04	0.95	0.01	0.04	0.95	0.01
1	0	0	0.984	0.016	0	0.86	0.14	0	0.855	0.145	0	0.783	0.217	0	0.538	0.462	0	0.142	0.858	0	0.01	0.9	0.09	0.01	0.9	0.09	0.01	0.9	0.09	0.05	0.94	0.01	0.05	0.94	0.01	0.05	0.94	0.01	0.05	0.94	0.01
1	0	0	0.984	0.016	0	0.86	0.14	0	0.855	0.145	0	0.783	0.217	0	0.538	0.462	0	0.142	0.858	0	0.01	0.9	0.09	0.01	0.9	0.09	0.01	0.9	0.09	0.06	0.92	0.02	0.06	0.92	0.02	0.06	0.92	0.02	0.06	0.92	0.02
1	0	0	0.984	0.016	0	0.86	0.14	0	0.855	0.145	0	0.783	0.217	0	0.538	0.462	0	0.142	0.858	0	0.01	0.9	0.09	0.01	0.9	0.09	0.01	0.9	0.09	0.06	0.93	0.01	0.06	0.93	0.01	0.06	0.93	0.01	0.06	0.93	0.01
1	0	0	0.984	0.016	0	0.86	0.14	0	0.855	0.145	0	0.783	0.217	0	0.538	0.462	0	0.142	0.858	0	0.01	0.9	0.09	0.01	0.9	0.09	0.01	0.9	0.09	0.07	0.91	0.02	0.07	0.91	0.02	0.07	0.91	0.02	0.07	0.91	0.02
1	0	0	0.984	0.016	0	0.86	0.14	0	0.855	0.145	0	0.783	0.217	0	0.538	0.462	0	0.142	0.858	0	0.01	0.9	0.09	0.01	0.9	0.09	0.01	0.9	0.09	0.07	0.92	0.01	0.07	0.92	0.01	0.07	0.92	0.01	0.07	0.92	0.01
1	0	0	0.984	0.016	0	0.86	0.14	0	0.855	0.145	0	0.783	0.217	0	0.538	0.462	0	0.142	0.858	0	0.01	0.9	0.09	0.01	0.9	0.09	0.01	0.9	0.09	0.08	0.9	0.02	0.08	0.9	0.02	0.08	0.9	0.02	0.08	0.9	0.02
1	0	0	0.984	0.016	0	0.86	0.14	0	0.855	0.145	0	0.783	0.217	0	0.538	0.462	0	0.142	0.858	0	0.01	0.9	0.09	0.01	0.9	0.09	0.01	0.9	0.09	0.08	0.91	0.01	0.08	0.91	0.01	0.08	0.91	0.01	0.08	0.91	0.01
1	0	0	0.984	0.016	0	0.86	0.14	0	0.855	0.145	0	0.783	0.217	0	0.538	0.462	0	0.142	0.858	0	0.01	0.9	0.09	0.01	0.9	0.09	0.01	0.9	0.09	0.09	0.88	0.03	0.09	0.88	0.03	0.09	0.88	0.03	0.09	0.88	0.03
1	0	0	0.984	0.016	0	0.86	0.14	0	0.855	0.145	0	0.783	0.217	0	0.538	0.462	0	0.142	0.858	0	0.01	0.9	0.09	0.01	0.9	0.09	0.01	0.9	0.09	0.09	0.89	0.02	0.09	0.89	0.02	0.09	0.89	0.02	0.09	0.89	0.02
1	0	0	0.984	0.016	0	0.86	0.14	0	0.855	0.145	0	0.783	0.217	0	0.538	0.462	0	0.142	0.858	0	0.01	0.9	0.09	0.01	0.9	0.09	0.01	0.9	0.09	0.09	0.9	0.01	0.09	0.9	0.01	0.09	0.9	0.01	0.09	0.9	0.01
1	0	0	0.984	0.016	0	0.86	0.14	0	0.855	0.145	0	0.783	0.217	0	0.538	0.462	0	0.142	0.858	0	0.01	0.9	0.09	0.01	0.9	0.09	0.01	0.9	0.09	0.1	0.87	0.03	0.1	0.87	0.03	0.1	0.87	0.03	0.1	0.87	0.03
1	0	0	0.984	0.016	0	0.86	0.14	0	0.855	0.145	0	0.783	0.217	0	0.538	0.462	0	0.142	0.858	0	0.01	0.9	0.09	0.01	0.9	0.09	0.01	0.9	0.09	0.1	0.88	0.02	0.1	0.88	0.02	0.1	0.88	0.02	0.1	0.88	0.02
1	0	0	0.984	0.016	0	0.86	0.14	0	0.855	0.145	0	0.783	0.217	0	0.538	0.462	0	0.142	0.858	0	0.01	0.9	0.09	0.01	0.9	0.09	0.01	0.9	0.09	0.1	0.89	0.01	0.1	0.89	0.01	0.1	0.89	0.01	0.1	0.89	0.01
1	0	0	0.984	0.016	0	0.86	0.14	0	0.855	0.145	0	0.783	0.217	0	0.538	0.462	0	0.142	0.858	0	0.01	0.9	0.09	0.01	0.9	0.09	0.01	0.9	0.09	0.11	0.86	0.03	0.11	0.86	0.03	0.11	0.86	0.03	0.11	0.86	0.03
1	0	0	0.984	0.016	0	0.86	0.14	0	0.855	0.145	0	0.783	0.217	0	0.538	0.462	0	0.142	0.858	0	0.01	0.9	0.09	0.01	0.9	0.09	0.01	0.9	0.09	0.11	0.87	0.02	0.11	0.87	0.02	0.11	0.87	0.02	0.11	0.87	0.02
1	0	0	0.984	0.016	0	0.86	0.14	0	0.855	0.145	0	0.783	0.217	0	0.538	0.462	0	0.142	0.858	0	0.01	0.9	0.09	0.01	0.9	0.09	0.01	0.9	0.09	0.11	0.88	0.01	0.11	0.88	0.01	0.11	0.88	0.01	0.11	0.88	0.01
1	0	0	0.984	0.016	0	0.86	0.14	0	0.855	0.145	0	0.783	0.217	0	0.538	0.462	0	0.142	0.858	0	0.01	0.9	0.09	0.01	0.9	0.09	0.01	0.9	0.09	0.12	0.85	0.03	0.12	0.85	0.03	0.12	0.85	0.03	0.12	0.85	0.03
1	0	0	0.984	0.016	0	0.86	0.14	0	0.855	0.145	0	0.783	0.217	0	0.538	0.462	0	0.142	0.858	0	0.01	0.9	0.09	0.01	0.9	0.09	0.01	0.9	0.09	0.12	0.86	0.02	0.12	0.86	0.02	0.12	0.86	0.02	0.12	0.86	0.02
1	0	0	0.984	0.016	0	0.86	0.14	0	0.855	0.145	0	0.783	0.217	0	0.538	0.462	0	0.142	0.858	0	0.01	0.9	0.09	0.01	0.9	0.09	0.01	0.9	0.09	0.12	0.87	0.01	0.12	0.87	0.01	0.12	0.87	0.01	0.12	0.87	0.01
1	0	0	0.984	0.016	0	0.86	0.14	0	0.855	0.145	0	0.783	0.217	0	0.538	0.462	0	0.142	0.858	0	0.01	0.9	0.09	0.01	0.9	0.09	0.01	0.9	0.09	0.13	0.85	0.02	0.13	0.85	0.02	0.13	0.85	0.02	0.13	0.85	0.02
1	0	0	0.984	0.016	0	0.86	0.14	0	0.855	0.145	0	0.783	0.217	0	0.538	0.462	0	0.142	0.858	0	0.01	0.9	0.09	0.01	0.9	0.09	0.01	0.9	0.09	0.13	0.86	0.01	0.13	0.86	0.01	0.13	0.86	0.01	0.13	0.86	0.01
1	0	0	0.984	0.016	0	0.86	0.14	0	0.855	0.145	0	0.783	0.217	0	0.538	0.462	0	0.142	0.858	0	0.01	0.9	0.09	0.01	0.9	0.09	0.01	0.9	0.09	0.14	0.85	0.01	0.14	0.85	0.01	0.14	0.85	0.01	0.14	0.85	0.01
1	0	0	0.984	0.016	0	0.86	0.14	0	0.855	0.145	0	0.783	0.217	0	0.538	0.462	0	0.142	0.858	0	0.01	0.91	0.08	0.01	0.91	0.08	0.01	0.91	0.08	0	0.99	0.01	0	0.99	0.01	0	0.99	0.01	0	0.99	0.01
1	0	0	0.984	0.016	0	0.86	0.14	0	0.855	0.145	0	0.783	0.217	0	0.538	0.462	0	0.142	0.858	0	0.01	0.91	0.08	0.01	0.91	0.08	0.01	0.91	0.08	0.01	0.98	0.01	0.01	0.98	0.01	0.01	0.98	0.01	0.01	0.98	0.01
1	0	0	0.984	0.016	0	0.86	0.14	0	0.855	0.145	0	0.783	0.217	0	0.538	0.462	0	0.142	0.858	0	0.01	0.91	0.08	0.01	0.91	0.08	0.01	0.91	0.08	0.02	0.97	0.01	0.02	0.97	0.01	0.02	0.97	0.01	0.02	0.97	0.01
1	0	0	0.984	0.016	0	0.86	0.14	0	0.855	0.145	0	0.783	0.217	0	0.538	0.462	0	0.142	0.858	0	0.01	0.91	0.08	0.01	0.91	0.08	0.01	0.91	0.08	0.03	0.96	0.01	0.03	0.96	0.01	0.03	0.96	0.01	0.03	0.96	0.01
1	0	0	0.984	0.016	0	0.86	0.14	0	0.855	0.145	0	0.783	0.217	0	0.538	0.462	0	0.142	0.858	0	0.01	0.91	0.08	0.01	0.91	0.08	0.01	0.91	0.08	0.04	0.94	0.02	0.04	0.94	0.02	0.04	0.94	0.02	0.04	0.94	0.02
1	0	0	0.984	0.016	0	0.86	0.14	0	0.855	0.145	0	0.783	0.217	0	0.538	0.462	0	0.142	0.858	0	0.01	0.91	0.08	0.01	0.91	0.08	0.01	0.91	0.08	0.04	0.95	0.01	0.04	0.95	0.01	0.04	0.95	0.01	0.04	0.95	0.01
1	0	0	0.984	0.016	0	0.86	0.14	0	0.855	0.145	0	0.783	0.217	0	0.538	0.462	0	0.142	0.858	0	0.01	0.91	0.08	0.01	0.91	0.08	0.01	0.91	0.08	0.05	0.93	0.02	0.05	0.93	0.02	0.05	0.93	0.02	0.05	0.93	0.02
1	0	0	0.984	0.016	0	0.86	0.14	0	0.855	0.145	0	0.783	0.217	0	0.538	0.462	0	0.142	0.858	0	0.01	0.91	0.08	0.01	0.91	0.08	0.01	0.91	0.08	0.05	0.94	0.01	0.05	0.94	0.01	0.05	0.94	0.01	0.05	0.94	0.01
1	0	0	0.984	0.016	0	0.86	0.14	0	0.855	0.145	0	0.783	0.217	0	0.538	0.462	0	0.142	0.858	0	0.01	0.91	0.08	0.01	0.91	0.08	0.01	0.91	0.08	0.06	0.92	0.02	0.06	0.92	0.02	0.06	0.92	0.02	0.06	0.92	0.02
1	0	0	0.984	0.016	0	0.86	0.14	0	0.855	0.145	0	0.783	0.217	0	0.538	0.462	0	0.142	0.858	0	0.01	0.91	0.08	0.01	0.91	0.08	0.01	0.91	0.08	0.06	0.93	0.01	0.06	0.93	0.01	0.06	0.93	0.01	0.06	0.93	0.01
1	0	0	0.984	0.016	0	0.86	0.14	0	0.855	0.145	0	0.783	0.217	0	0.538	0.462	0	0.142	0.858	0	0.01	0.91	0.08	0.01	0.91	0.08	0.01	0.91	0.08	0.07	0.9	0.03	0.07	0.9	0.03	0.07	0.9	0.03	0.07	0.9	0.03
1	0	0	0.984	0.016	0	0.86	0.14	0	0.855	0.145	0	0.783	0.217	0	0.538	0.462	0	0.142	0.858	0	0.01	0.91	0.08	0.01	0.91	0.08	0.01	0.91	0.08	0.07	0.91	0.02	0.07	0.91	0.02	0.07	0.91	0.02	0.07	0.91	0.02
1	0	0	0.984	0.016	0	0.86	0.14	0	0.855	0.145	0	0.783	0.217	0	0.538	0.462	0	0.142	0.858	0	0.01	0.91	0.08	0.01	0.91	0.08	0.01	0.91	0.08	0.07	0.92	0.01	0.07	0.92	0.01	0.07	0.92	0.01	0.07	0.92	0.01
1	0	0	0.984	0.016	0	0.86	0.14	0	0.855	0.145	0	0.783	0.217	0	0.538	0.462	0	0.142	0.858	0	0.01	0.91	0.08	0.01	0.91	0.08	0.01	0.91	0.08	0.08	0.89	0.03	0.08	0.89	0.03	0.08	0.89	0.03	0.08	0.89	0.03
1	0	0	0.984	0.016	0	0.86	0.14	0	0.855	0.145	0	0.783	0.217	0	0.538	0.462	0	0.142	0.858	0	0.01	0.91	0.08	0.01	0.91	0.08	0.01	0.91	0.08	0.08	0.9	0.02	0.08	0.9	0.02	0.08	0.9	0.02	0.08	0.9	0.02
1	0	0	0.984	0.016	0	0.86	0.14	0	0.855	0.145	0	0.783	0.217	0	0.538	0.462	0	0.142	0.858	0	0.01	0.91	0.08	0.01	0.91	0.08	0.01	0.91	0.08	0.08	0.91	0.01	0.08	0.91	0.01	0.08	0.91	0.01	0.08	0.91	0.01
1	0	0	0.984	0.016	0	0.86	0.14	0	0.855	0.145	0	0.783	0.217	0	0.538	0.462	0	0.142	0.858	0	0.01	0.91	0.08	0.01	0.91	0.08	0.01	0.91	0.08	0.09	0.88	0.03	0.09	0.88	0.03	0.09	0.88	0.03	0.09	0.88	0.03
1	0	0	0.984	0.016	0	0.86	0.14	0	0.855	0.145	0	0.783	0.217	0	0.538	0.462	0	0.142	0.858	0	0.01	0.91	0.08	0.01	0.91	0.08	0.01	0.91	0.08	0.09	0.89	0.02	0.09	0.89	0.02	0.09	0.89	0.02	0.09	0.89	0.02
1	0	0	0.984	0.016	0	0.86	0.14	0	0.855	0.145	0	0.783	0.217	0	0.538	0.462	0	0.142	0.858	0	0.01	0.91	0.08	0.01	0.91	0.08	0.01	0.91	0.08	0.09	0.9	0.01	0.09	0.9	0.01	0.09	0.9	0.01	0.09	0.9	0.01
1	0	0	0.984	0.016	0	0.86	0.14	0	0.855	0.145	0	0.783	0.217	0	0.538	0.462	0	0.142	0.858	0	0.01	0.91	0.08	0.01	0.91	0.08	0.01	0.91	0.08	0.1	0.87	0.03	0.1	0.87	0.03	0.1	0.87	0.03	0.1	0.87	0.03
1	0	0	0.984	0.016	0	0.86	0.14	0	0.855	0.145	0	0.783	0.217	0	0.538	0.462	0	0.142	0.858	0	0.01	0.91	0.08	0.01	0.91	0.08	0.01	0.91	0.08	0.1	0.88	0.02	0.1	0.88	0.02	0.1	0.88	0.02	0.1	0.88	0.02
1	0	0	0.984	0.016	0	0.86	0.14	0	0.855	0.145	0	0.783	0.217	0	0.538	0.462	0	0.142	0.858	0	0.01	0.91	0.08	0.01	0.91	0.08	0.01	0.91	0.08	0.1	0.89	0.01	0.1	0.89	0.01	0.1	0.89	0.01	0.1	0.89	0.01
1	0	0	0.984	0.016	0	0.86	0.14	0	0.855	0.145	0	0.783	0.217	0	0.538	0.462	0	0.142	0.858	0	0.01	0.91	0.08	0.01	0.91	0.08	0.01	0.91	0.08	0.11	0.86	0.03	0.11	0.86	0.03	0.11	0.86	0.03	0.11	0.86	0.03
1	0	0	0.984	0.016	0	0.86	0.14	0	0.855	0.145	0	0.783	0.217	0	0.538	0.462	0	0.142	0.858	0	0.01	0.91	0.08	0.01	0.91	0.08	0.01	0.91	0.08	0.11	0.87	0.02	0.11	0.87	0.02	0.11	0.87	0.02	0.11	0.87	0.02
1	0	0	0.984	0.016	0	0.86	0.14	0	0.855	0.145	0	0.783	0.217	0	0.538	0.462	0	0.142	0.858	0	0.01	0.91	0.08	0.01	0.91	0.08	0.01	0.91	0.08	0.11	0.88	0.01	0.11	0.88	0.01	0.11	0.88	0.01	0.11	0.88	0.01
1	0	0	0.984	0.016	0	0.86	0.14	0	0.855	0.145	0	0.783	0.217	0	0.538	0.462	0	0.142	0.858	0	0.01	0.91	0.08	0.01	0.91	0.08	0.01	0.91	0.08	0.12	0.85	0.03	0.12	0.85	0.03	0.12	0.85	0.03	0.12	0.85	0.03
1	0	0	0.984	0.016	0	0.86	0.14	0	0.855	0.145	0	0.783	0.217	0	0.538	0.462	0	0.142	0.858	0	0.01	0.91	0.08	0.01	0.91	0.08	0.01	0.91	0.08	0.12	0.86	0.02	0.12	0.86	0.02	0.12	0.86	0.02	0.12	0.86	0.02
1	0	0	0.984	0.016	0	0.86	0.14	0	0.855	0.145	0	0.783	0.217	0	0.538	0.462	0	0.142	0.858	0	0.01	0.91	0.08	0.01	0.91	0.08	0.01	0.91	0.08	0.12	0.87	0.01	0.12	0.87	0.01	0.12	0.87	0.01	0.12	0.87	0.01
1	0	0	0.984	0.016	0	0.86	0.14	0	0.855	0.145	0	0.783	0.217	0	0.538	0.462	0	0.142	0.858	0	0.01	0.91	0.08	0.01	0.91	0.08	0.01	0.91	0.08	0.13	0.85	0.02	0.13	0.85	0.02	0.13	0.85	0.02	0.13	0.85	0.02
1	0	0	0.984	0.016	0	0.86	0.14	0	0.855	0.145	0	0.783	0.217	0	0.538	0.462	0	0.142	0.858	0	0.01	0.91	0.08	0.01	0.91	0.08	0.01	0.91	0.08	0.13	0.86	0.01	0.13	0.86	0.01	0.13	0.86	0.01	0.13	0.86	0.01
1	0	0	0.984	0.016	0	0.86	0.14	0	0.855	0.145	0	0.783	0.217	0	0.538	0.462	0	0.142	0.858	0	0.01	0.92	0.07	0.01	0.92	0.07	0.01	0.92	0.07	0	0.99	0.01	0	0.99	0.01	0	0.99	0.01	0	0.99	0.01
1	0	0	0.984	0.016	0	0.86	0.14	0	0.855	0.145	0	0.783	0.217	0	0.538	0.462	0	0.142	0.858	0	0.01	0.92	0.07	0.01	0.92	0.07	0.01	0.92	0.07	0.01	0.97	0.02	0.01	0.97	0.02	0.01	0.97	0.02	0.01	0.97	0.02
1	0	0	0.984	0.016	0	0.86	0.14	0	0.855	0.145	0	0.783	0.217	0	0.538	0.462	0	0.142	0.858	0	0.01	0.92	0.07	0.01	0.92	0.07	0.01	0.92	0.07	0.01	0.98	0.01	0.01	0.98	0.01	0.01	0.98	0.01	0.01	0.98	0.01
1	0	0	0.984	0.016	0	0.86	0.14	0	0.855	0.145	0	0.783	0.217	0	0.538	0.462	0	0.142	0.858	0	0.01	0.92	0.07	0.01	0.92	0.07	0.01	0.92	0.07	0.02	0.96	0.02	0.02	0.96	0.02	0.02	0.96	0.02	0.02	0.96	0.02
1	0	0	0.984	0.016	0	0.86	0.14	0	0.855	0.145	0	0.783	0.217	0	0.538	0.462	0	0.142	0.858	0	0.01	0.92	0.07	0.01	0.92	0.07	0.01	0.92	0.07	0.02	0.97	0.01	0.02	0.97	0.01	0.02	0.97	0.01	0.02	0.97	0.01
1	0	0	0.984	0.016	0	0.86	0.14	0	0.855	0.145	0	0.783	0.217	0	0.538	0.462	0	0.142	0.858	0	0.01	0.92	0.07	0.01	0.92	0.07	0.01	0.92	0.07	0.03	0.95	0.02	0.03	0.95	0.02	0.03	0.95	0.02	0.03	0.95	0.02
1	0	0	0.984	0.016	0	0.86	0.14	0	0.855	0.145	0	0.783	0.217	0	0.538	0.462	0	0.142	0.858	0	0.01	0.92	0.07	0.01	0.92	0.07	0.01	0.92	0.07	0.03	0.96	0.01	0.03	0.96	0.01	0.03	0.96	0.01	0.03	0.96	0.01
1	0	0	0.984	0.016	0	0.86	0.14	0	0.855	0.145	0	0.783	0.217	0	0.538	0.462	0	0.142	0.858	0	0.01	0.92	0.07	0.01	0.92	0.07	0.01	0.92	0.07	0.04	0.94	0.02	0.04	0.94	0.02	0.04	0.94	0.02	0.04	0.94	0.02
1	0	0	0.984	0.016	0	0.86	0.14	0	0.855	0.145	0	0.783	0.217	0	0.538	0.462	0	0.142	0.858	0	0.01	0.92	0.07	0.01	0.92	0.07	0.01	0.92	0.07	0.04	0.95	0.01	0.04	0.95	0.01	0.04	0.95	0.01	0.04	0.95	0.01
1	0	0	0.984	0.016	0	0.86	0.14	0	0.855	0.145	0	0.783	0.217	0	0.538	0.462	0	0.142	0.858	0	0.01	0.92	0.07	0.01	0.92	0.07	0.01	0.92	0.07	0.05	0.92	0.03	0.05	0.92	0.03	0.05	0.92	0.03	0.05	0.92	0.03
1	0	0	0.984	0.016	0	0.86	0.14	0	0.855	0.145	0	0.783	0.217	0	0.538	0.462	0	0.142	0.858	0	0.01	0.92	0.07	0.01	0.92	0.07	0.01	0.92	0.07	0.05	0.93	0.02	0.05	0.93	0.02	0.05	0.93	0.02	0.05	0.93	0.02
1	0	0	0.984	0.016	0	0.86	0.14	0	0.855	0.145	0	0.783	0.217	0	0.538	0.462	0	0.142	0.858	0	0.01	0.92	0.07	0.01	0.92	0.07	0.01	0.92	0.07	0.05	0.94	0.01	0.05	0.94	0.01	0.05	0.94	0.01	0.05	0.94	0.01
1	0	0	0.984	0.016	0	0.86	0.14	0	0.855	0.145	0	0.783	0.217	0	0.538	0.462	0	0.142	0.858	0	0.01	0.92	0.07	0.01	0.92	0.07	0.01	0.92	0.07	0.06	0.91	0.03	0.06	0.91	0.03	0.06	0.91	0.03	0.06	0.91	0.03
1	0	0	0.984	0.016	0	0.86	0.14	0	0.855	0.145	0	0.783	0.217	0	0.538	0.462	0	0.142	0.858	0	0.01	0.92	0.07	0.01	0.92	0.07	0.01	0.92	0.07	0.06	0.92	0.02	0.06	0.92	0.02	0.06	0.92	0.02	0.06	0.92	0.02
1	0	0	0.984	0.016	0	0.86	0.14	0	0.855	0.145	0	0.783	0.217	0	0.538	0.462	0	0.142	0.858	0	0.01	0.92	0.07	0.01	0.92	0.07	0.01	0.92	0.07	0.06	0.93	0.01	0.06	0.93	0.01	0.06	0.93	0.01	0.06	0.93	0.01
1	0	0	0.984	0.016	0	0.86	0.14	0	0.855	0.145	0	0.783	0.217	0	0.538	0.462	0	0.142	0.858	0	0.01	0.92	0.07	0.01	0.92	0.07	0.01	0.92	0.07	0.07	0.9	0.03	0.07	0.9	0.03	0.07	0.9	0.03	0.07	0.9	0.03
1	0	0	0.984	0.016	0	0.86	0.14	0	0.855	0.145	0	0.783	0.217	0	0.538	0.462	0	0.142	0.858	0	0.01	0.92	0.07	0.01	0.92	0.07	0.01	0.92	0.07	0.07	0.91	0.02	0.07	0.91	0.02	0.07	0.91	0.02	0.07	0.91	0.02
1	0	0	0.984	0.016	0	0.86	0.14	0	0.855	0.145	0	0.783	0.217	0	0.538	0.462	0	0.142	0.858	0	0.01	0.92	0.07	0.01	0.92	0.07	0.01	0.92	0.07	0.07	0.92	0.01	0.07	0.92	0.01	0.07	0.92	0.01	0.07	0.92	0.01
1	0	0	0.984	0.016	0	0.86	0.14	0	0.855	0.145	0	0.783	0.217	0	0.538	0.462	0	0.142	0.858	0	0.01	0.92	0.07	0.01	0.92	0.07	0.01	0.92	0.07	0.08	0.89	0.03	0.08	0.89	0.03	0.08	0.89	0.03	0.08	0.89	0.03
1	0	0	0.984	0.016	0	0.86	0.14	0	0.855	0.145	0	0.783	0.217	0	0.538	0.462	0	0.142	0.858	0	0.01	0.92	0.07	0.01	0.92	0.07	0.01	0.92	0.07	0.08	0.9	0.02	0.08	0.9	0.02	0.08	0.9	0.02	0.08	0.9	0.02
1	0	0	0.984	0.016	0	0.86	0.14	0	0.855	0.145	0	0.783	0.217	0	0.538	0.462	0	0.142	0.858	0	0.01	0.92	0.07	0.01	0.92	0.07	0.01	0.92	0.07	0.08	0.91	0.01	0.08	0.91	0.01	0.08	0.91	0.01	0.08	0.91	0.01
1	0	0	0.984	0.016	0	0.86	0.14	0	0.855	0.145	0	0.783	0.217	0	0.538	0.462	0	0.142	0.858	0	0.01	0.92	0.07	0.01	0.92	0.07	0.01	0.92	0.07	0.09	0.88	0.03	0.09	0.88	0.03	0.09	0.88	0.03	0.09	0.88	0.03
1	0	0	0.984	0.016	0	0.86	0.14	0	0.855	0.145	0	0.783	0.217	0	0.538	0.462	0	0.142	0.858	0	0.01	0.92	0.07	0.01	0.92	0.07	0.01	0.92	0.07	0.09	0.89	0.02	0.09	0.89	0.02	0.09	0.89	0.02	0.09	0.89	0.02
1	0	0	0.984	0.016	0	0.86	0.14	0	0.855	0.145	0	0.783	0.217	0	0.538	0.462	0	0.142	0.858	0	0.01	0.92	0.07	0.01	0.92	0.07	0.01	0.92	0.07	0.09	0.9	0.01	0.09	0.9	0.01	0.09	0.9	0.01	0.09	0.9	0.01
1	0	0	0.984	0.016	0	0.86	0.14	0	0.855	0.145	0	0.783	0.217	0	0.538	0.462	0	0.142	0.858	0	0.01	0.92	0.07	0.01	0.92	0.07	0.01	0.92	0.07	0.1	0.87	0.03	0.1	0.87	0.03	0.1	0.87	0.03	0.1	0.87	0.03
1	0	0	0.984	0.016	0	0.86	0.14	0	0.855	0.145	0	0.783	0.217	0	0.538	0.462	0	0.142	0.858	0	0.01	0.92	0.07	0.01	0.92	0.07	0.01	0.92	0.07	0.1	0.88	0.02	0.1	0.88	0.02	0.1	0.88	0.02	0.1	0.88	0.02
1	0	0	0.984	0.016	0	0.86	0.14	0	0.855	0.145	0	0.783	0.217	0	0.538	0.462	0	0.142	0.858	0	0.01	0.92	0.07	0.01	0.92	0.07	0.01	0.92	0.07	0.1	0.89	0.01	0.1	0.89	0.01	0.1	0.89	0.01	0.1	0.89	0.01
1	0	0	0.984	0.016	0	0.86	0.14	0	0.855	0.145	0	0.783	0.217	0	0.538	0.462	0	0.142	0.858	0	0.01	0.92	0.07	0.01	0.92	0.07	0.01	0.92	0.07	0.11	0.86	0.03	0.11	0.86	0.03	0.11	0.86	0.03	0.11	0.86	0.03
1	0	0	0.984	0.016	0	0.86	0.14	0	0.855	0.145	0	0.783	0.217	0	0.538	0.462	0	0.142	0.858	0	0.01	0.92	0.07	0.01	0.92	0.07	0.01	0.92	0.07	0.11	0.87	0.02	0.11	0.87	0.02	0.11	0.87	0.02	0.11	0.87	0.02
1	0	0	0.984	0.016	0	0.86	0.14	0	0.855	0.145	0	0.783	0.217	0	0.538	0.462	0	0.142	0.858	0	0.01	0.92	0.07	0.01	0.92	0.07	0.01	0.92	0.07	0.12	0.85	0.03	0.12	0.85	0.03	0.12	0.85	0.03	0.12	0.85	0.03
1	0	0	0.984	0.016	0	0.86	0.14	0	0.855	0.145	0	0.783	0.217	0	0.538	0.462	0	0.142	0.858	0	0.01	0.92	0.07	0.01	0.92	0.07	0.01	0.92	0.07	0.12	0.86	0.02	0.12	0.86	0.02	0.12	0.86	0.02	0.12	0.86	0.02
1	0	0	0.984	0.016	0	0.86	0.14	0	0.855	0.145	0	0.783	0.217	0	0.538	0.462	0	0.142	0.858	0	0.01	0.92	0.07	0.01	0.92	0.07	0.01	0.92	0.07	0.13	0.85	0.02	0.13	0.85	0.02	0.13	0.85	0.02	0.13	0.85	0.02
1	0	0	0.984	0.016	0	0.86	0.14	0	0.855	0.145	0	0.783	0.217	0	0.538	0.462	0	0.142	0.858	0	0.01	0.93	0.06	0.01	0.93	0.06	0.01	0.93	0.06	0	0.98	0.02	0	0.98	0.02	0	0.98	0.02	0	0.98	0.02
1	0	0	0.984	0.016	0	0.86	0.14	0	0.855	0.145	0	0.783	0.217	0	0.538	0.462	0	0.142	0.858	0	0.01	0.93	0.06	0.01	0.93	0.06	0.01	0.93	0.06	0	0.99	0.01	0	0.99	0.01	0	0.99	0.01	0	0.99	0.01
1	0	0	0.984	0.016	0	0.86	0.14	0	0.855	0.145	0	0.783	0.217	0	0.538	0.462	0	0.142	0.858	0	0.01	0.93	0.06	0.01	0.93	0.06	0.01	0.93	0.06	0.01	0.97	0.02	0.01	0.97	0.02	0.01	0.97	0.02	0.01	0.97	0.02
1	0	0	0.984	0.016	0	0.86	0.14	0	0.855	0.145	0	0.783	0.217	0	0.538	0.462	0	0.142	0.858	0	0.01	0.93	0.06	0.01	0.93	0.06	0.01	0.93	0.06	0.01	0.98	0.01	0.01	0.98	0.01	0.01	0.98	0.01	0.01	0.98	0.01
1	0	0	0.984	0.016	0	0.86	0.14	0	0.855	0.145	0	0.783	0.217	0	0.538	0.462	0	0.142	0.858	0	0.01	0.93	0.06	0.01	0.93	0.06	0.01	0.93	0.06	0.02	0.95	0.03	0.02	0.95	0.03	0.02	0.95	0.03	0.02	0.95	0.03
1	0	0	0.984	0.016	0	0.86	0.14	0	0.855	0.145	0	0.783	0.217	0	0.538	0.462	0	0.142	0.858	0	0.01	0.93	0.06	0.01	0.93	0.06	0.01	0.93	0.06	0.02	0.96	0.02	0.02	0.96	0.02	0.02	0.96	0.02	0.02	0.96	0.02
1	0	0	0.984	0.016	0	0.86	0.14	0	0.855	0.145	0	0.783	0.217	0	0.538	0.462	0	0.142	0.858	0	0.01	0.93	0.06	0.01	0.93	0.06	0.01	0.93	0.06	0.02	0.97	0.01	0.02	0.97	0.01	0.02	0.97	0.01	0.02	0.97	0.01
1	0	0	0.984	0.016	0	0.86	0.14	0	0.855	0.145	0	0.783	0.217	0	0.538	0.462	0	0.142	0.858	0	0.01	0.93	0.06	0.01	0.93	0.06	0.01	0.93	0.06	0.03	0.94	0.03	0.03	0.94	0.03	0.03	0.94	0.03	0.03	0.94	0.03
1	0	0	0.984	0.016	0	0.86	0.14	0	0.855	0.145	0	0.783	0.217	0	0.538	0.462	0	0.142	0.858	0	0.01	0.93	0.06	0.01	0.93	0.06	0.01	0.93	0.06	0.03	0.95	0.02	0.03	0.95	0.02	0.03	0.95	0.02	0.03	0.95	0.02
1	0	0	0.984	0.016	0	0.86	0.14	0	0.855	0.145	0	0.783	0.217	0	0.538	0.462	0	0.142	0.858	0	0.01	0.93	0.06	0.01	0.93	0.06	0.01	0.93	0.06	0.03	0.96	0.01	0.03	0.96	0.01	0.03	0.96	0.01	0.03	0.96	0.01
1	0	0	0.984	0.016	0	0.86	0.14	0	0.855	0.145	0	0.783	0.217	0	0.538	0.462	0	0.142	0.858	0	0.01	0.93	0.06	0.01	0.93	0.06	0.01	0.93	0.06	0.04	0.93	0.03	0.04	0.93	0.03	0.04	0.93	0.03	0.04	0.93	0.03
1	0	0	0.984	0.016	0	0.86	0.14	0	0.855	0.145	0	0.783	0.217	0	0.538	0.462	0	0.142	0.858	0	0.01	0.93	0.06	0.01	0.93	0.06	0.01	0.93	0.06	0.04	0.94	0.02	0.04	0.94	0.02	0.04	0.94	0.02	0.04	0.94	0.02
1	0	0	0.984	0.016	0	0.86	0.14	0	0.855	0.145	0	0.783	0.217	0	0.538	0.462	0	0.142	0.858	0	0.01	0.93	0.06	0.01	0.93	0.06	0.01	0.93	0.06	0.04	0.95	0.01	0.04	0.95	0.01	0.04	0.95	0.01	0.04	0.95	0.01
1	0	0	0.984	0.016	0	0.86	0.14	0	0.855	0.145	0	0.783	0.217	0	0.538	0.462	0	0.142	0.858	0	0.01	0.93	0.06	0.01	0.93	0.06	0.01	0.93	0.06	0.05	0.92	0.03	0.05	0.92	0.03	0.05	0.92	0.03	0.05	0.92	0.03
1	0	0	0.984	0.016	0	0.86	0.14	0	0.855	0.145	0	0.783	0.217	0	0.538	0.462	0	0.142	0.858	0	0.01	0.93	0.06	0.01	0.93	0.06	0.01	0.93	0.06	0.05	0.93	0.02	0.05	0.93	0.02	0.05	0.93	0.02	0.05	0.93	0.02
1	0	0	0.984	0.016	0	0.86	0.14	0	0.855	0.145	0	0.783	0.217	0	0.538	0.462	0	0.142	0.858	0	0.01	0.93	0.06	0.01	0.93	0.06	0.01	0.93	0.06	0.05	0.94	0.01	0.05	0.94	0.01	0.05	0.94	0.01	0.05	0.94	0.01
1	0	0	0.984	0.016	0	0.86	0.14	0	0.855	0.145	0	0.783	0.217	0	0.538	0.462	0	0.142	0.858	0	0.01	0.93	0.06	0.01	0.93	0.06	0.01	0.93	0.06	0.06	0.91	0.03	0.06	0.91	0.03	0.06	0.91	0.03	0.06	0.91	0.03
1	0	0	0.984	0.016	0	0.86	0.14	0	0.855	0.145	0	0.783	0.217	0	0.538	0.462	0	0.142	0.858	0	0.01	0.93	0.06	0.01	0.93	0.06	0.01	0.93	0.06	0.06	0.92	0.02	0.06	0.92	0.02	0.06	0.92	0.02	0.06	0.92	0.02
1	0	0	0.984	0.016	0	0.86	0.14	0	0.855	0.145	0	0.783	0.217	0	0.538	0.462	0	0.142	0.858	0	0.01	0.93	0.06	0.01	0.93	0.06	0.01	0.93	0.06	0.06	0.93	0.01	0.06	0.93	0.01	0.06	0.93	0.01	0.06	0.93	0.01
1	0	0	0.984	0.016	0	0.86	0.14	0	0.855	0.145	0	0.783	0.217	0	0.538	0.462	0	0.142	0.858	0	0.01	0.93	0.06	0.01	0.93	0.06	0.01	0.93	0.06	0.07	0.9	0.03	0.07	0.9	0.03	0.07	0.9	0.03	0.07	0.9	0.03
1	0	0	0.984	0.016	0	0.86	0.14	0	0.855	0.145	0	0.783	0.217	0	0.538	0.462	0	0.142	0.858	0	0.01	0.93	0.06	0.01	0.93	0.06	0.01	0.93	0.06	0.07	0.91	0.02	0.07	0.91	0.02	0.07	0.91	0.02	0.07	0.91	0.02
1	0	0	0.984	0.016	0	0.86	0.14	0	0.855	0.145	0	0.783	0.217	0	0.538	0.462	0	0.142	0.858	0	0.01	0.93	0.06	0.01	0.93	0.06	0.01	0.93	0.06	0.07	0.92	0.01	0.07	0.92	0.01	0.07	0.92	0.01	0.07	0.92	0.01
1	0	0	0.984	0.016	0	0.86	0.14	0	0.855	0.145	0	0.783	0.217	0	0.538	0.462	0	0.142	0.858	0	0.01	0.93	0.06	0.01	0.93	0.06	0.01	0.93	0.06	0.08	0.89	0.03	0.08	0.89	0.03	0.08	0.89	0.03	0.08	0.89	0.03
1	0	0	0.984	0.016	0	0.86	0.14	0	0.855	0.145	0	0.783	0.217	0	0.538	0.462	0	0.142	0.858	0	0.01	0.93	0.06	0.01	0.93	0.06	0.01	0.93	0.06	0.08	0.9	0.02	0.08	0.9	0.02	0.08	0.9	0.02	0.08	0.9	0.02
1	0	0	0.984	0.016	0	0.86	0.14	0	0.855	0.145	0	0.783	0.217	0	0.538	0.462	0	0.142	0.858	0	0.01	0.93	0.06	0.01	0.93	0.06	0.01	0.93	0.06	0.08	0.91	0.01	0.08	0.91	0.01	0.08	0.91	0.01	0.08	0.91	0.01
1	0	0	0.984	0.016	0	0.86	0.14	0	0.855	0.145	0	0.783	0.217	0	0.538	0.462	0	0.142	0.858	0	0.01	0.93	0.06	0.01	0.93	0.06	0.01	0.93	0.06	0.09	0.88	0.03	0.09	0.88	0.03	0.09	0.88	0.03	0.09	0.88	0.03
1	0	0	0.984	0.016	0	0.86	0.14	0	0.855	0.145	0	0.783	0.217	0	0.538	0.462	0	0.142	0.858	0	0.01	0.93	0.06	0.01	0.93	0.06	0.01	0.93	0.06	0.09	0.89	0.02	0.09	0.89	0.02	0.09	0.89	0.02	0.09	0.89	0.02
1	0	0	0.984	0.016	0	0.86	0.14	0	0.855	0.145	0	0.783	0.217	0	0.538	0.462	0	0.142	0.858	0	0.01	0.93	0.06	0.01	0.93	0.06	0.01	0.93	0.06	0.1	0.87	0.03	0.1	0.87	0.03	0.1	0.87	0.03	0.1	0.87	0.03
1	0	0	0.984	0.016	0	0.86	0.14	0	0.855	0.145	0	0.783	0.217	0	0.538	0.462	0	0.142	0.858	0	0.01	0.93	0.06	0.01	0.93	0.06	0.01	0.93	0.06	0.1	0.88	0.02	0.1	0.88	0.02	0.1	0.88	0.02	0.1	0.88	0.02
1	0	0	0.984	0.016	0	0.86	0.14	0	0.855	0.145	0	0.783	0.217	0	0.538	0.462	0	0.142	0.858	0	0.01	0.93	0.06	0.01	0.93	0.06	0.01	0.93	0.06	0.11	0.86	0.03	0.11	0.86	0.03	0.11	0.86	0.03	0.11	0.86	0.03
1	0	0	0.984	0.016	0	0.86	0.14	0	0.855	0.145	0	0.783	0.217	0	0.538	0.462	0	0.142	0.858	0	0.01	0.93	0.06	0.01	0.93	0.06	0.01	0.93	0.06	0.11	0.87	0.02	0.11	0.87	0.02	0.11	0.87	0.02	0.11	0.87	0.02
1	0	0	0.984	0.016	0	0.86	0.14	0	0.855	0.145	0	0.783	0.217	0	0.538	0.462	0	0.142	0.858	0	0.01	0.93	0.06	0.01	0.93	0.06	0.01	0.93	0.06	0.12	0.85	0.03	0.12	0.85	0.03	0.12	0.85	0.03	0.12	0.85	0.03
1	0	0	0.984	0.016	0	0.86	0.14	0	0.855	0.145	0	0.783	0.217	0	0.538	0.462	0	0.142	0.858	0	0.01	0.93	0.06	0.01	0.93	0.06	0.01	0.93	0.06	0.12	0.86	0.02	0.12	0.86	0.02	0.12	0.86	0.02	0.12	0.86	0.02
1	0	0	0.984	0.016	0	0.86	0.14	0	0.855	0.145	0	0.783	0.217	0	0.538	0.462	0	0.142	0.858	0	0.01	0.93	0.06	0.01	0.93	0.06	0.01	0.93	0.06	0.13	0.85	0.02	0.13	0.85	0.02	0.13	0.85	0.02	0.13	0.85	0.02
1	0	0	0.984	0.016	0	0.86	0.14	0	0.855	0.145	0	0.783	0.217	0	0.538	0.462	0	0.142	0.858	0	0.01	0.94	0.05	0.01	0.94	0.05	0.01	0.94	0.05	0	0.97	0.03	0	0.97	0.03	0	0.97	0.03	0	0.97	0.03
1	0	0	0.984	0.016	0	0.86	0.14	0	0.855	0.145	0	0.783	0.217	0	0.538	0.462	0	0.142	0.858	0	0.01	0.94	0.05	0.01	0.94	0.05	0.01	0.94	0.05	0	0.98	0.02	0	0.98	0.02	0	0.98	0.02	0	0.98	0.02
1	0	0	0.984	0.016	0	0.86	0.14	0	0.855	0.145	0	0.783	0.217	0	0.538	0.462	0	0.142	0.858	0	0.01	0.94	0.05	0.01	0.94	0.05	0.01	0.94	0.05	0	0.99	0.01	0	0.99	0.01	0	0.99	0.01	0	0.99	0.01
1	0	0	0.984	0.016	0	0.86	0.14	0	0.855	0.145	0	0.783	0.217	0	0.538	0.462	0	0.142	0.858	0	0.01	0.94	0.05	0.01	0.94	0.05	0.01	0.94	0.05	0.01	0.96	0.03	0.01	0.96	0.03	0.01	0.96	0.03	0.01	0.96	0.03
1	0	0	0.984	0.016	0	0.86	0.14	0	0.855	0.145	0	0.783	0.217	0	0.538	0.462	0	0.142	0.858	0	0.01	0.94	0.05	0.01	0.94	0.05	0.01	0.94	0.05	0.01	0.97	0.02	0.01	0.97	0.02	0.01	0.97	0.02	0.01	0.97	0.02
1	0	0	0.984	0.016	0	0.86	0.14	0	0.855	0.145	0	0.783	0.217	0	0.538	0.462	0	0.142	0.858	0	0.01	0.94	0.05	0.01	0.94	0.05	0.01	0.94	0.05	0.01	0.98	0.01	0.01	0.98	0.01	0.01	0.98	0.01	0.01	0.98	0.01
1	0	0	0.984	0.016	0	0.86	0.14	0	0.855	0.145	0	0.783	0.217	0	0.538	0.462	0	0.142	0.858	0	0.01	0.94	0.05	0.01	0.94	0.05	0.01	0.94	0.05	0.02	0.95	0.03	0.02	0.95	0.03	0.02	0.95	0.03	0.02	0.95	0.03
1	0	0	0.984	0.016	0	0.86	0.14	0	0.855	0.145	0	0.783	0.217	0	0.538	0.462	0	0.142	0.858	0	0.01	0.94	0.05	0.01	0.94	0.05	0.01	0.94	0.05	0.02	0.96	0.02	0.02	0.96	0.02	0.02	0.96	0.02	0.02	0.96	0.02
1	0	0	0.984	0.016	0	0.86	0.14	0	0.855	0.145	0	0.783	0.217	0	0.538	0.462	0	0.142	0.858	0	0.01	0.94	0.05	0.01	0.94	0.05	0.01	0.94	0.05	0.02	0.97	0.01	0.02	0.97	0.01	0.02	0.97	0.01	0.02	0.97	0.01
1	0	0	0.984	0.016	0	0.86	0.14	0	0.855	0.145	0	0.783	0.217	0	0.538	0.462	0	0.142	0.858	0	0.01	0.94	0.05	0.01	0.94	0.05	0.01	0.94	0.05	0.03	0.94	0.03	0.03	0.94	0.03	0.03	0.94	0.03	0.03	0.94	0.03
1	0	0	0.984	0.016	0	0.86	0.14	0	0.855	0.145	0	0.783	0.217	0	0.538	0.462	0	0.142	0.858	0	0.01	0.94	0.05	0.01	0.94	0.05	0.01	0.94	0.05	0.03	0.95	0.02	0.03	0.95	0.02	0.03	0.95	0.02	0.03	0.95	0.02
1	0	0	0.984	0.016	0	0.86	0.14	0	0.855	0.145	0	0.783	0.217	0	0.538	0.462	0	0.142	0.858	0	0.01	0.94	0.05	0.01	0.94	0.05	0.01	0.94	0.05	0.03	0.96	0.01	0.03	0.96	0.01	0.03	0.96	0.01	0.03	0.96	0.01
1	0	0	0.984	0.016	0	0.86	0.14	0	0.855	0.145	0	0.783	0.217	0	0.538	0.462	0	0.142	0.858	0	0.01	0.94	0.05	0.01	0.94	0.05	0.01	0.94	0.05	0.04	0.93	0.03	0.04	0.93	0.03	0.04	0.93	0.03	0.04	0.93	0.03
1	0	0	0.984	0.016	0	0.86	0.14	0	0.855	0.145	0	0.783	0.217	0	0.538	0.462	0	0.142	0.858	0	0.01	0.94	0.05	0.01	0.94	0.05	0.01	0.94	0.05	0.04	0.94	0.02	0.04	0.94	0.02	0.04	0.94	0.02	0.04	0.94	0.02
1	0	0	0.984	0.016	0	0.86	0.14	0	0.855	0.145	0	0.783	0.217	0	0.538	0.462	0	0.142	0.858	0	0.01	0.94	0.05	0.01	0.94	0.05	0.01	0.94	0.05	0.04	0.95	0.01	0.04	0.95	0.01	0.04	0.95	0.01	0.04	0.95	0.01
1	0	0	0.984	0.016	0	0.86	0.14	0	0.855	0.145	0	0.783	0.217	0	0.538	0.462	0	0.142	0.858	0	0.01	0.94	0.05	0.01	0.94	0.05	0.01	0.94	0.05	0.05	0.92	0.03	0.05	0.92	0.03	0.05	0.92	0.03	0.05	0.92	0.03
1	0	0	0.984	0.016	0	0.86	0.14	0	0.855	0.145	0	0.783	0.217	0	0.538	0.462	0	0.142	0.858	0	0.01	0.94	0.05	0.01	0.94	0.05	0.01	0.94	0.05	0.05	0.93	0.02	0.05	0.93	0.02	0.05	0.93	0.02	0.05	0.93	0.02
1	0	0	0.984	0.016	0	0.86	0.14	0	0.855	0.145	0	0.783	0.217	0	0.538	0.462	0	0.142	0.858	0	0.01	0.94	0.05	0.01	0.94	0.05	0.01	0.94	0.05	0.06	0.91	0.03	0.06	0.91	0.03	0.06	0.91	0.03	0.06	0.91	0.03
1	0	0	0.984	0.016	0	0.86	0.14	0	0.855	0.145	0	0.783	0.217	0	0.538	0.462	0	0.142	0.858	0	0.01	0.94	0.05	0.01	0.94	0.05	0.01	0.94	0.05	0.06	0.92	0.02	0.06	0.92	0.02	0.06	0.92	0.02	0.06	0.92	0.02
1	0	0	0.984	0.016	0	0.86	0.14	0	0.855	0.145	0	0.783	0.217	0	0.538	0.462	0	0.142	0.858	0	0.01	0.94	0.05	0.01	0.94	0.05	0.01	0.94	0.05	0.07	0.9	0.03	0.07	0.9	0.03	0.07	0.9	0.03	0.07	0.9	0.03
1	0	0	0.984	0.016	0	0.86	0.14	0	0.855	0.145	0	0.783	0.217	0	0.538	0.462	0	0.142	0.858	0	0.01	0.94	0.05	0.01	0.94	0.05	0.01	0.94	0.05	0.07	0.91	0.02	0.07	0.91	0.02	0.07	0.91	0.02	0.07	0.91	0.02
1	0	0	0.984	0.016	0	0.86	0.14	0	0.855	0.145	0	0.783	0.217	0	0.538	0.462	0	0.142	0.858	0	0.01	0.94	0.05	0.01	0.94	0.05	0.01	0.94	0.05	0.08	0.89	0.03	0.08	0.89	0.03	0.08	0.89	0.03	0.08	0.89	0.03
1	0	0	0.984	0.016	0	0.86	0.14	0	0.855	0.145	0	0.783	0.217	0	0.538	0.462	0	0.142	0.858	0	0.01	0.94	0.05	0.01	0.94	0.05	0.01	0.94	0.05	0.08	0.9	0.02	0.08	0.9	0.02	0.08	0.9	0.02	0.08	0.9	0.02
1	0	0	0.984	0.016	0	0.86	0.14	0	0.855	0.145	0	0.783	0.217	0	0.538	0.462	0	0.142	0.858	0	0.01	0.94	0.05	0.01	0.94	0.05	0.01	0.94	0.05	0.09	0.88	0.03	0.09	0.88	0.03	0.09	0.88	0.03	0.09	0.88	0.03
1	0	0	0.984	0.016	0	0.86	0.14	0	0.855	0.145	0	0.783	0.217	0	0.538	0.462	0	0.142	0.858	0	0.01	0.94	0.05	0.01	0.94	0.05	0.01	0.94	0.05	0.09	0.89	0.02	0.09	0.89	0.02	0.09	0.89	0.02	0.09	0.89	0.02
1	0	0	0.984	0.016	0	0.86	0.14	0	0.855	0.145	0	0.783	0.217	0	0.538	0.462	0	0.142	0.858	0	0.01	0.94	0.05	0.01	0.94	0.05	0.01	0.94	0.05	0.1	0.87	0.03	0.1	0.87	0.03	0.1	0.87	0.03	0.1	0.87	0.03
1	0	0	0.984	0.016	0	0.86	0.14	0	0.855	0.145	0	0.783	0.217	0	0.538	0.462	0	0.142	0.858	0	0.01	0.94	0.05	0.01	0.94	0.05	0.01	0.94	0.05	0.1	0.88	0.02	0.1	0.88	0.02	0.1	0.88	0.02	0.1	0.88	0.02
1	0	0	0.984	0.016	0	0.86	0.14	0	0.855	0.145	0	0.783	0.217	0	0.538	0.462	0	0.142	0.858	0	0.01	0.94	0.05	0.01	0.94	0.05	0.01	0.94	0.05	0.11	0.86	0.03	0.11	0.86	0.03	0.11	0.86	0.03	0.11	0.86	0.03
1	0	0	0.984	0.016	0	0.86	0.14	0	0.855	0.145	0	0.783	0.217	0	0.538	0.462	0	0.142	0.858	0	0.01	0.94	0.05	0.01	0.94	0.05	0.01	0.94	0.05	0.12	0.85	0.03	0.12	0.85	0.03	0.12	0.85	0.03	0.12	0.85	0.03
1	0	0	0.984	0.016	0	0.86	0.14	0	0.855	0.145	0	0.783	0.217	0	0.538	0.462	0	0.142	0.858	0	0.01	0.95	0.04	0.01	0.95	0.04	0.01	0.95	0.04	0	0.97	0.03	0	0.97	0.03	0	0.97	0.03	0	0.97	0.03
1	0	0	0.984	0.016	0	0.86	0.14	0	0.855	0.145	0	0.783	0.217	0	0.538	0.462	0	0.142	0.858	0	0.01	0.95	0.04	0.01	0.95	0.04	0.01	0.95	0.04	0	0.98	0.02	0	0.98	0.02	0	0.98	0.02	0	0.98	0.02
1	0	0	0.984	0.016	0	0.86	0.14	0	0.855	0.145	0	0.783	0.217	0	0.538	0.462	0	0.142	0.858	0	0.01	0.95	0.04	0.01	0.95	0.04	0.01	0.95	0.04	0.01	0.96	0.03	0.01	0.96	0.03	0.01	0.96	0.03	0.01	0.96	0.03
1	0	0	0.984	0.016	0	0.86	0.14	0	0.855	0.145	0	0.783	0.217	0	0.538	0.462	0	0.142	0.858	0	0.01	0.95	0.04	0.01	0.95	0.04	0.01	0.95	0.04	0.01	0.97	0.02	0.01	0.97	0.02	0.01	0.97	0.02	0.01	0.97	0.02
1	0	0	0.984	0.016	0	0.86	0.14	0	0.855	0.145	0	0.783	0.217	0	0.538	0.462	0	0.142	0.858	0	0.01	0.95	0.04	0.01	0.95	0.04	0.01	0.95	0.04	0.02	0.95	0.03	0.02	0.95	0.03	0.02	0.95	0.03	0.02	0.95	0.03
1	0	0	0.984	0.016	0	0.86	0.14	0	0.855	0.145	0	0.783	0.217	0	0.538	0.462	0	0.142	0.858	0	0.01	0.95	0.04	0.01	0.95	0.04	0.01	0.95	0.04	0.02	0.96	0.02	0.02	0.96	0.02	0.02	0.96	0.02	0.02	0.96	0.02
1	0	0	0.984	0.016	0	0.86	0.14	0	0.855	0.145	0	0.783	0.217	0	0.538	0.462	0	0.142	0.858	0	0.01	0.95	0.04	0.01	0.95	0.04	0.01	0.95	0.04	0.03	0.94	0.03	0.03	0.94	0.03	0.03	0.94	0.03	0.03	0.94	0.03
1	0	0	0.984	0.016	0	0.86	0.14	0	0.855	0.145	0	0.783	0.217	0	0.538	0.462	0	0.142	0.858	0	0.01	0.95	0.04	0.01	0.95	0.04	0.01	0.95	0.04	0.03	0.95	0.02	0.03	0.95	0.02	0.03	0.95	0.02	0.03	0.95	0.02
1	0	0	0.984	0.016	0	0.86	0.14	0	0.855	0.145	0	0.783	0.217	0	0.538	0.462	0	0.142	0.858	0	0.01	0.95	0.04	0.01	0.95	0.04	0.01	0.95	0.04	0.04	0.93	0.03	0.04	0.93	0.03	0.04	0.93	0.03	0.04	0.93	0.03
1	0	0	0.984	0.016	0	0.86	0.14	0	0.855	0.145	0	0.783	0.217	0	0.538	0.462	0	0.142	0.858	0	0.01	0.95	0.04	0.01	0.95	0.04	0.01	0.95	0.04	0.04	0.94	0.02	0.04	0.94	0.02	0.04	0.94	0.02	0.04	0.94	0.02
1	0	0	0.984	0.016	0	0.86	0.14	0	0.855	0.145	0	0.783	0.217	0	0.538	0.462	0	0.142	0.858	0	0.01	0.95	0.04	0.01	0.95	0.04	0.01	0.95	0.04	0.05	0.92	0.03	0.05	0.92	0.03	0.05	0.92	0.03	0.05	0.92	0.03
1	0	0	0.984	0.016	0	0.86	0.14	0	0.855	0.145	0	0.783	0.217	0	0.538	0.462	0	0.142	0.858	0	0.01	0.95	0.04	0.01	0.95	0.04	0.01	0.95	0.04	0.05	0.93	0.02	0.05	0.93	0.02	0.05	0.93	0.02	0.05	0.93	0.02
1	0	0	0.984	0.016	0	0.86	0.14	0	0.855	0.145	0	0.783	0.217	0	0.538	0.462	0	0.142	0.858	0	0.01	0.95	0.04	0.01	0.95	0.04	0.01	0.95	0.04	0.06	0.91	0.03	0.06	0.91	0.03	0.06	0.91	0.03	0.06	0.91	0.03
1	0	0	0.984	0.016	0	0.86	0.14	0	0.855	0.145	0	0.783	0.217	0	0.538	0.462	0	0.142	0.858	0	0.01	0.95	0.04	0.01	0.95	0.04	0.01	0.95	0.04	0.06	0.92	0.02	0.06	0.92	0.02	0.06	0.92	0.02	0.06	0.92	0.02
1	0	0	0.984	0.016	0	0.86	0.14	0	0.855	0.145	0	0.783	0.217	0	0.538	0.462	0	0.142	0.858	0	0.01	0.95	0.04	0.01	0.95	0.04	0.01	0.95	0.04	0.07	0.9	0.03	0.07	0.9	0.03	0.07	0.9	0.03	0.07	0.9	0.03
1	0	0	0.984	0.016	0	0.86	0.14	0	0.855	0.145	0	0.783	0.217	0	0.538	0.462	0	0.142	0.858	0	0.01	0.95	0.04	0.01	0.95	0.04	0.01	0.95	0.04	0.08	0.89	0.03	0.08	0.89	0.03	0.08	0.89	0.03	0.08	0.89	0.03
1	0	0	0.984	0.016	0	0.86	0.14	0	0.855	0.145	0	0.783	0.217	0	0.538	0.462	0	0.142	0.858	0	0.01	0.95	0.04	0.01	0.95	0.04	0.01	0.95	0.04	0.09	0.88	0.03	0.09	0.88	0.03	0.09	0.88	0.03	0.09	0.88	0.03
1	0	0	0.984	0.016	0	0.86	0.14	0	0.855	0.145	0	0.783	0.217	0	0.538	0.462	0	0.142	0.858	0	0.01	0.95	0.04	0.01	0.95	0.04	0.01	0.95	0.04	0.1	0.87	0.03	0.1	0.87	0.03	0.1	0.87	0.03	0.1	0.87	0.03
1	0	0	0.984	0.016	0	0.86	0.14	0	0.855	0.145	0	0.783	0.217	0	0.538	0.462	0	0.142	0.858	0	0.01	0.95	0.04	0.01	0.95	0.04	0.01	0.95	0.04	0.11	0.86	0.03	0.11	0.86	0.03	0.11	0.86	0.03	0.11	0.86	0.03
1	0	0	0.984	0.016	0	0.86	0.14	0	0.855	0.145	0	0.783	0.217	0	0.538	0.462	0	0.142	0.858	0	0.01	0.95	0.04	0.01	0.95	0.04	0.01	0.95	0.04	0.12	0.85	0.03	0.12	0.85	0.03	0.12	0.85	0.03	0.12	0.85	0.03
1	0	0	0.984	0.016	0	0.86	0.14	0	0.855	0.145	0	0.783	0.217	0	0.538	0.462	0	0.142	0.858	0	0.01	0.96	0.03	0.01	0.96	0.03	0.01	0.96	0.03	0	0.97	0.03	0	0.97	0.03	0	0.97	0.03	0	0.97	0.03
1	0	0	0.984	0.016	0	0.86	0.14	0	0.855	0.145	0	0.783	0.217	0	0.538	0.462	0	0.142	0.858	0	0.01	0.96	0.03	0.01	0.96	0.03	0.01	0.96	0.03	0	0.98	0.02	0	0.98	0.02	0	0.98	0.02	0	0.98	0.02
1	0	0	0.984	0.016	0	0.86	0.14	0	0.855	0.145	0	0.783	0.217	0	0.538	0.462	0	0.142	0.858	0	0.01	0.96	0.03	0.01	0.96	0.03	0.01	0.96	0.03	0.01	0.96	0.03	0.01	0.96	0.03	0.01	0.96	0.03	0.01	0.96	0.03
1	0	0	0.984	0.016	0	0.86	0.14	0	0.855	0.145	0	0.783	0.217	0	0.538	0.462	0	0.142	0.858	0	0.01	0.96	0.03	0.01	0.96	0.03	0.01	0.96	0.03	0.01	0.97	0.02	0.01	0.97	0.02	0.01	0.97	0.02	0.01	0.97	0.02
1	0	0	0.984	0.016	0	0.86	0.14	0	0.855	0.145	0	0.783	0.217	0	0.538	0.462	0	0.142	0.858	0	0.01	0.96	0.03	0.01	0.96	0.03	0.01	0.96	0.03	0.02	0.95	0.03	0.02	0.95	0.03	0.02	0.95	0.03	0.02	0.95	0.03
1	0	0	0.984	0.016	0	0.86	0.14	0	0.855	0.145	0	0.783	0.217	0	0.538	0.462	0	0.142	0.858	0	0.01	0.96	0.03	0.01	0.96	0.03	0.01	0.96	0.03	0.03	0.94	0.03	0.03	0.94	0.03	0.03	0.94	0.03	0.03	0.94	0.03
1	0	0	0.984	0.016	0	0.86	0.14	0	0.855	0.145	0	0.783	0.217	0	0.538	0.462	0	0.142	0.858	0	0.01	0.96	0.03	0.01	0.96	0.03	0.01	0.96	0.03	0.04	0.93	0.03	0.04	0.93	0.03	0.04	0.93	0.03	0.04	0.93	0.03
1	0	0	0.984	0.016	0	0.86	0.14	0	0.855	0.145	0	0.783	0.217	0	0.538	0.462	0	0.142	0.858	0	0.01	0.96	0.03	0.01	0.96	0.03	0.01	0.96	0.03	0.05	0.92	0.03	0.05	0.92	0.03	0.05	0.92	0.03	0.05	0.92	0.03
1	0	0	0.984	0.016	0	0.86	0.14	0	0.855	0.145	0	0.783	0.217	0	0.538	0.462	0	0.142	0.858	0	0.01	0.96	0.03	0.01	0.96	0.03	0.01	0.96	0.03	0.06	0.91	0.03	0.06	0.91	0.03	0.06	0.91	0.03	0.06	0.91	0.03
1	0	0	0.984	0.016	0	0.86	0.14	0	0.855	0.145	0	0.783	0.217	0	0.538	0.462	0	0.142	0.858	0	0.01	0.96	0.03	0.01	0.96	0.03	0.01	0.96	0.03	0.07	0.9	0.03	0.07	0.9	0.03	0.07	0.9	0.03	0.07	0.9	0.03
1	0	0	0.984	0.016	0	0.86	0.14	0	0.855	0.145	0	0.783	0.217	0	0.538	0.462	0	0.142	0.858	0	0.01	0.96	0.03	0.01	0.96	0.03	0.01	0.96	0.03	0.08	0.89	0.03	0.08	0.89	0.03	0.08	0.89	0.03	0.08	0.89	0.03
1	0	0	0.984	0.016	0	0.86	0.14	0	0.855	0.145	0	0.783	0.217	0	0.538	0.462	0	0.142	0.858	0	0.01	0.96	0.03	0.01	0.96	0.03	0.01	0.96	0.03	0.09	0.88	0.03	0.09	0.88	0.03	0.09	0.88	0.03	0.09	0.88	0.03
1	0	0	0.984	0.016	0	0.86	0.14	0	0.855	0.145	0	0.783	0.217	0	0.538	0.462	0	0.142	0.858	0	0.01	0.97	0.02	0.01	0.97	0.02	0.01	0.97	0.02	0	0.97	0.03	0	0.97	0.03	0	0.97	0.03	0	0.97	0.03
1	0	0	0.984	0.016	0	0.86	0.14	0	0.855	0.145	0	0.783	0.217	0	0.538	0.462	0	0.142	0.858	0	0.01	0.97	0.02	0.01	0.97	0.02	0.01	0.97	0.02	0.01	0.96	0.03	0.01	0.96	0.03	0.01	0.96	0.03	0.01	0.96	0.03
1	0	0	0.984	0.016	0	0.86	0.14	0	0.855	0.145	0	0.783	0.217	0	0.538	0.462	0	0.142	0.858	0	0.01	0.97	0.02	0.01	0.97	0.02	0.01	0.97	0.02	0.02	0.95	0.03	0.02	0.95	0.03	0.02	0.95	0.03	0.02	0.95	0.03
1	0	0	0.984	0.016	0	0.86	0.14	0	0.855	0.145	0	0.783	0.217	0	0.538	0.462	0	0.142	0.858	0	0.01	0.97	0.02	0.01	0.97	0.02	0.01	0.97	0.02	0.03	0.94	0.03	0.03	0.94	0.03	0.03	0.94	0.03	0.03	0.94	0.03
1	0	0	0.984	0.016	0	0.86	0.14	0	0.855	0.145	0	0.783	0.217	0	0.538	0.462	0	0.142	0.858	0	0.01	0.97	0.02	0.01	0.97	0.02	0.01	0.97	0.02	0.04	0.93	0.03	0.04	0.93	0.03	0.04	0.93	0.03	0.04	0.93	0.03
1	0	0	0.984	0.016	0	0.86	0.14	0	0.855	0.145	0	0.783	0.217	0	0.538	0.462	0	0.142	0.858	0	0.02	0.85	0.13	0.02	0.85	0.13	0.02	0.85	0.13	0.07	0.93	0	0.07	0.93	0	0.07	0.93	0	0.07	0.93	0
1	0	0	0.984	0.016	0	0.86	0.14	0	0.855	0.145	0	0.783	0.217	0	0.538	0.462	0	0.142	0.858	0	0.02	0.85	0.13	0.02	0.85	0.13	0.02	0.85	0.13	0.08	0.92	0	0.08	0.92	0	0.08	0.92	0	0.08	0.92	0
1	0	0	0.984	0.016	0	0.86	0.14	0	0.855	0.145	0	0.783	0.217	0	0.538	0.462	0	0.142	0.858	0	0.02	0.85	0.13	0.02	0.85	0.13	0.02	0.85	0.13	0.09	0.91	0	0.09	0.91	0	0.09	0.91	0	0.09	0.91	0
1	0	0	0.984	0.016	0	0.86	0.14	0	0.855	0.145	0	0.783	0.217	0	0.538	0.462	0	0.142	0.858	0	0.02	0.85	0.13	0.02	0.85	0.13	0.02	0.85	0.13	0.1	0.89	0.01	0.1	0.89	0.01	0.1	0.89	0.01	0.1	0.89	0.01
1	0	0	0.984	0.016	0	0.86	0.14	0	0.855	0.145	0	0.783	0.217	0	0.538	0.462	0	0.142	0.858	0	0.02	0.85	0.13	0.02	0.85	0.13	0.02	0.85	0.13	0.1	0.9	0	0.1	0.9	0	0.1	0.9	0	0.1	0.9	0
1	0	0	0.984	0.016	0	0.86	0.14	0	0.855	0.145	0	0.783	0.217	0	0.538	0.462	0	0.142	0.858	0	0.02	0.85	0.13	0.02	0.85	0.13	0.02	0.85	0.13	0.11	0.88	0.01	0.11	0.88	0.01	0.11	0.88	0.01	0.11	0.88	0.01
1	0	0	0.984	0.016	0	0.86	0.14	0	0.855	0.145	0	0.783	0.217	0	0.538	0.462	0	0.142	0.858	0	0.02	0.85	0.13	0.02	0.85	0.13	0.02	0.85	0.13	0.11	0.89	0	0.11	0.89	0	0.11	0.89	0	0.11	0.89	0
1	0	0	0.984	0.016	0	0.86	0.14	0	0.855	0.145	0	0.783	0.217	0	0.538	0.462	0	0.142	0.858	0	0.02	0.85	0.13	0.02	0.85	0.13	0.02	0.85	0.13	0.12	0.86	0.02	0.12	0.86	0.02	0.12	0.86	0.02	0.12	0.86	0.02
1	0	0	0.984	0.016	0	0.86	0.14	0	0.855	0.145	0	0.783	0.217	0	0.538	0.462	0	0.142	0.858	0	0.02	0.85	0.13	0.02	0.85	0.13	0.02	0.85	0.13	0.12	0.87	0.01	0.12	0.87	0.01	0.12	0.87	0.01	0.12	0.87	0.01
1	0	0	0.984	0.016	0	0.86	0.14	0	0.855	0.145	0	0.783	0.217	0	0.538	0.462	0	0.142	0.858	0	0.02	0.85	0.13	0.02	0.85	0.13	0.02	0.85	0.13	0.12	0.88	0	0.12	0.88	0	0.12	0.88	0	0.12	0.88	0
1	0	0	0.984	0.016	0	0.86	0.14	0	0.855	0.145	0	0.783	0.217	0	0.538	0.462	0	0.142	0.858	0	0.02	0.85	0.13	0.02	0.85	0.13	0.02	0.85	0.13	0.13	0.85	0.02	0.13	0.85	0.02	0.13	0.85	0.02	0.13	0.85	0.02
1	0	0	0.984	0.016	0	0.86	0.14	0	0.855	0.145	0	0.783	0.217	0	0.538	0.462	0	0.142	0.858	0	0.02	0.85	0.13	0.02	0.85	0.13	0.02	0.85	0.13	0.13	0.86	0.01	0.13	0.86	0.01	0.13	0.86	0.01	0.13	0.86	0.01
1	0	0	0.984	0.016	0	0.86	0.14	0	0.855	0.145	0	0.783	0.217	0	0.538	0.462	0	0.142	0.858	0	0.02	0.85	0.13	0.02	0.85	0.13	0.02	0.85	0.13	0.13	0.87	0	0.13	0.87	0	0.13	0.87	0	0.13	0.87	0
1	0	0	0.984	0.016	0	0.86	0.14	0	0.855	0.145	0	0.783	0.217	0	0.538	0.462	0	0.142	0.858	0	0.02	0.85	0.13	0.02	0.85	0.13	0.02	0.85	0.13	0.14	0.85	0.01	0.14	0.85	0.01	0.14	0.85	0.01	0.14	0.85	0.01
1	0	0	0.984	0.016	0	0.86	0.14	0	0.855	0.145	0	0.783	0.217	0	0.538	0.462	0	0.142	0.858	0	0.02	0.85	0.13	0.02	0.85	0.13	0.02	0.85	0.13	0.14	0.86	0	0.14	0.86	0	0.14	0.86	0	0.14	0.86	0
1	0	0	0.984	0.016	0	0.86	0.14	0	0.855	0.145	0	0.783	0.217	0	0.538	0.462	0	0.142	0.858	0	0.02	0.85	0.13	0.02	0.85	0.13	0.02	0.85	0.13	0.15	0.85	0	0.15	0.85	0	0.15	0.85	0	0.15	0.85	0
1	0	0	0.984	0.016	0	0.86	0.14	0	0.855	0.145	0	0.783	0.217	0	0.538	0.462	0	0.142	0.858	0	0.02	0.86	0.12	0.02	0.86	0.12	0.02	0.86	0.12	0.06	0.94	0	0.06	0.94	0	0.06	0.94	0	0.06	0.94	0
1	0	0	0.984	0.016	0	0.86	0.14	0	0.855	0.145	0	0.783	0.217	0	0.538	0.462	0	0.142	0.858	0	0.02	0.86	0.12	0.02	0.86	0.12	0.02	0.86	0.12	0.07	0.93	0	0.07	0.93	0	0.07	0.93	0	0.07	0.93	0
1	0	0	0.984	0.016	0	0.86	0.14	0	0.855	0.145	0	0.783	0.217	0	0.538	0.462	0	0.142	0.858	0	0.02	0.86	0.12	0.02	0.86	0.12	0.02	0.86	0.12	0.08	0.91	0.01	0.08	0.91	0.01	0.08	0.91	0.01	0.08	0.91	0.01
1	0	0	0.984	0.016	0	0.86	0.14	0	0.855	0.145	0	0.783	0.217	0	0.538	0.462	0	0.142	0.858	0	0.02	0.86	0.12	0.02	0.86	0.12	0.02	0.86	0.12	0.08	0.92	0	0.08	0.92	0	0.08	0.92	0	0.08	0.92	0
1	0	0	0.984	0.016	0	0.86	0.14	0	0.855	0.145	0	0.783	0.217	0	0.538	0.462	0	0.142	0.858	0	0.02	0.86	0.12	0.02	0.86	0.12	0.02	0.86	0.12	0.09	0.9	0.01	0.09	0.9	0.01	0.09	0.9	0.01	0.09	0.9	0.01
1	0	0	0.984	0.016	0	0.86	0.14	0	0.855	0.145	0	0.783	0.217	0	0.538	0.462	0	0.142	0.858	0	0.02	0.86	0.12	0.02	0.86	0.12	0.02	0.86	0.12	0.09	0.91	0	0.09	0.91	0	0.09	0.91	0	0.09	0.91	0
1	0	0	0.984	0.016	0	0.86	0.14	0	0.855	0.145	0	0.783	0.217	0	0.538	0.462	0	0.142	0.858	0	0.02	0.86	0.12	0.02	0.86	0.12	0.02	0.86	0.12	0.1	0.89	0.01	0.1	0.89	0.01	0.1	0.89	0.01	0.1	0.89	0.01
1	0	0	0.984	0.016	0	0.86	0.14	0	0.855	0.145	0	0.783	0.217	0	0.538	0.462	0	0.142	0.858	0	0.02	0.86	0.12	0.02	0.86	0.12	0.02	0.86	0.12	0.1	0.9	0	0.1	0.9	0	0.1	0.9	0	0.1	0.9	0
1	0	0	0.984	0.016	0	0.86	0.14	0	0.855	0.145	0	0.783	0.217	0	0.538	0.462	0	0.142	0.858	0	0.02	0.86	0.12	0.02	0.86	0.12	0.02	0.86	0.12	0.11	0.87	0.02	0.11	0.87	0.02	0.11	0.87	0.02	0.11	0.87	0.02
1	0	0	0.984	0.016	0	0.86	0.14	0	0.855	0.145	0	0.783	0.217	0	0.538	0.462	0	0.142	0.858	0	0.02	0.86	0.12	0.02	0.86	0.12	0.02	0.86	0.12	0.11	0.88	0.01	0.11	0.88	0.01	0.11	0.88	0.01	0.11	0.88	0.01
1	0	0	0.984	0.016	0	0.86	0.14	0	0.855	0.145	0	0.783	0.217	0	0.538	0.462	0	0.142	0.858	0	0.02	0.86	0.12	0.02	0.86	0.12	0.02	0.86	0.12	0.11	0.89	0	0.11	0.89	0	0.11	0.89	0	0.11	0.89	0
1	0	0	0.984	0.016	0	0.86	0.14	0	0.855	0.145	0	0.783	0.217	0	0.538	0.462	0	0.142	0.858	0	0.02	0.86	0.12	0.02	0.86	0.12	0.02	0.86	0.12	0.12	0.86	0.02	0.12	0.86	0.02	0.12	0.86	0.02	0.12	0.86	0.02
1	0	0	0.984	0.016	0	0.86	0.14	0	0.855	0.145	0	0.783	0.217	0	0.538	0.462	0	0.142	0.858	0	0.02	0.86	0.12	0.02	0.86	0.12	0.02	0.86	0.12	0.12	0.87	0.01	0.12	0.87	0.01	0.12	0.87	0.01	0.12	0.87	0.01
1	0	0	0.984	0.016	0	0.86	0.14	0	0.855	0.145	0	0.783	0.217	0	0.538	0.462	0	0.142	0.858	0	0.02	0.86	0.12	0.02	0.86	0.12	0.02	0.86	0.12	0.12	0.88	0	0.12	0.88	0	0.12	0.88	0	0.12	0.88	0
1	0	0	0.984	0.016	0	0.86	0.14	0	0.855	0.145	0	0.783	0.217	0	0.538	0.462	0	0.142	0.858	0	0.02	0.86	0.12	0.02	0.86	0.12	0.02	0.86	0.12	0.13	0.85	0.02	0.13	0.85	0.02	0.13	0.85	0.02	0.13	0.85	0.02
1	0	0	0.984	0.016	0	0.86	0.14	0	0.855	0.145	0	0.783	0.217	0	0.538	0.462	0	0.142	0.858	0	0.02	0.86	0.12	0.02	0.86	0.12	0.02	0.86	0.12	0.13	0.86	0.01	0.13	0.86	0.01	0.13	0.86	0.01	0.13	0.86	0.01
1	0	0	0.984	0.016	0	0.86	0.14	0	0.855	0.145	0	0.783	0.217	0	0.538	0.462	0	0.142	0.858	0	0.02	0.86	0.12	0.02	0.86	0.12	0.02	0.86	0.12	0.13	0.87	0	0.13	0.87	0	0.13	0.87	0	0.13	0.87	0
1	0	0	0.984	0.016	0	0.86	0.14	0	0.855	0.145	0	0.783	0.217	0	0.538	0.462	0	0.142	0.858	0	0.02	0.86	0.12	0.02	0.86	0.12	0.02	0.86	0.12	0.14	0.85	0.01	0.14	0.85	0.01	0.14	0.85	0.01	0.14	0.85	0.01
1	0	0	0.984	0.016	0	0.86	0.14	0	0.855	0.145	0	0.783	0.217	0	0.538	0.462	0	0.142	0.858	0	0.02	0.86	0.12	0.02	0.86	0.12	0.02	0.86	0.12	0.14	0.86	0	0.14	0.86	0	0.14	0.86	0	0.14	0.86	0
1	0	0	0.984	0.016	0	0.86	0.14	0	0.855	0.145	0	0.783	0.217	0	0.538	0.462	0	0.142	0.858	0	0.02	0.86	0.12	0.02	0.86	0.12	0.02	0.86	0.12	0.15	0.85	0	0.15	0.85	0	0.15	0.85	0	0.15	0.85	0
1	0	0	0.984	0.016	0	0.86	0.14	0	0.855	0.145	0	0.783	0.217	0	0.538	0.462	0	0.142	0.858	0	0.02	0.87	0.11	0.02	0.87	0.11	0.02	0.87	0.11	0.07	0.92	0.01	0.07	0.92	0.01	0.07	0.92	0.01	0.07	0.92	0.01
1	0	0	0.984	0.016	0	0.86	0.14	0	0.855	0.145	0	0.783	0.217	0	0.538	0.462	0	0.142	0.858	0	0.02	0.87	0.11	0.02	0.87	0.11	0.02	0.87	0.11	0.08	0.91	0.01	0.08	0.91	0.01	0.08	0.91	0.01	0.08	0.91	0.01
1	0	0	0.984	0.016	0	0.86	0.14	0	0.855	0.145	0	0.783	0.217	0	0.538	0.462	0	0.142	0.858	0	0.02	0.87	0.11	0.02	0.87	0.11	0.02	0.87	0.11	0.09	0.89	0.02	0.09	0.89	0.02	0.09	0.89	0.02	0.09	0.89	0.02
1	0	0	0.984	0.016	0	0.86	0.14	0	0.855	0.145	0	0.783	0.217	0	0.538	0.462	0	0.142	0.858	0	0.02	0.87	0.11	0.02	0.87	0.11	0.02	0.87	0.11	0.09	0.9	0.01	0.09	0.9	0.01	0.09	0.9	0.01	0.09	0.9	0.01
1	0	0	0.984	0.016	0	0.86	0.14	0	0.855	0.145	0	0.783	0.217	0	0.538	0.462	0	0.142	0.858	0	0.02	0.87	0.11	0.02	0.87	0.11	0.02	0.87	0.11	0.1	0.88	0.02	0.1	0.88	0.02	0.1	0.88	0.02	0.1	0.88	0.02
1	0	0	0.984	0.016	0	0.86	0.14	0	0.855	0.145	0	0.783	0.217	0	0.538	0.462	0	0.142	0.858	0	0.02	0.87	0.11	0.02	0.87	0.11	0.02	0.87	0.11	0.1	0.89	0.01	0.1	0.89	0.01	0.1	0.89	0.01	0.1	0.89	0.01
1	0	0	0.984	0.016	0	0.86	0.14	0	0.855	0.145	0	0.783	0.217	0	0.538	0.462	0	0.142	0.858	0	0.02	0.87	0.11	0.02	0.87	0.11	0.02	0.87	0.11	0.11	0.87	0.02	0.11	0.87	0.02	0.11	0.87	0.02	0.11	0.87	0.02
1	0	0	0.984	0.016	0	0.86	0.14	0	0.855	0.145	0	0.783	0.217	0	0.538	0.462	0	0.142	0.858	0	0.02	0.87	0.11	0.02	0.87	0.11	0.02	0.87	0.11	0.11	0.88	0.01	0.11	0.88	0.01	0.11	0.88	0.01	0.11	0.88	0.01
1	0	0	0.984	0.016	0	0.86	0.14	0	0.855	0.145	0	0.783	0.217	0	0.538	0.462	0	0.142	0.858	0	0.02	0.87	0.11	0.02	0.87	0.11	0.02	0.87	0.11	0.12	0.85	0.03	0.12	0.85	0.03	0.12	0.85	0.03	0.12	0.85	0.03
1	0	0	0.984	0.016	0	0.86	0.14	0	0.855	0.145	0	0.783	0.217	0	0.538	0.462	0	0.142	0.858	0	0.02	0.87	0.11	0.02	0.87	0.11	0.02	0.87	0.11	0.12	0.86	0.02	0.12	0.86	0.02	0.12	0.86	0.02	0.12	0.86	0.02
1	0	0	0.984	0.016	0	0.86	0.14	0	0.855	0.145	0	0.783	0.217	0	0.538	0.462	0	0.142	0.858	0	0.02	0.87	0.11	0.02	0.87	0.11	0.02	0.87	0.11	0.12	0.87	0.01	0.12	0.87	0.01	0.12	0.87	0.01	0.12	0.87	0.01
1	0	0	0.984	0.016	0	0.86	0.14	0	0.855	0.145	0	0.783	0.217	0	0.538	0.462	0	0.142	0.858	0	0.02	0.87	0.11	0.02	0.87	0.11	0.02	0.87	0.11	0.13	0.85	0.02	0.13	0.85	0.02	0.13	0.85	0.02	0.13	0.85	0.02
1	0	0	0.984	0.016	0	0.86	0.14	0	0.855	0.145	0	0.783	0.217	0	0.538	0.462	0	0.142	0.858	0	0.02	0.87	0.11	0.02	0.87	0.11	0.02	0.87	0.11	0.13	0.86	0.01	0.13	0.86	0.01	0.13	0.86	0.01	0.13	0.86	0.01
1	0	0	0.984	0.016	0	0.86	0.14	0	0.855	0.145	0	0.783	0.217	0	0.538	0.462	0	0.142	0.858	0	0.02	0.87	0.11	0.02	0.87	0.11	0.02	0.87	0.11	0.14	0.85	0.01	0.14	0.85	0.01	0.14	0.85	0.01	0.14	0.85	0.01
1	0	0	0.984	0.016	0	0.86	0.14	0	0.855	0.145	0	0.783	0.217	0	0.538	0.462	0	0.142	0.858	0	0.02	0.88	0.1	0.02	0.88	0.1	0.02	0.88	0.1	0.05	0.94	0.01	0.05	0.94	0.01	0.05	0.94	0.01	0.05	0.94	0.01
1	0	0	0.984	0.016	0	0.86	0.14	0	0.855	0.145	0	0.783	0.217	0	0.538	0.462	0	0.142	0.858	0	0.02	0.88	0.1	0.02	0.88	0.1	0.02	0.88	0.1	0.06	0.93	0.01	0.06	0.93	0.01	0.06	0.93	0.01	0.06	0.93	0.01
1	0	0	0.984	0.016	0	0.86	0.14	0	0.855	0.145	0	0.783	0.217	0	0.538	0.462	0	0.142	0.858	0	0.02	0.88	0.1	0.02	0.88	0.1	0.02	0.88	0.1	0.07	0.92	0.01	0.07	0.92	0.01	0.07	0.92	0.01	0.07	0.92	0.01
1	0	0	0.984	0.016	0	0.86	0.14	0	0.855	0.145	0	0.783	0.217	0	0.538	0.462	0	0.142	0.858	0	0.02	0.88	0.1	0.02	0.88	0.1	0.02	0.88	0.1	0.08	0.9	0.02	0.08	0.9	0.02	0.08	0.9	0.02	0.08	0.9	0.02
1	0	0	0.984	0.016	0	0.86	0.14	0	0.855	0.145	0	0.783	0.217	0	0.538	0.462	0	0.142	0.858	0	0.02	0.88	0.1	0.02	0.88	0.1	0.02	0.88	0.1	0.08	0.91	0.01	0.08	0.91	0.01	0.08	0.91	0.01	0.08	0.91	0.01
1	0	0	0.984	0.016	0	0.86	0.14	0	0.855	0.145	0	0.783	0.217	0	0.538	0.462	0	0.142	0.858	0	0.02	0.88	0.1	0.02	0.88	0.1	0.02	0.88	0.1	0.09	0.89	0.02	0.09	0.89	0.02	0.09	0.89	0.02	0.09	0.89	0.02
1	0	0	0.984	0.016	0	0.86	0.14	0	0.855	0.145	0	0.783	0.217	0	0.538	0.462	0	0.142	0.858	0	0.02	0.88	0.1	0.02	0.88	0.1	0.02	0.88	0.1	0.09	0.9	0.01	0.09	0.9	0.01	0.09	0.9	0.01	0.09	0.9	0.01
1	0	0	0.984	0.016	0	0.86	0.14	0	0.855	0.145	0	0.783	0.217	0	0.538	0.462	0	0.142	0.858	0	0.02	0.88	0.1	0.02	0.88	0.1	0.02	0.88	0.1	0.1	0.88	0.02	0.1	0.88	0.02	0.1	0.88	0.02	0.1	0.88	0.02
1	0	0	0.984	0.016	0	0.86	0.14	0	0.855	0.145	0	0.783	0.217	0	0.538	0.462	0	0.142	0.858	0	0.02	0.88	0.1	0.02	0.88	0.1	0.02	0.88	0.1	0.1	0.89	0.01	0.1	0.89	0.01	0.1	0.89	0.01	0.1	0.89	0.01
1	0	0	0.984	0.016	0	0.86	0.14	0	0.855	0.145	0	0.783	0.217	0	0.538	0.462	0	0.142	0.858	0	0.02	0.88	0.1	0.02	0.88	0.1	0.02	0.88	0.1	0.11	0.86	0.03	0.11	0.86	0.03	0.11	0.86	0.03	0.11	0.86	0.03
1	0	0	0.984	0.016	0	0.86	0.14	0	0.855	0.145	0	0.783	0.217	0	0.538	0.462	0	0.142	0.858	0	0.02	0.88	0.1	0.02	0.88	0.1	0.02	0.88	0.1	0.11	0.87	0.02	0.11	0.87	0.02	0.11	0.87	0.02	0.11	0.87	0.02
1	0	0	0.984	0.016	0	0.86	0.14	0	0.855	0.145	0	0.783	0.217	0	0.538	0.462	0	0.142	0.858	0	0.02	0.88	0.1	0.02	0.88	0.1	0.02	0.88	0.1	0.11	0.88	0.01	0.11	0.88	0.01	0.11	0.88	0.01	0.11	0.88	0.01
1	0	0	0.984	0.016	0	0.86	0.14	0	0.855	0.145	0	0.783	0.217	0	0.538	0.462	0	0.142	0.858	0	0.02	0.88	0.1	0.02	0.88	0.1	0.02	0.88	0.1	0.12	0.85	0.03	0.12	0.85	0.03	0.12	0.85	0.03	0.12	0.85	0.03
1	0	0	0.984	0.016	0	0.86	0.14	0	0.855	0.145	0	0.783	0.217	0	0.538	0.462	0	0.142	0.858	0	0.02	0.88	0.1	0.02	0.88	0.1	0.02	0.88	0.1	0.12	0.86	0.02	0.12	0.86	0.02	0.12	0.86	0.02	0.12	0.86	0.02
1	0	0	0.984	0.016	0	0.86	0.14	0	0.855	0.145	0	0.783	0.217	0	0.538	0.462	0	0.142	0.858	0	0.02	0.88	0.1	0.02	0.88	0.1	0.02	0.88	0.1	0.12	0.87	0.01	0.12	0.87	0.01	0.12	0.87	0.01	0.12	0.87	0.01
1	0	0	0.984	0.016	0	0.86	0.14	0	0.855	0.145	0	0.783	0.217	0	0.538	0.462	0	0.142	0.858	0	0.02	0.88	0.1	0.02	0.88	0.1	0.02	0.88	0.1	0.13	0.85	0.02	0.13	0.85	0.02	0.13	0.85	0.02	0.13	0.85	0.02
1	0	0	0.984	0.016	0	0.86	0.14	0	0.855	0.145	0	0.783	0.217	0	0.538	0.462	0	0.142	0.858	0	0.02	0.88	0.1	0.02	0.88	0.1	0.02	0.88	0.1	0.13	0.86	0.01	0.13	0.86	0.01	0.13	0.86	0.01	0.13	0.86	0.01
1	0	0	0.984	0.016	0	0.86	0.14	0	0.855	0.145	0	0.783	0.217	0	0.538	0.462	0	0.142	0.858	0	0.02	0.88	0.1	0.02	0.88	0.1	0.02	0.88	0.1	0.14	0.85	0.01	0.14	0.85	0.01	0.14	0.85	0.01	0.14	0.85	0.01
1	0	0	0.984	0.016	0	0.86	0.14	0	0.855	0.145	0	0.783	0.217	0	0.538	0.462	0	0.142	0.858	0	0.02	0.89	0.09	0.02	0.89	0.09	0.02	0.89	0.09	0.03	0.96	0.01	0.03	0.96	0.01	0.03	0.96	0.01	0.03	0.96	0.01
1	0	0	0.984	0.016	0	0.86	0.14	0	0.855	0.145	0	0.783	0.217	0	0.538	0.462	0	0.142	0.858	0	0.02	0.89	0.09	0.02	0.89	0.09	0.02	0.89	0.09	0.04	0.95	0.01	0.04	0.95	0.01	0.04	0.95	0.01	0.04	0.95	0.01
1	0	0	0.984	0.016	0	0.86	0.14	0	0.855	0.145	0	0.783	0.217	0	0.538	0.462	0	0.142	0.858	0	0.02	0.89	0.09	0.02	0.89	0.09	0.02	0.89	0.09	0.05	0.94	0.01	0.05	0.94	0.01	0.05	0.94	0.01	0.05	0.94	0.01
1	0	0	0.984	0.016	0	0.86	0.14	0	0.855	0.145	0	0.783	0.217	0	0.538	0.462	0	0.142	0.858	0	0.02	0.89	0.09	0.02	0.89	0.09	0.02	0.89	0.09	0.06	0.92	0.02	0.06	0.92	0.02	0.06	0.92	0.02	0.06	0.92	0.02
1	0	0	0.984	0.016	0	0.86	0.14	0	0.855	0.145	0	0.783	0.217	0	0.538	0.462	0	0.142	0.858	0	0.02	0.89	0.09	0.02	0.89	0.09	0.02	0.89	0.09	0.06	0.93	0.01	0.06	0.93	0.01	0.06	0.93	0.01	0.06	0.93	0.01
1	0	0	0.984	0.016	0	0.86	0.14	0	0.855	0.145	0	0.783	0.217	0	0.538	0.462	0	0.142	0.858	0	0.02	0.89	0.09	0.02	0.89	0.09	0.02	0.89	0.09	0.07	0.91	0.02	0.07	0.91	0.02	0.07	0.91	0.02	0.07	0.91	0.02
1	0	0	0.984	0.016	0	0.86	0.14	0	0.855	0.145	0	0.783	0.217	0	0.538	0.462	0	0.142	0.858	0	0.02	0.89	0.09	0.02	0.89	0.09	0.02	0.89	0.09	0.07	0.92	0.01	0.07	0.92	0.01	0.07	0.92	0.01	0.07	0.92	0.01
1	0	0	0.984	0.016	0	0.86	0.14	0	0.855	0.145	0	0.783	0.217	0	0.538	0.462	0	0.142	0.858	0	0.02	0.89	0.09	0.02	0.89	0.09	0.02	0.89	0.09	0.08	0.9	0.02	0.08	0.9	0.02	0.08	0.9	0.02	0.08	0.9	0.02
1	0	0	0.984	0.016	0	0.86	0.14	0	0.855	0.145	0	0.783	0.217	0	0.538	0.462	0	0.142	0.858	0	0.02	0.89	0.09	0.02	0.89	0.09	0.02	0.89	0.09	0.08	0.91	0.01	0.08	0.91	0.01	0.08	0.91	0.01	0.08	0.91	0.01
1	0	0	0.984	0.016	0	0.86	0.14	0	0.855	0.145	0	0.783	0.217	0	0.538	0.462	0	0.142	0.858	0	0.02	0.89	0.09	0.02	0.89	0.09	0.02	0.89	0.09	0.09	0.88	0.03	0.09	0.88	0.03	0.09	0.88	0.03	0.09	0.88	0.03
1	0	0	0.984	0.016	0	0.86	0.14	0	0.855	0.145	0	0.783	0.217	0	0.538	0.462	0	0.142	0.858	0	0.02	0.89	0.09	0.02	0.89	0.09	0.02	0.89	0.09	0.09	0.89	0.02	0.09	0.89	0.02	0.09	0.89	0.02	0.09	0.89	0.02
1	0	0	0.984	0.016	0	0.86	0.14	0	0.855	0.145	0	0.783	0.217	0	0.538	0.462	0	0.142	0.858	0	0.02	0.89	0.09	0.02	0.89	0.09	0.02	0.89	0.09	0.09	0.9	0.01	0.09	0.9	0.01	0.09	0.9	0.01	0.09	0.9	0.01
1	0	0	0.984	0.016	0	0.86	0.14	0	0.855	0.145	0	0.783	0.217	0	0.538	0.462	0	0.142	0.858	0	0.02	0.89	0.09	0.02	0.89	0.09	0.02	0.89	0.09	0.1	0.87	0.03	0.1	0.87	0.03	0.1	0.87	0.03	0.1	0.87	0.03
1	0	0	0.984	0.016	0	0.86	0.14	0	0.855	0.145	0	0.783	0.217	0	0.538	0.462	0	0.142	0.858	0	0.02	0.89	0.09	0.02	0.89	0.09	0.02	0.89	0.09	0.1	0.88	0.02	0.1	0.88	0.02	0.1	0.88	0.02	0.1	0.88	0.02
1	0	0	0.984	0.016	0	0.86	0.14	0	0.855	0.145	0	0.783	0.217	0	0.538	0.462	0	0.142	0.858	0	0.02	0.89	0.09	0.02	0.89	0.09	0.02	0.89	0.09	0.1	0.89	0.01	0.1	0.89	0.01	0.1	0.89	0.01	0.1	0.89	0.01
1	0	0	0.984	0.016	0	0.86	0.14	0	0.855	0.145	0	0.783	0.217	0	0.538	0.462	0	0.142	0.858	0	0.02	0.89	0.09	0.02	0.89	0.09	0.02	0.89	0.09	0.11	0.86	0.03	0.11	0.86	0.03	0.11	0.86	0.03	0.11	0.86	0.03
1	0	0	0.984	0.016	0	0.86	0.14	0	0.855	0.145	0	0.783	0.217	0	0.538	0.462	0	0.142	0.858	0	0.02	0.89	0.09	0.02	0.89	0.09	0.02	0.89	0.09	0.11	0.87	0.02	0.11	0.87	0.02	0.11	0.87	0.02	0.11	0.87	0.02
1	0	0	0.984	0.016	0	0.86	0.14	0	0.855	0.145	0	0.783	0.217	0	0.538	0.462	0	0.142	0.858	0	0.02	0.89	0.09	0.02	0.89	0.09	0.02	0.89	0.09	0.11	0.88	0.01	0.11	0.88	0.01	0.11	0.88	0.01	0.11	0.88	0.01
1	0	0	0.984	0.016	0	0.86	0.14	0	0.855	0.145	0	0.783	0.217	0	0.538	0.462	0	0.142	0.858	0	0.02	0.89	0.09	0.02	0.89	0.09	0.02	0.89	0.09	0.12	0.85	0.03	0.12	0.85	0.03	0.12	0.85	0.03	0.12	0.85	0.03
1	0	0	0.984	0.016	0	0.86	0.14	0	0.855	0.145	0	0.783	0.217	0	0.538	0.462	0	0.142	0.858	0	0.02	0.89	0.09	0.02	0.89	0.09	0.02	0.89	0.09	0.12	0.86	0.02	0.12	0.86	0.02	0.12	0.86	0.02	0.12	0.86	0.02
1	0	0	0.984	0.016	0	0.86	0.14	0	0.855	0.145	0	0.783	0.217	0	0.538	0.462	0	0.142	0.858	0	0.02	0.89	0.09	0.02	0.89	0.09	0.02	0.89	0.09	0.12	0.87	0.01	0.12	0.87	0.01	0.12	0.87	0.01	0.12	0.87	0.01
1	0	0	0.984	0.016	0	0.86	0.14	0	0.855	0.145	0	0.783	0.217	0	0.538	0.462	0	0.142	0.858	0	0.02	0.89	0.09	0.02	0.89	0.09	0.02	0.89	0.09	0.13	0.85	0.02	0.13	0.85	0.02	0.13	0.85	0.02	0.13	0.85	0.02
1	0	0	0.984	0.016	0	0.86	0.14	0	0.855	0.145	0	0.783	0.217	0	0.538	0.462	0	0.142	0.858	0	0.02	0.89	0.09	0.02	0.89	0.09	0.02	0.89	0.09	0.13	0.86	0.01	0.13	0.86	0.01	0.13	0.86	0.01	0.13	0.86	0.01
1	0	0	0.984	0.016	0	0.86	0.14	0	0.855	0.145	0	0.783	0.217	0	0.538	0.462	0	0.142	0.858	0	0.02	0.89	0.09	0.02	0.89	0.09	0.02	0.89	0.09	0.14	0.85	0.01	0.14	0.85	0.01	0.14	0.85	0.01	0.14	0.85	0.01
1	0	0	0.984	0.016	0	0.86	0.14	0	0.855	0.145	0	0.783	0.217	0	0.538	0.462	0	0.142	0.858	0	0.02	0.9	0.08	0.02	0.9	0.08	0.02	0.9	0.08	0	0.99	0.01	0	0.99	0.01	0	0.99	0.01	0	0.99	0.01
1	0	0	0.984	0.016	0	0.86	0.14	0	0.855	0.145	0	0.783	0.217	0	0.538	0.462	0	0.142	0.858	0	0.02	0.9	0.08	0.02	0.9	0.08	0.02	0.9	0.08	0.01	0.98	0.01	0.01	0.98	0.01	0.01	0.98	0.01	0.01	0.98	0.01
1	0	0	0.984	0.016	0	0.86	0.14	0	0.855	0.145	0	0.783	0.217	0	0.538	0.462	0	0.142	0.858	0	0.02	0.9	0.08	0.02	0.9	0.08	0.02	0.9	0.08	0.02	0.97	0.01	0.02	0.97	0.01	0.02	0.97	0.01	0.02	0.97	0.01
1	0	0	0.984	0.016	0	0.86	0.14	0	0.855	0.145	0	0.783	0.217	0	0.538	0.462	0	0.142	0.858	0	0.02	0.9	0.08	0.02	0.9	0.08	0.02	0.9	0.08	0.03	0.96	0.01	0.03	0.96	0.01	0.03	0.96	0.01	0.03	0.96	0.01
1	0	0	0.984	0.016	0	0.86	0.14	0	0.855	0.145	0	0.783	0.217	0	0.538	0.462	0	0.142	0.858	0	0.02	0.9	0.08	0.02	0.9	0.08	0.02	0.9	0.08	0.04	0.94	0.02	0.04	0.94	0.02	0.04	0.94	0.02	0.04	0.94	0.02
1	0	0	0.984	0.016	0	0.86	0.14	0	0.855	0.145	0	0.783	0.217	0	0.538	0.462	0	0.142	0.858	0	0.02	0.9	0.08	0.02	0.9	0.08	0.02	0.9	0.08	0.04	0.95	0.01	0.04	0.95	0.01	0.04	0.95	0.01	0.04	0.95	0.01
1	0	0	0.984	0.016	0	0.86	0.14	0	0.855	0.145	0	0.783	0.217	0	0.538	0.462	0	0.142	0.858	0	0.02	0.9	0.08	0.02	0.9	0.08	0.02	0.9	0.08	0.05	0.93	0.02	0.05	0.93	0.02	0.05	0.93	0.02	0.05	0.93	0.02
1	0	0	0.984	0.016	0	0.86	0.14	0	0.855	0.145	0	0.783	0.217	0	0.538	0.462	0	0.142	0.858	0	0.02	0.9	0.08	0.02	0.9	0.08	0.02	0.9	0.08	0.05	0.94	0.01	0.05	0.94	0.01	0.05	0.94	0.01	0.05	0.94	0.01
1	0	0	0.984	0.016	0	0.86	0.14	0	0.855	0.145	0	0.783	0.217	0	0.538	0.462	0	0.142	0.858	0	0.02	0.9	0.08	0.02	0.9	0.08	0.02	0.9	0.08	0.06	0.92	0.02	0.06	0.92	0.02	0.06	0.92	0.02	0.06	0.92	0.02
1	0	0	0.984	0.016	0	0.86	0.14	0	0.855	0.145	0	0.783	0.217	0	0.538	0.462	0	0.142	0.858	0	0.02	0.9	0.08	0.02	0.9	0.08	0.02	0.9	0.08	0.06	0.93	0.01	0.06	0.93	0.01	0.06	0.93	0.01	0.06	0.93	0.01
1	0	0	0.984	0.016	0	0.86	0.14	0	0.855	0.145	0	0.783	0.217	0	0.538	0.462	0	0.142	0.858	0	0.02	0.9	0.08	0.02	0.9	0.08	0.02	0.9	0.08	0.07	0.9	0.03	0.07	0.9	0.03	0.07	0.9	0.03	0.07	0.9	0.03
1	0	0	0.984	0.016	0	0.86	0.14	0	0.855	0.145	0	0.783	0.217	0	0.538	0.462	0	0.142	0.858	0	0.02	0.9	0.08	0.02	0.9	0.08	0.02	0.9	0.08	0.07	0.91	0.02	0.07	0.91	0.02	0.07	0.91	0.02	0.07	0.91	0.02
1	0	0	0.984	0.016	0	0.86	0.14	0	0.855	0.145	0	0.783	0.217	0	0.538	0.462	0	0.142	0.858	0	0.02	0.9	0.08	0.02	0.9	0.08	0.02	0.9	0.08	0.07	0.92	0.01	0.07	0.92	0.01	0.07	0.92	0.01	0.07	0.92	0.01
1	0	0	0.984	0.016	0	0.86	0.14	0	0.855	0.145	0	0.783	0.217	0	0.538	0.462	0	0.142	0.858	0	0.02	0.9	0.08	0.02	0.9	0.08	0.02	0.9	0.08	0.08	0.89	0.03	0.08	0.89	0.03	0.08	0.89	0.03	0.08	0.89	0.03
1	0	0	0.984	0.016	0	0.86	0.14	0	0.855	0.145	0	0.783	0.217	0	0.538	0.462	0	0.142	0.858	0	0.02	0.9	0.08	0.02	0.9	0.08	0.02	0.9	0.08	0.08	0.9	0.02	0.08	0.9	0.02	0.08	0.9	0.02	0.08	0.9	0.02
1	0	0	0.984	0.016	0	0.86	0.14	0	0.855	0.145	0	0.783	0.217	0	0.538	0.462	0	0.142	0.858	0	0.02	0.9	0.08	0.02	0.9	0.08	0.02	0.9	0.08	0.08	0.91	0.01	0.08	0.91	0.01	0.08	0.91	0.01	0.08	0.91	0.01
1	0	0	0.984	0.016	0	0.86	0.14	0	0.855	0.145	0	0.783	0.217	0	0.538	0.462	0	0.142	0.858	0	0.02	0.9	0.08	0.02	0.9	0.08	0.02	0.9	0.08	0.09	0.88	0.03	0.09	0.88	0.03	0.09	0.88	0.03	0.09	0.88	0.03
1	0	0	0.984	0.016	0	0.86	0.14	0	0.855	0.145	0	0.783	0.217	0	0.538	0.462	0	0.142	0.858	0	0.02	0.9	0.08	0.02	0.9	0.08	0.02	0.9	0.08	0.09	0.89	0.02	0.09	0.89	0.02	0.09	0.89	0.02	0.09	0.89	0.02
1	0	0	0.984	0.016	0	0.86	0.14	0	0.855	0.145	0	0.783	0.217	0	0.538	0.462	0	0.142	0.858	0	0.02	0.9	0.08	0.02	0.9	0.08	0.02	0.9	0.08	0.09	0.9	0.01	0.09	0.9	0.01	0.09	0.9	0.01	0.09	0.9	0.01
1	0	0	0.984	0.016	0	0.86	0.14	0	0.855	0.145	0	0.783	0.217	0	0.538	0.462	0	0.142	0.858	0	0.02	0.9	0.08	0.02	0.9	0.08	0.02	0.9	0.08	0.1	0.87	0.03	0.1	0.87	0.03	0.1	0.87	0.03	0.1	0.87	0.03
1	0	0	0.984	0.016	0	0.86	0.14	0	0.855	0.145	0	0.783	0.217	0	0.538	0.462	0	0.142	0.858	0	0.02	0.9	0.08	0.02	0.9	0.08	0.02	0.9	0.08	0.1	0.88	0.02	0.1	0.88	0.02	0.1	0.88	0.02	0.1	0.88	0.02
1	0	0	0.984	0.016	0	0.86	0.14	0	0.855	0.145	0	0.783	0.217	0	0.538	0.462	0	0.142	0.858	0	0.02	0.9	0.08	0.02	0.9	0.08	0.02	0.9	0.08	0.1	0.89	0.01	0.1	0.89	0.01	0.1	0.89	0.01	0.1	0.89	0.01
1	0	0	0.984	0.016	0	0.86	0.14	0	0.855	0.145	0	0.783	0.217	0	0.538	0.462	0	0.142	0.858	0	0.02	0.9	0.08	0.02	0.9	0.08	0.02	0.9	0.08	0.11	0.86	0.03	0.11	0.86	0.03	0.11	0.86	0.03	0.11	0.86	0.03
1	0	0	0.984	0.016	0	0.86	0.14	0	0.855	0.145	0	0.783	0.217	0	0.538	0.462	0	0.142	0.858	0	0.02	0.9	0.08	0.02	0.9	0.08	0.02	0.9	0.08	0.11	0.87	0.02	0.11	0.87	0.02	0.11	0.87	0.02	0.11	0.87	0.02
1	0	0	0.984	0.016	0	0.86	0.14	0	0.855	0.145	0	0.783	0.217	0	0.538	0.462	0	0.142	0.858	0	0.02	0.9	0.08	0.02	0.9	0.08	0.02	0.9	0.08	0.11	0.88	0.01	0.11	0.88	0.01	0.11	0.88	0.01	0.11	0.88	0.01
1	0	0	0.984	0.016	0	0.86	0.14	0	0.855	0.145	0	0.783	0.217	0	0.538	0.462	0	0.142	0.858	0	0.02	0.9	0.08	0.02	0.9	0.08	0.02	0.9	0.08	0.12	0.85	0.03	0.12	0.85	0.03	0.12	0.85	0.03	0.12	0.85	0.03
1	0	0	0.984	0.016	0	0.86	0.14	0	0.855	0.145	0	0.783	0.217	0	0.538	0.462	0	0.142	0.858	0	0.02	0.9	0.08	0.02	0.9	0.08	0.02	0.9	0.08	0.12	0.86	0.02	0.12	0.86	0.02	0.12	0.86	0.02	0.12	0.86	0.02
1	0	0	0.984	0.016	0	0.86	0.14	0	0.855	0.145	0	0.783	0.217	0	0.538	0.462	0	0.142	0.858	0	0.02	0.9	0.08	0.02	0.9	0.08	0.02	0.9	0.08	0.12	0.87	0.01	0.12	0.87	0.01	0.12	0.87	0.01	0.12	0.87	0.01
1	0	0	0.984	0.016	0	0.86	0.14	0	0.855	0.145	0	0.783	0.217	0	0.538	0.462	0	0.142	0.858	0	0.02	0.9	0.08	0.02	0.9	0.08	0.02	0.9	0.08	0.13	0.85	0.02	0.13	0.85	0.02	0.13	0.85	0.02	0.13	0.85	0.02
1	0	0	0.984	0.016	0	0.86	0.14	0	0.855	0.145	0	0.783	0.217	0	0.538	0.462	0	0.142	0.858	0	0.02	0.9	0.08	0.02	0.9	0.08	0.02	0.9	0.08	0.13	0.86	0.01	0.13	0.86	0.01	0.13	0.86	0.01	0.13	0.86	0.01
1	0	0	0.984	0.016	0	0.86	0.14	0	0.855	0.145	0	0.783	0.217	0	0.538	0.462	0	0.142	0.858	0	0.02	0.91	0.07	0.02	0.91	0.07	0.02	0.91	0.07	0	0.99	0.01	0	0.99	0.01	0	0.99	0.01	0	0.99	0.01
1	0	0	0.984	0.016	0	0.86	0.14	0	0.855	0.145	0	0.783	0.217	0	0.538	0.462	0	0.142	0.858	0	0.02	0.91	0.07	0.02	0.91	0.07	0.02	0.91	0.07	0.01	0.97	0.02	0.01	0.97	0.02	0.01	0.97	0.02	0.01	0.97	0.02
1	0	0	0.984	0.016	0	0.86	0.14	0	0.855	0.145	0	0.783	0.217	0	0.538	0.462	0	0.142	0.858	0	0.02	0.91	0.07	0.02	0.91	0.07	0.02	0.91	0.07	0.01	0.98	0.01	0.01	0.98	0.01	0.01	0.98	0.01	0.01	0.98	0.01
1	0	0	0.984	0.016	0	0.86	0.14	0	0.855	0.145	0	0.783	0.217	0	0.538	0.462	0	0.142	0.858	0	0.02	0.91	0.07	0.02	0.91	0.07	0.02	0.91	0.07	0.02	0.96	0.02	0.02	0.96	0.02	0.02	0.96	0.02	0.02	0.96	0.02
1	0	0	0.984	0.016	0	0.86	0.14	0	0.855	0.145	0	0.783	0.217	0	0.538	0.462	0	0.142	0.858	0	0.02	0.91	0.07	0.02	0.91	0.07	0.02	0.91	0.07	0.02	0.97	0.01	0.02	0.97	0.01	0.02	0.97	0.01	0.02	0.97	0.01
1	0	0	0.984	0.016	0	0.86	0.14	0	0.855	0.145	0	0.783	0.217	0	0.538	0.462	0	0.142	0.858	0	0.02	0.91	0.07	0.02	0.91	0.07	0.02	0.91	0.07	0.03	0.95	0.02	0.03	0.95	0.02	0.03	0.95	0.02	0.03	0.95	0.02
1	0	0	0.984	0.016	0	0.86	0.14	0	0.855	0.145	0	0.783	0.217	0	0.538	0.462	0	0.142	0.858	0	0.02	0.91	0.07	0.02	0.91	0.07	0.02	0.91	0.07	0.03	0.96	0.01	0.03	0.96	0.01	0.03	0.96	0.01	0.03	0.96	0.01
1	0	0	0.984	0.016	0	0.86	0.14	0	0.855	0.145	0	0.783	0.217	0	0.538	0.462	0	0.142	0.858	0	0.02	0.91	0.07	0.02	0.91	0.07	0.02	0.91	0.07	0.04	0.94	0.02	0.04	0.94	0.02	0.04	0.94	0.02	0.04	0.94	0.02
1	0	0	0.984	0.016	0	0.86	0.14	0	0.855	0.145	0	0.783	0.217	0	0.538	0.462	0	0.142	0.858	0	0.02	0.91	0.07	0.02	0.91	0.07	0.02	0.91	0.07	0.04	0.95	0.01	0.04	0.95	0.01	0.04	0.95	0.01	0.04	0.95	0.01
1	0	0	0.984	0.016	0	0.86	0.14	0	0.855	0.145	0	0.783	0.217	0	0.538	0.462	0	0.142	0.858	0	0.02	0.91	0.07	0.02	0.91	0.07	0.02	0.91	0.07	0.05	0.92	0.03	0.05	0.92	0.03	0.05	0.92	0.03	0.05	0.92	0.03
1	0	0	0.984	0.016	0	0.86	0.14	0	0.855	0.145	0	0.783	0.217	0	0.538	0.462	0	0.142	0.858	0	0.02	0.91	0.07	0.02	0.91	0.07	0.02	0.91	0.07	0.05	0.93	0.02	0.05	0.93	0.02	0.05	0.93	0.02	0.05	0.93	0.02
1	0	0	0.984	0.016	0	0.86	0.14	0	0.855	0.145	0	0.783	0.217	0	0.538	0.462	0	0.142	0.858	0	0.02	0.91	0.07	0.02	0.91	0.07	0.02	0.91	0.07	0.05	0.94	0.01	0.05	0.94	0.01	0.05	0.94	0.01	0.05	0.94	0.01
1	0	0	0.984	0.016	0	0.86	0.14	0	0.855	0.145	0	0.783	0.217	0	0.538	0.462	0	0.142	0.858	0	0.02	0.91	0.07	0.02	0.91	0.07	0.02	0.91	0.07	0.06	0.91	0.03	0.06	0.91	0.03	0.06	0.91	0.03	0.06	0.91	0.03
1	0	0	0.984	0.016	0	0.86	0.14	0	0.855	0.145	0	0.783	0.217	0	0.538	0.462	0	0.142	0.858	0	0.02	0.91	0.07	0.02	0.91	0.07	0.02	0.91	0.07	0.06	0.92	0.02	0.06	0.92	0.02	0.06	0.92	0.02	0.06	0.92	0.02
1	0	0	0.984	0.016	0	0.86	0.14	0	0.855	0.145	0	0.783	0.217	0	0.538	0.462	0	0.142	0.858	0	0.02	0.91	0.07	0.02	0.91	0.07	0.02	0.91	0.07	0.06	0.93	0.01	0.06	0.93	0.01	0.06	0.93	0.01	0.06	0.93	0.01
1	0	0	0.984	0.016	0	0.86	0.14	0	0.855	0.145	0	0.783	0.217	0	0.538	0.462	0	0.142	0.858	0	0.02	0.91	0.07	0.02	0.91	0.07	0.02	0.91	0.07	0.07	0.9	0.03	0.07	0.9	0.03	0.07	0.9	0.03	0.07	0.9	0.03
1	0	0	0.984	0.016	0	0.86	0.14	0	0.855	0.145	0	0.783	0.217	0	0.538	0.462	0	0.142	0.858	0	0.02	0.91	0.07	0.02	0.91	0.07	0.02	0.91	0.07	0.07	0.91	0.02	0.07	0.91	0.02	0.07	0.91	0.02	0.07	0.91	0.02
1	0	0	0.984	0.016	0	0.86	0.14	0	0.855	0.145	0	0.783	0.217	0	0.538	0.462	0	0.142	0.858	0	0.02	0.91	0.07	0.02	0.91	0.07	0.02	0.91	0.07	0.07	0.92	0.01	0.07	0.92	0.01	0.07	0.92	0.01	0.07	0.92	0.01
1	0	0	0.984	0.016	0	0.86	0.14	0	0.855	0.145	0	0.783	0.217	0	0.538	0.462	0	0.142	0.858	0	0.02	0.91	0.07	0.02	0.91	0.07	0.02	0.91	0.07	0.08	0.89	0.03	0.08	0.89	0.03	0.08	0.89	0.03	0.08	0.89	0.03
1	0	0	0.984	0.016	0	0.86	0.14	0	0.855	0.145	0	0.783	0.217	0	0.538	0.462	0	0.142	0.858	0	0.02	0.91	0.07	0.02	0.91	0.07	0.02	0.91	0.07	0.08	0.9	0.02	0.08	0.9	0.02	0.08	0.9	0.02	0.08	0.9	0.02
1	0	0	0.984	0.016	0	0.86	0.14	0	0.855	0.145	0	0.783	0.217	0	0.538	0.462	0	0.142	0.858	0	0.02	0.91	0.07	0.02	0.91	0.07	0.02	0.91	0.07	0.08	0.91	0.01	0.08	0.91	0.01	0.08	0.91	0.01	0.08	0.91	0.01
1	0	0	0.984	0.016	0	0.86	0.14	0	0.855	0.145	0	0.783	0.217	0	0.538	0.462	0	0.142	0.858	0	0.02	0.91	0.07	0.02	0.91	0.07	0.02	0.91	0.07	0.09	0.88	0.03	0.09	0.88	0.03	0.09	0.88	0.03	0.09	0.88	0.03
1	0	0	0.984	0.016	0	0.86	0.14	0	0.855	0.145	0	0.783	0.217	0	0.538	0.462	0	0.142	0.858	0	0.02	0.91	0.07	0.02	0.91	0.07	0.02	0.91	0.07	0.09	0.89	0.02	0.09	0.89	0.02	0.09	0.89	0.02	0.09	0.89	0.02
1	0	0	0.984	0.016	0	0.86	0.14	0	0.855	0.145	0	0.783	0.217	0	0.538	0.462	0	0.142	0.858	0	0.02	0.91	0.07	0.02	0.91	0.07	0.02	0.91	0.07	0.09	0.9	0.01	0.09	0.9	0.01	0.09	0.9	0.01	0.09	0.9	0.01
1	0	0	0.984	0.016	0	0.86	0.14	0	0.855	0.145	0	0.783	0.217	0	0.538	0.462	0	0.142	0.858	0	0.02	0.91	0.07	0.02	0.91	0.07	0.02	0.91	0.07	0.1	0.87	0.03	0.1	0.87	0.03	0.1	0.87	0.03	0.1	0.87	0.03
1	0	0	0.984	0.016	0	0.86	0.14	0	0.855	0.145	0	0.783	0.217	0	0.538	0.462	0	0.142	0.858	0	0.02	0.91	0.07	0.02	0.91	0.07	0.02	0.91	0.07	0.1	0.88	0.02	0.1	0.88	0.02	0.1	0.88	0.02	0.1	0.88	0.02
1	0	0	0.984	0.016	0	0.86	0.14	0	0.855	0.145	0	0.783	0.217	0	0.538	0.462	0	0.142	0.858	0	0.02	0.91	0.07	0.02	0.91	0.07	0.02	0.91	0.07	0.1	0.89	0.01	0.1	0.89	0.01	0.1	0.89	0.01	0.1	0.89	0.01
1	0	0	0.984	0.016	0	0.86	0.14	0	0.855	0.145	0	0.783	0.217	0	0.538	0.462	0	0.142	0.858	0	0.02	0.91	0.07	0.02	0.91	0.07	0.02	0.91	0.07	0.11	0.86	0.03	0.11	0.86	0.03	0.11	0.86	0.03	0.11	0.86	0.03
1	0	0	0.984	0.016	0	0.86	0.14	0	0.855	0.145	0	0.783	0.217	0	0.538	0.462	0	0.142	0.858	0	0.02	0.91	0.07	0.02	0.91	0.07	0.02	0.91	0.07	0.11	0.87	0.02	0.11	0.87	0.02	0.11	0.87	0.02	0.11	0.87	0.02
1	0	0	0.984	0.016	0	0.86	0.14	0	0.855	0.145	0	0.783	0.217	0	0.538	0.462	0	0.142	0.858	0	0.02	0.91	0.07	0.02	0.91	0.07	0.02	0.91	0.07	0.12	0.85	0.03	0.12	0.85	0.03	0.12	0.85	0.03	0.12	0.85	0.03
1	0	0	0.984	0.016	0	0.86	0.14	0	0.855	0.145	0	0.783	0.217	0	0.538	0.462	0	0.142	0.858	0	0.02	0.91	0.07	0.02	0.91	0.07	0.02	0.91	0.07	0.12	0.86	0.02	0.12	0.86	0.02	0.12	0.86	0.02	0.12	0.86	0.02
1	0	0	0.984	0.016	0	0.86	0.14	0	0.855	0.145	0	0.783	0.217	0	0.538	0.462	0	0.142	0.858	0	0.02	0.91	0.07	0.02	0.91	0.07	0.02	0.91	0.07	0.13	0.85	0.02	0.13	0.85	0.02	0.13	0.85	0.02	0.13	0.85	0.02
1	0	0	0.984	0.016	0	0.86	0.14	0	0.855	0.145	0	0.783	0.217	0	0.538	0.462	0	0.142	0.858	0	0.02	0.92	0.06	0.02	0.92	0.06	0.02	0.92	0.06	0	0.98	0.02	0	0.98	0.02	0	0.98	0.02	0	0.98	0.02
1	0	0	0.984	0.016	0	0.86	0.14	0	0.855	0.145	0	0.783	0.217	0	0.538	0.462	0	0.142	0.858	0	0.02	0.92	0.06	0.02	0.92	0.06	0.02	0.92	0.06	0	0.99	0.01	0	0.99	0.01	0	0.99	0.01	0	0.99	0.01
1	0	0	0.984	0.016	0	0.86	0.14	0	0.855	0.145	0	0.783	0.217	0	0.538	0.462	0	0.142	0.858	0	0.02	0.92	0.06	0.02	0.92	0.06	0.02	0.92	0.06	0.01	0.97	0.02	0.01	0.97	0.02	0.01	0.97	0.02	0.01	0.97	0.02
1	0	0	0.984	0.016	0	0.86	0.14	0	0.855	0.145	0	0.783	0.217	0	0.538	0.462	0	0.142	0.858	0	0.02	0.92	0.06	0.02	0.92	0.06	0.02	0.92	0.06	0.01	0.98	0.01	0.01	0.98	0.01	0.01	0.98	0.01	0.01	0.98	0.01
1	0	0	0.984	0.016	0	0.86	0.14	0	0.855	0.145	0	0.783	0.217	0	0.538	0.462	0	0.142	0.858	0	0.02	0.92	0.06	0.02	0.92	0.06	0.02	0.92	0.06	0.02	0.95	0.03	0.02	0.95	0.03	0.02	0.95	0.03	0.02	0.95	0.03
1	0	0	0.984	0.016	0	0.86	0.14	0	0.855	0.145	0	0.783	0.217	0	0.538	0.462	0	0.142	0.858	0	0.02	0.92	0.06	0.02	0.92	0.06	0.02	0.92	0.06	0.02	0.96	0.02	0.02	0.96	0.02	0.02	0.96	0.02	0.02	0.96	0.02
1	0	0	0.984	0.016	0	0.86	0.14	0	0.855	0.145	0	0.783	0.217	0	0.538	0.462	0	0.142	0.858	0	0.02	0.92	0.06	0.02	0.92	0.06	0.02	0.92	0.06	0.02	0.97	0.01	0.02	0.97	0.01	0.02	0.97	0.01	0.02	0.97	0.01
1	0	0	0.984	0.016	0	0.86	0.14	0	0.855	0.145	0	0.783	0.217	0	0.538	0.462	0	0.142	0.858	0	0.02	0.92	0.06	0.02	0.92	0.06	0.02	0.92	0.06	0.03	0.94	0.03	0.03	0.94	0.03	0.03	0.94	0.03	0.03	0.94	0.03
1	0	0	0.984	0.016	0	0.86	0.14	0	0.855	0.145	0	0.783	0.217	0	0.538	0.462	0	0.142	0.858	0	0.02	0.92	0.06	0.02	0.92	0.06	0.02	0.92	0.06	0.03	0.95	0.02	0.03	0.95	0.02	0.03	0.95	0.02	0.03	0.95	0.02
1	0	0	0.984	0.016	0	0.86	0.14	0	0.855	0.145	0	0.783	0.217	0	0.538	0.462	0	0.142	0.858	0	0.02	0.92	0.06	0.02	0.92	0.06	0.02	0.92	0.06	0.03	0.96	0.01	0.03	0.96	0.01	0.03	0.96	0.01	0.03	0.96	0.01
1	0	0	0.984	0.016	0	0.86	0.14	0	0.855	0.145	0	0.783	0.217	0	0.538	0.462	0	0.142	0.858	0	0.02	0.92	0.06	0.02	0.92	0.06	0.02	0.92	0.06	0.04	0.93	0.03	0.04	0.93	0.03	0.04	0.93	0.03	0.04	0.93	0.03
1	0	0	0.984	0.016	0	0.86	0.14	0	0.855	0.145	0	0.783	0.217	0	0.538	0.462	0	0.142	0.858	0	0.02	0.92	0.06	0.02	0.92	0.06	0.02	0.92	0.06	0.04	0.94	0.02	0.04	0.94	0.02	0.04	0.94	0.02	0.04	0.94	0.02
1	0	0	0.984	0.016	0	0.86	0.14	0	0.855	0.145	0	0.783	0.217	0	0.538	0.462	0	0.142	0.858	0	0.02	0.92	0.06	0.02	0.92	0.06	0.02	0.92	0.06	0.04	0.95	0.01	0.04	0.95	0.01	0.04	0.95	0.01	0.04	0.95	0.01
1	0	0	0.984	0.016	0	0.86	0.14	0	0.855	0.145	0	0.783	0.217	0	0.538	0.462	0	0.142	0.858	0	0.02	0.92	0.06	0.02	0.92	0.06	0.02	0.92	0.06	0.05	0.92	0.03	0.05	0.92	0.03	0.05	0.92	0.03	0.05	0.92	0.03
1	0	0	0.984	0.016	0	0.86	0.14	0	0.855	0.145	0	0.783	0.217	0	0.538	0.462	0	0.142	0.858	0	0.02	0.92	0.06	0.02	0.92	0.06	0.02	0.92	0.06	0.05	0.93	0.02	0.05	0.93	0.02	0.05	0.93	0.02	0.05	0.93	0.02
1	0	0	0.984	0.016	0	0.86	0.14	0	0.855	0.145	0	0.783	0.217	0	0.538	0.462	0	0.142	0.858	0	0.02	0.92	0.06	0.02	0.92	0.06	0.02	0.92	0.06	0.05	0.94	0.01	0.05	0.94	0.01	0.05	0.94	0.01	0.05	0.94	0.01
1	0	0	0.984	0.016	0	0.86	0.14	0	0.855	0.145	0	0.783	0.217	0	0.538	0.462	0	0.142	0.858	0	0.02	0.92	0.06	0.02	0.92	0.06	0.02	0.92	0.06	0.06	0.91	0.03	0.06	0.91	0.03	0.06	0.91	0.03	0.06	0.91	0.03
1	0	0	0.984	0.016	0	0.86	0.14	0	0.855	0.145	0	0.783	0.217	0	0.538	0.462	0	0.142	0.858	0	0.02	0.92	0.06	0.02	0.92	0.06	0.02	0.92	0.06	0.06	0.92	0.02	0.06	0.92	0.02	0.06	0.92	0.02	0.06	0.92	0.02
1	0	0	0.984	0.016	0	0.86	0.14	0	0.855	0.145	0	0.783	0.217	0	0.538	0.462	0	0.142	0.858	0	0.02	0.92	0.06	0.02	0.92	0.06	0.02	0.92	0.06	0.06	0.93	0.01	0.06	0.93	0.01	0.06	0.93	0.01	0.06	0.93	0.01
1	0	0	0.984	0.016	0	0.86	0.14	0	0.855	0.145	0	0.783	0.217	0	0.538	0.462	0	0.142	0.858	0	0.02	0.92	0.06	0.02	0.92	0.06	0.02	0.92	0.06	0.07	0.9	0.03	0.07	0.9	0.03	0.07	0.9	0.03	0.07	0.9	0.03
1	0	0	0.984	0.016	0	0.86	0.14	0	0.855	0.145	0	0.783	0.217	0	0.538	0.462	0	0.142	0.858	0	0.02	0.92	0.06	0.02	0.92	0.06	0.02	0.92	0.06	0.07	0.91	0.02	0.07	0.91	0.02	0.07	0.91	0.02	0.07	0.91	0.02
1	0	0	0.984	0.016	0	0.86	0.14	0	0.855	0.145	0	0.783	0.217	0	0.538	0.462	0	0.142	0.858	0	0.02	0.92	0.06	0.02	0.92	0.06	0.02	0.92	0.06	0.07	0.92	0.01	0.07	0.92	0.01	0.07	0.92	0.01	0.07	0.92	0.01
1	0	0	0.984	0.016	0	0.86	0.14	0	0.855	0.145	0	0.783	0.217	0	0.538	0.462	0	0.142	0.858	0	0.02	0.92	0.06	0.02	0.92	0.06	0.02	0.92	0.06	0.08	0.89	0.03	0.08	0.89	0.03	0.08	0.89	0.03	0.08	0.89	0.03
1	0	0	0.984	0.016	0	0.86	0.14	0	0.855	0.145	0	0.783	0.217	0	0.538	0.462	0	0.142	0.858	0	0.02	0.92	0.06	0.02	0.92	0.06	0.02	0.92	0.06	0.08	0.9	0.02	0.08	0.9	0.02	0.08	0.9	0.02	0.08	0.9	0.02
1	0	0	0.984	0.016	0	0.86	0.14	0	0.855	0.145	0	0.783	0.217	0	0.538	0.462	0	0.142	0.858	0	0.02	0.92	0.06	0.02	0.92	0.06	0.02	0.92	0.06	0.09	0.88	0.03	0.09	0.88	0.03	0.09	0.88	0.03	0.09	0.88	0.03
1	0	0	0.984	0.016	0	0.86	0.14	0	0.855	0.145	0	0.783	0.217	0	0.538	0.462	0	0.142	0.858	0	0.02	0.92	0.06	0.02	0.92	0.06	0.02	0.92	0.06	0.09	0.89	0.02	0.09	0.89	0.02	0.09	0.89	0.02	0.09	0.89	0.02
1	0	0	0.984	0.016	0	0.86	0.14	0	0.855	0.145	0	0.783	0.217	0	0.538	0.462	0	0.142	0.858	0	0.02	0.92	0.06	0.02	0.92	0.06	0.02	0.92	0.06	0.1	0.87	0.03	0.1	0.87	0.03	0.1	0.87	0.03	0.1	0.87	0.03
1	0	0	0.984	0.016	0	0.86	0.14	0	0.855	0.145	0	0.783	0.217	0	0.538	0.462	0	0.142	0.858	0	0.02	0.92	0.06	0.02	0.92	0.06	0.02	0.92	0.06	0.1	0.88	0.02	0.1	0.88	0.02	0.1	0.88	0.02	0.1	0.88	0.02
1	0	0	0.984	0.016	0	0.86	0.14	0	0.855	0.145	0	0.783	0.217	0	0.538	0.462	0	0.142	0.858	0	0.02	0.92	0.06	0.02	0.92	0.06	0.02	0.92	0.06	0.11	0.86	0.03	0.11	0.86	0.03	0.11	0.86	0.03	0.11	0.86	0.03
1	0	0	0.984	0.016	0	0.86	0.14	0	0.855	0.145	0	0.783	0.217	0	0.538	0.462	0	0.142	0.858	0	0.02	0.92	0.06	0.02	0.92	0.06	0.02	0.92	0.06	0.11	0.87	0.02	0.11	0.87	0.02	0.11	0.87	0.02	0.11	0.87	0.02
1	0	0	0.984	0.016	0	0.86	0.14	0	0.855	0.145	0	0.783	0.217	0	0.538	0.462	0	0.142	0.858	0	0.02	0.92	0.06	0.02	0.92	0.06	0.02	0.92	0.06	0.12	0.85	0.03	0.12	0.85	0.03	0.12	0.85	0.03	0.12	0.85	0.03
1	0	0	0.984	0.016	0	0.86	0.14	0	0.855	0.145	0	0.783	0.217	0	0.538	0.462	0	0.142	0.858	0	0.02	0.92	0.06	0.02	0.92	0.06	0.02	0.92	0.06	0.12	0.86	0.02	0.12	0.86	0.02	0.12	0.86	0.02	0.12	0.86	0.02
1	0	0	0.984	0.016	0	0.86	0.14	0	0.855	0.145	0	0.783	0.217	0	0.538	0.462	0	0.142	0.858	0	0.02	0.92	0.06	0.02	0.92	0.06	0.02	0.92	0.06	0.13	0.85	0.02	0.13	0.85	0.02	0.13	0.85	0.02	0.13	0.85	0.02
1	0	0	0.984	0.016	0	0.86	0.14	0	0.855	0.145	0	0.783	0.217	0	0.538	0.462	0	0.142	0.858	0	0.02	0.93	0.05	0.02	0.93	0.05	0.02	0.93	0.05	0	0.97	0.03	0	0.97	0.03	0	0.97	0.03	0	0.97	0.03
1	0	0	0.984	0.016	0	0.86	0.14	0	0.855	0.145	0	0.783	0.217	0	0.538	0.462	0	0.142	0.858	0	0.02	0.93	0.05	0.02	0.93	0.05	0.02	0.93	0.05	0	0.98	0.02	0	0.98	0.02	0	0.98	0.02	0	0.98	0.02
1	0	0	0.984	0.016	0	0.86	0.14	0	0.855	0.145	0	0.783	0.217	0	0.538	0.462	0	0.142	0.858	0	0.02	0.93	0.05	0.02	0.93	0.05	0.02	0.93	0.05	0	0.99	0.01	0	0.99	0.01	0	0.99	0.01	0	0.99	0.01
1	0	0	0.984	0.016	0	0.86	0.14	0	0.855	0.145	0	0.783	0.217	0	0.538	0.462	0	0.142	0.858	0	0.02	0.93	0.05	0.02	0.93	0.05	0.02	0.93	0.05	0.01	0.96	0.03	0.01	0.96	0.03	0.01	0.96	0.03	0.01	0.96	0.03
1	0	0	0.984	0.016	0	0.86	0.14	0	0.855	0.145	0	0.783	0.217	0	0.538	0.462	0	0.142	0.858	0	0.02	0.93	0.05	0.02	0.93	0.05	0.02	0.93	0.05	0.01	0.97	0.02	0.01	0.97	0.02	0.01	0.97	0.02	0.01	0.97	0.02
1	0	0	0.984	0.016	0	0.86	0.14	0	0.855	0.145	0	0.783	0.217	0	0.538	0.462	0	0.142	0.858	0	0.02	0.93	0.05	0.02	0.93	0.05	0.02	0.93	0.05	0.01	0.98	0.01	0.01	0.98	0.01	0.01	0.98	0.01	0.01	0.98	0.01
1	0	0	0.984	0.016	0	0.86	0.14	0	0.855	0.145	0	0.783	0.217	0	0.538	0.462	0	0.142	0.858	0	0.02	0.93	0.05	0.02	0.93	0.05	0.02	0.93	0.05	0.02	0.95	0.03	0.02	0.95	0.03	0.02	0.95	0.03	0.02	0.95	0.03
1	0	0	0.984	0.016	0	0.86	0.14	0	0.855	0.145	0	0.783	0.217	0	0.538	0.462	0	0.142	0.858	0	0.02	0.93	0.05	0.02	0.93	0.05	0.02	0.93	0.05	0.02	0.96	0.02	0.02	0.96	0.02	0.02	0.96	0.02	0.02	0.96	0.02
1	0	0	0.984	0.016	0	0.86	0.14	0	0.855	0.145	0	0.783	0.217	0	0.538	0.462	0	0.142	0.858	0	0.02	0.93	0.05	0.02	0.93	0.05	0.02	0.93	0.05	0.02	0.97	0.01	0.02	0.97	0.01	0.02	0.97	0.01	0.02	0.97	0.01
1	0	0	0.984	0.016	0	0.86	0.14	0	0.855	0.145	0	0.783	0.217	0	0.538	0.462	0	0.142	0.858	0	0.02	0.93	0.05	0.02	0.93	0.05	0.02	0.93	0.05	0.03	0.94	0.03	0.03	0.94	0.03	0.03	0.94	0.03	0.03	0.94	0.03
1	0	0	0.984	0.016	0	0.86	0.14	0	0.855	0.145	0	0.783	0.217	0	0.538	0.462	0	0.142	0.858	0	0.02	0.93	0.05	0.02	0.93	0.05	0.02	0.93	0.05	0.03	0.95	0.02	0.03	0.95	0.02	0.03	0.95	0.02	0.03	0.95	0.02
1	0	0	0.984	0.016	0	0.86	0.14	0	0.855	0.145	0	0.783	0.217	0	0.538	0.462	0	0.142	0.858	0	0.02	0.93	0.05	0.02	0.93	0.05	0.02	0.93	0.05	0.03	0.96	0.01	0.03	0.96	0.01	0.03	0.96	0.01	0.03	0.96	0.01
1	0	0	0.984	0.016	0	0.86	0.14	0	0.855	0.145	0	0.783	0.217	0	0.538	0.462	0	0.142	0.858	0	0.02	0.93	0.05	0.02	0.93	0.05	0.02	0.93	0.05	0.04	0.93	0.03	0.04	0.93	0.03	0.04	0.93	0.03	0.04	0.93	0.03
1	0	0	0.984	0.016	0	0.86	0.14	0	0.855	0.145	0	0.783	0.217	0	0.538	0.462	0	0.142	0.858	0	0.02	0.93	0.05	0.02	0.93	0.05	0.02	0.93	0.05	0.04	0.94	0.02	0.04	0.94	0.02	0.04	0.94	0.02	0.04	0.94	0.02
1	0	0	0.984	0.016	0	0.86	0.14	0	0.855	0.145	0	0.783	0.217	0	0.538	0.462	0	0.142	0.858	0	0.02	0.93	0.05	0.02	0.93	0.05	0.02	0.93	0.05	0.04	0.95	0.01	0.04	0.95	0.01	0.04	0.95	0.01	0.04	0.95	0.01
1	0	0	0.984	0.016	0	0.86	0.14	0	0.855	0.145	0	0.783	0.217	0	0.538	0.462	0	0.142	0.858	0	0.02	0.93	0.05	0.02	0.93	0.05	0.02	0.93	0.05	0.05	0.92	0.03	0.05	0.92	0.03	0.05	0.92	0.03	0.05	0.92	0.03
1	0	0	0.984	0.016	0	0.86	0.14	0	0.855	0.145	0	0.783	0.217	0	0.538	0.462	0	0.142	0.858	0	0.02	0.93	0.05	0.02	0.93	0.05	0.02	0.93	0.05	0.05	0.93	0.02	0.05	0.93	0.02	0.05	0.93	0.02	0.05	0.93	0.02
1	0	0	0.984	0.016	0	0.86	0.14	0	0.855	0.145	0	0.783	0.217	0	0.538	0.462	0	0.142	0.858	0	0.02	0.93	0.05	0.02	0.93	0.05	0.02	0.93	0.05	0.06	0.91	0.03	0.06	0.91	0.03	0.06	0.91	0.03	0.06	0.91	0.03
1	0	0	0.984	0.016	0	0.86	0.14	0	0.855	0.145	0	0.783	0.217	0	0.538	0.462	0	0.142	0.858	0	0.02	0.93	0.05	0.02	0.93	0.05	0.02	0.93	0.05	0.06	0.92	0.02	0.06	0.92	0.02	0.06	0.92	0.02	0.06	0.92	0.02
1	0	0	0.984	0.016	0	0.86	0.14	0	0.855	0.145	0	0.783	0.217	0	0.538	0.462	0	0.142	0.858	0	0.02	0.93	0.05	0.02	0.93	0.05	0.02	0.93	0.05	0.07	0.9	0.03	0.07	0.9	0.03	0.07	0.9	0.03	0.07	0.9	0.03
1	0	0	0.984	0.016	0	0.86	0.14	0	0.855	0.145	0	0.783	0.217	0	0.538	0.462	0	0.142	0.858	0	0.02	0.93	0.05	0.02	0.93	0.05	0.02	0.93	0.05	0.07	0.91	0.02	0.07	0.91	0.02	0.07	0.91	0.02	0.07	0.91	0.02
1	0	0	0.984	0.016	0	0.86	0.14	0	0.855	0.145	0	0.783	0.217	0	0.538	0.462	0	0.142	0.858	0	0.02	0.93	0.05	0.02	0.93	0.05	0.02	0.93	0.05	0.08	0.89	0.03	0.08	0.89	0.03	0.08	0.89	0.03	0.08	0.89	0.03
1	0	0	0.984	0.016	0	0.86	0.14	0	0.855	0.145	0	0.783	0.217	0	0.538	0.462	0	0.142	0.858	0	0.02	0.93	0.05	0.02	0.93	0.05	0.02	0.93	0.05	0.08	0.9	0.02	0.08	0.9	0.02	0.08	0.9	0.02	0.08	0.9	0.02
1	0	0	0.984	0.016	0	0.86	0.14	0	0.855	0.145	0	0.783	0.217	0	0.538	0.462	0	0.142	0.858	0	0.02	0.93	0.05	0.02	0.93	0.05	0.02	0.93	0.05	0.09	0.88	0.03	0.09	0.88	0.03	0.09	0.88	0.03	0.09	0.88	0.03
1	0	0	0.984	0.016	0	0.86	0.14	0	0.855	0.145	0	0.783	0.217	0	0.538	0.462	0	0.142	0.858	0	0.02	0.93	0.05	0.02	0.93	0.05	0.02	0.93	0.05	0.09	0.89	0.02	0.09	0.89	0.02	0.09	0.89	0.02	0.09	0.89	0.02
1	0	0	0.984	0.016	0	0.86	0.14	0	0.855	0.145	0	0.783	0.217	0	0.538	0.462	0	0.142	0.858	0	0.02	0.93	0.05	0.02	0.93	0.05	0.02	0.93	0.05	0.1	0.87	0.03	0.1	0.87	0.03	0.1	0.87	0.03	0.1	0.87	0.03
1	0	0	0.984	0.016	0	0.86	0.14	0	0.855	0.145	0	0.783	0.217	0	0.538	0.462	0	0.142	0.858	0	0.02	0.93	0.05	0.02	0.93	0.05	0.02	0.93	0.05	0.1	0.88	0.02	0.1	0.88	0.02	0.1	0.88	0.02	0.1	0.88	0.02
1	0	0	0.984	0.016	0	0.86	0.14	0	0.855	0.145	0	0.783	0.217	0	0.538	0.462	0	0.142	0.858	0	0.02	0.93	0.05	0.02	0.93	0.05	0.02	0.93	0.05	0.11	0.86	0.03	0.11	0.86	0.03	0.11	0.86	0.03	0.11	0.86	0.03
1	0	0	0.984	0.016	0	0.86	0.14	0	0.855	0.145	0	0.783	0.217	0	0.538	0.462	0	0.142	0.858	0	0.02	0.93	0.05	0.02	0.93	0.05	0.02	0.93	0.05	0.12	0.85	0.03	0.12	0.85	0.03	0.12	0.85	0.03	0.12	0.85	0.03
1	0	0	0.984	0.016	0	0.86	0.14	0	0.855	0.145	0	0.783	0.217	0	0.538	0.462	0	0.142	0.858	0	0.02	0.94	0.04	0.02	0.94	0.04	0.02	0.94	0.04	0	0.97	0.03	0	0.97	0.03	0	0.97	0.03	0	0.97	0.03
1	0	0	0.984	0.016	0	0.86	0.14	0	0.855	0.145	0	0.783	0.217	0	0.538	0.462	0	0.142	0.858	0	0.02	0.94	0.04	0.02	0.94	0.04	0.02	0.94	0.04	0	0.98	0.02	0	0.98	0.02	0	0.98	0.02	0	0.98	0.02
1	0	0	0.984	0.016	0	0.86	0.14	0	0.855	0.145	0	0.783	0.217	0	0.538	0.462	0	0.142	0.858	0	0.02	0.94	0.04	0.02	0.94	0.04	0.02	0.94	0.04	0.01	0.96	0.03	0.01	0.96	0.03	0.01	0.96	0.03	0.01	0.96	0.03
1	0	0	0.984	0.016	0	0.86	0.14	0	0.855	0.145	0	0.783	0.217	0	0.538	0.462	0	0.142	0.858	0	0.02	0.94	0.04	0.02	0.94	0.04	0.02	0.94	0.04	0.01	0.97	0.02	0.01	0.97	0.02	0.01	0.97	0.02	0.01	0.97	0.02
1	0	0	0.984	0.016	0	0.86	0.14	0	0.855	0.145	0	0.783	0.217	0	0.538	0.462	0	0.142	0.858	0	0.02	0.94	0.04	0.02	0.94	0.04	0.02	0.94	0.04	0.02	0.95	0.03	0.02	0.95	0.03	0.02	0.95	0.03	0.02	0.95	0.03
1	0	0	0.984	0.016	0	0.86	0.14	0	0.855	0.145	0	0.783	0.217	0	0.538	0.462	0	0.142	0.858	0	0.02	0.94	0.04	0.02	0.94	0.04	0.02	0.94	0.04	0.02	0.96	0.02	0.02	0.96	0.02	0.02	0.96	0.02	0.02	0.96	0.02
1	0	0	0.984	0.016	0	0.86	0.14	0	0.855	0.145	0	0.783	0.217	0	0.538	0.462	0	0.142	0.858	0	0.02	0.94	0.04	0.02	0.94	0.04	0.02	0.94	0.04	0.03	0.94	0.03	0.03	0.94	0.03	0.03	0.94	0.03	0.03	0.94	0.03
1	0	0	0.984	0.016	0	0.86	0.14	0	0.855	0.145	0	0.783	0.217	0	0.538	0.462	0	0.142	0.858	0	0.02	0.94	0.04	0.02	0.94	0.04	0.02	0.94	0.04	0.03	0.95	0.02	0.03	0.95	0.02	0.03	0.95	0.02	0.03	0.95	0.02
1	0	0	0.984	0.016	0	0.86	0.14	0	0.855	0.145	0	0.783	0.217	0	0.538	0.462	0	0.142	0.858	0	0.02	0.94	0.04	0.02	0.94	0.04	0.02	0.94	0.04	0.04	0.93	0.03	0.04	0.93	0.03	0.04	0.93	0.03	0.04	0.93	0.03
1	0	0	0.984	0.016	0	0.86	0.14	0	0.855	0.145	0	0.783	0.217	0	0.538	0.462	0	0.142	0.858	0	0.02	0.94	0.04	0.02	0.94	0.04	0.02	0.94	0.04	0.04	0.94	0.02	0.04	0.94	0.02	0.04	0.94	0.02	0.04	0.94	0.02
1	0	0	0.984	0.016	0	0.86	0.14	0	0.855	0.145	0	0.783	0.217	0	0.538	0.462	0	0.142	0.858	0	0.02	0.94	0.04	0.02	0.94	0.04	0.02	0.94	0.04	0.05	0.92	0.03	0.05	0.92	0.03	0.05	0.92	0.03	0.05	0.92	0.03
1	0	0	0.984	0.016	0	0.86	0.14	0	0.855	0.145	0	0.783	0.217	0	0.538	0.462	0	0.142	0.858	0	0.02	0.94	0.04	0.02	0.94	0.04	0.02	0.94	0.04	0.05	0.93	0.02	0.05	0.93	0.02	0.05	0.93	0.02	0.05	0.93	0.02
1	0	0	0.984	0.016	0	0.86	0.14	0	0.855	0.145	0	0.783	0.217	0	0.538	0.462	0	0.142	0.858	0	0.02	0.94	0.04	0.02	0.94	0.04	0.02	0.94	0.04	0.06	0.91	0.03	0.06	0.91	0.03	0.06	0.91	0.03	0.06	0.91	0.03
1	0	0	0.984	0.016	0	0.86	0.14	0	0.855	0.145	0	0.783	0.217	0	0.538	0.462	0	0.142	0.858	0	0.02	0.94	0.04	0.02	0.94	0.04	0.02	0.94	0.04	0.06	0.92	0.02	0.06	0.92	0.02	0.06	0.92	0.02	0.06	0.92	0.02
1	0	0	0.984	0.016	0	0.86	0.14	0	0.855	0.145	0	0.783	0.217	0	0.538	0.462	0	0.142	0.858	0	0.02	0.94	0.04	0.02	0.94	0.04	0.02	0.94	0.04	0.07	0.9	0.03	0.07	0.9	0.03	0.07	0.9	0.03	0.07	0.9	0.03
1	0	0	0.984	0.016	0	0.86	0.14	0	0.855	0.145	0	0.783	0.217	0	0.538	0.462	0	0.142	0.858	0	0.02	0.94	0.04	0.02	0.94	0.04	0.02	0.94	0.04	0.08	0.89	0.03	0.08	0.89	0.03	0.08	0.89	0.03	0.08	0.89	0.03
1	0	0	0.984	0.016	0	0.86	0.14	0	0.855	0.145	0	0.783	0.217	0	0.538	0.462	0	0.142	0.858	0	0.02	0.94	0.04	0.02	0.94	0.04	0.02	0.94	0.04	0.09	0.88	0.03	0.09	0.88	0.03	0.09	0.88	0.03	0.09	0.88	0.03
1	0	0	0.984	0.016	0	0.86	0.14	0	0.855	0.145	0	0.783	0.217	0	0.538	0.462	0	0.142	0.858	0	0.02	0.94	0.04	0.02	0.94	0.04	0.02	0.94	0.04	0.1	0.87	0.03	0.1	0.87	0.03	0.1	0.87	0.03	0.1	0.87	0.03
1	0	0	0.984	0.016	0	0.86	0.14	0	0.855	0.145	0	0.783	0.217	0	0.538	0.462	0	0.142	0.858	0	0.02	0.94	0.04	0.02	0.94	0.04	0.02	0.94	0.04	0.11	0.86	0.03	0.11	0.86	0.03	0.11	0.86	0.03	0.11	0.86	0.03
1	0	0	0.984	0.016	0	0.86	0.14	0	0.855	0.145	0	0.783	0.217	0	0.538	0.462	0	0.142	0.858	0	0.02	0.94	0.04	0.02	0.94	0.04	0.02	0.94	0.04	0.12	0.85	0.03	0.12	0.85	0.03	0.12	0.85	0.03	0.12	0.85	0.03
1	0	0	0.984	0.016	0	0.86	0.14	0	0.855	0.145	0	0.783	0.217	0	0.538	0.462	0	0.142	0.858	0	0.02	0.95	0.03	0.02	0.95	0.03	0.02	0.95	0.03	0	0.97	0.03	0	0.97	0.03	0	0.97	0.03	0	0.97	0.03
1	0	0	0.984	0.016	0	0.86	0.14	0	0.855	0.145	0	0.783	0.217	0	0.538	0.462	0	0.142	0.858	0	0.02	0.95	0.03	0.02	0.95	0.03	0.02	0.95	0.03	0	0.98	0.02	0	0.98	0.02	0	0.98	0.02	0	0.98	0.02
1	0	0	0.984	0.016	0	0.86	0.14	0	0.855	0.145	0	0.783	0.217	0	0.538	0.462	0	0.142	0.858	0	0.02	0.95	0.03	0.02	0.95	0.03	0.02	0.95	0.03	0.01	0.96	0.03	0.01	0.96	0.03	0.01	0.96	0.03	0.01	0.96	0.03
1	0	0	0.984	0.016	0	0.86	0.14	0	0.855	0.145	0	0.783	0.217	0	0.538	0.462	0	0.142	0.858	0	0.02	0.95	0.03	0.02	0.95	0.03	0.02	0.95	0.03	0.01	0.97	0.02	0.01	0.97	0.02	0.01	0.97	0.02	0.01	0.97	0.02
1	0	0	0.984	0.016	0	0.86	0.14	0	0.855	0.145	0	0.783	0.217	0	0.538	0.462	0	0.142	0.858	0	0.02	0.95	0.03	0.02	0.95	0.03	0.02	0.95	0.03	0.02	0.95	0.03	0.02	0.95	0.03	0.02	0.95	0.03	0.02	0.95	0.03
1	0	0	0.984	0.016	0	0.86	0.14	0	0.855	0.145	0	0.783	0.217	0	0.538	0.462	0	0.142	0.858	0	0.02	0.95	0.03	0.02	0.95	0.03	0.02	0.95	0.03	0.03	0.94	0.03	0.03	0.94	0.03	0.03	0.94	0.03	0.03	0.94	0.03
1	0	0	0.984	0.016	0	0.86	0.14	0	0.855	0.145	0	0.783	0.217	0	0.538	0.462	0	0.142	0.858	0	0.02	0.95	0.03	0.02	0.95	0.03	0.02	0.95	0.03	0.04	0.93	0.03	0.04	0.93	0.03	0.04	0.93	0.03	0.04	0.93	0.03
1	0	0	0.984	0.016	0	0.86	0.14	0	0.855	0.145	0	0.783	0.217	0	0.538	0.462	0	0.142	0.858	0	0.02	0.95	0.03	0.02	0.95	0.03	0.02	0.95	0.03	0.05	0.92	0.03	0.05	0.92	0.03	0.05	0.92	0.03	0.05	0.92	0.03
1	0	0	0.984	0.016	0	0.86	0.14	0	0.855	0.145	0	0.783	0.217	0	0.538	0.462	0	0.142	0.858	0	0.02	0.95	0.03	0.02	0.95	0.03	0.02	0.95	0.03	0.06	0.91	0.03	0.06	0.91	0.03	0.06	0.91	0.03	0.06	0.91	0.03
1	0	0	0.984	0.016	0	0.86	0.14	0	0.855	0.145	0	0.783	0.217	0	0.538	0.462	0	0.142	0.858	0	0.02	0.95	0.03	0.02	0.95	0.03	0.02	0.95	0.03	0.07	0.9	0.03	0.07	0.9	0.03	0.07	0.9	0.03	0.07	0.9	0.03
1	0	0	0.984	0.016	0	0.86	0.14	0	0.855	0.145	0	0.783	0.217	0	0.538	0.462	0	0.142	0.858	0	0.02	0.95	0.03	0.02	0.95	0.03	0.02	0.95	0.03	0.08	0.89	0.03	0.08	0.89	0.03	0.08	0.89	0.03	0.08	0.89	0.03
1	0	0	0.984	0.016	0	0.86	0.14	0	0.855	0.145	0	0.783	0.217	0	0.538	0.462	0	0.142	0.858	0	0.02	0.95	0.03	0.02	0.95	0.03	0.02	0.95	0.03	0.09	0.88	0.03	0.09	0.88	0.03	0.09	0.88	0.03	0.09	0.88	0.03
1	0	0	0.984	0.016	0	0.86	0.14	0	0.855	0.145	0	0.783	0.217	0	0.538	0.462	0	0.142	0.858	0	0.02	0.96	0.02	0.02	0.96	0.02	0.02	0.96	0.02	0	0.97	0.03	0	0.97	0.03	0	0.97	0.03	0	0.97	0.03
1	0	0	0.984	0.016	0	0.86	0.14	0	0.855	0.145	0	0.783	0.217	0	0.538	0.462	0	0.142	0.858	0	0.02	0.96	0.02	0.02	0.96	0.02	0.02	0.96	0.02	0.01	0.96	0.03	0.01	0.96	0.03	0.01	0.96	0.03	0.01	0.96	0.03
1	0	0	0.984	0.016	0	0.86	0.14	0	0.855	0.145	0	0.783	0.217	0	0.538	0.462	0	0.142	0.858	0	0.02	0.96	0.02	0.02	0.96	0.02	0.02	0.96	0.02	0.02	0.95	0.03	0.02	0.95	0.03	0.02	0.95	0.03	0.02	0.95	0.03
1	0	0	0.984	0.016	0	0.86	0.14	0	0.855	0.145	0	0.783	0.217	0	0.538	0.462	0	0.142	0.858	0	0.02	0.96	0.02	0.02	0.96	0.02	0.02	0.96	0.02	0.03	0.94	0.03	0.03	0.94	0.03	0.03	0.94	0.03	0.03	0.94	0.03
1	0	0	0.984	0.016	0	0.86	0.14	0	0.855	0.145	0	0.783	0.217	0	0.538	0.462	0	0.142	0.858	0	0.02	0.96	0.02	0.02	0.96	0.02	0.02	0.96	0.02	0.04	0.93	0.03	0.04	0.93	0.03	0.04	0.93	0.03	0.04	0.93	0.03
1	0	0	0.984	0.016	0	0.86	0.14	0	0.855	0.145	0	0.783	0.217	0	0.538	0.462	0	0.142	0.858	0	0.03	0.85	0.12	0.03	0.85	0.12	0.03	0.85	0.12	0.06	0.94	0	0.06	0.94	0	0.06	0.94	0	0.06	0.94	0
1	0	0	0.984	0.016	0	0.86	0.14	0	0.855	0.145	0	0.783	0.217	0	0.538	0.462	0	0.142	0.858	0	0.03	0.85	0.12	0.03	0.85	0.12	0.03	0.85	0.12	0.07	0.93	0	0.07	0.93	0	0.07	0.93	0	0.07	0.93	0
1	0	0	0.984	0.016	0	0.86	0.14	0	0.855	0.145	0	0.783	0.217	0	0.538	0.462	0	0.142	0.858	0	0.03	0.85	0.12	0.03	0.85	0.12	0.03	0.85	0.12	0.08	0.91	0.01	0.08	0.91	0.01	0.08	0.91	0.01	0.08	0.91	0.01
1	0	0	0.984	0.016	0	0.86	0.14	0	0.855	0.145	0	0.783	0.217	0	0.538	0.462	0	0.142	0.858	0	0.03	0.85	0.12	0.03	0.85	0.12	0.03	0.85	0.12	0.08	0.92	0	0.08	0.92	0	0.08	0.92	0	0.08	0.92	0
1	0	0	0.984	0.016	0	0.86	0.14	0	0.855	0.145	0	0.783	0.217	0	0.538	0.462	0	0.142	0.858	0	0.03	0.85	0.12	0.03	0.85	0.12	0.03	0.85	0.12	0.09	0.9	0.01	0.09	0.9	0.01	0.09	0.9	0.01	0.09	0.9	0.01
1	0	0	0.984	0.016	0	0.86	0.14	0	0.855	0.145	0	0.783	0.217	0	0.538	0.462	0	0.142	0.858	0	0.03	0.85	0.12	0.03	0.85	0.12	0.03	0.85	0.12	0.09	0.91	0	0.09	0.91	0	0.09	0.91	0	0.09	0.91	0
1	0	0	0.984	0.016	0	0.86	0.14	0	0.855	0.145	0	0.783	0.217	0	0.538	0.462	0	0.142	0.858	0	0.03	0.85	0.12	0.03	0.85	0.12	0.03	0.85	0.12	0.1	0.89	0.01	0.1	0.89	0.01	0.1	0.89	0.01	0.1	0.89	0.01
1	0	0	0.984	0.016	0	0.86	0.14	0	0.855	0.145	0	0.783	0.217	0	0.538	0.462	0	0.142	0.858	0	0.03	0.85	0.12	0.03	0.85	0.12	0.03	0.85	0.12	0.1	0.9	0	0.1	0.9	0	0.1	0.9	0	0.1	0.9	0
1	0	0	0.984	0.016	0	0.86	0.14	0	0.855	0.145	0	0.783	0.217	0	0.538	0.462	0	0.142	0.858	0	0.03	0.85	0.12	0.03	0.85	0.12	0.03	0.85	0.12	0.11	0.87	0.02	0.11	0.87	0.02	0.11	0.87	0.02	0.11	0.87	0.02
1	0	0	0.984	0.016	0	0.86	0.14	0	0.855	0.145	0	0.783	0.217	0	0.538	0.462	0	0.142	0.858	0	0.03	0.85	0.12	0.03	0.85	0.12	0.03	0.85	0.12	0.11	0.88	0.01	0.11	0.88	0.01	0.11	0.88	0.01	0.11	0.88	0.01
1	0	0	0.984	0.016	0	0.86	0.14	0	0.855	0.145	0	0.783	0.217	0	0.538	0.462	0	0.142	0.858	0	0.03	0.85	0.12	0.03	0.85	0.12	0.03	0.85	0.12	0.11	0.89	0	0.11	0.89	0	0.11	0.89	0	0.11	0.89	0
1	0	0	0.984	0.016	0	0.86	0.14	0	0.855	0.145	0	0.783	0.217	0	0.538	0.462	0	0.142	0.858	0	0.03	0.85	0.12	0.03	0.85	0.12	0.03	0.85	0.12	0.12	0.86	0.02	0.12	0.86	0.02	0.12	0.86	0.02	0.12	0.86	0.02
1	0	0	0.984	0.016	0	0.86	0.14	0	0.855	0.145	0	0.783	0.217	0	0.538	0.462	0	0.142	0.858	0	0.03	0.85	0.12	0.03	0.85	0.12	0.03	0.85	0.12	0.12	0.87	0.01	0.12	0.87	0.01	0.12	0.87	0.01	0.12	0.87	0.01
1	0	0	0.984	0.016	0	0.86	0.14	0	0.855	0.145	0	0.783	0.217	0	0.538	0.462	0	0.142	0.858	0	0.03	0.85	0.12	0.03	0.85	0.12	0.03	0.85	0.12	0.12	0.88	0	0.12	0.88	0	0.12	0.88	0	0.12	0.88	0
1	0	0	0.984	0.016	0	0.86	0.14	0	0.855	0.145	0	0.783	0.217	0	0.538	0.462	0	0.142	0.858	0	0.03	0.85	0.12	0.03	0.85	0.12	0.03	0.85	0.12	0.13	0.85	0.02	0.13	0.85	0.02	0.13	0.85	0.02	0.13	0.85	0.02
1	0	0	0.984	0.016	0	0.86	0.14	0	0.855	0.145	0	0.783	0.217	0	0.538	0.462	0	0.142	0.858	0	0.03	0.85	0.12	0.03	0.85	0.12	0.03	0.85	0.12	0.13	0.86	0.01	0.13	0.86	0.01	0.13	0.86	0.01	0.13	0.86	0.01
1	0	0	0.984	0.016	0	0.86	0.14	0	0.855	0.145	0	0.783	0.217	0	0.538	0.462	0	0.142	0.858	0	0.03	0.85	0.12	0.03	0.85	0.12	0.03	0.85	0.12	0.13	0.87	0	0.13	0.87	0	0.13	0.87	0	0.13	0.87	0
1	0	0	0.984	0.016	0	0.86	0.14	0	0.855	0.145	0	0.783	0.217	0	0.538	0.462	0	0.142	0.858	0	0.03	0.85	0.12	0.03	0.85	0.12	0.03	0.85	0.12	0.14	0.85	0.01	0.14	0.85	0.01	0.14	0.85	0.01	0.14	0.85	0.01
1	0	0	0.984	0.016	0	0.86	0.14	0	0.855	0.145	0	0.783	0.217	0	0.538	0.462	0	0.142	0.858	0	0.03	0.85	0.12	0.03	0.85	0.12	0.03	0.85	0.12	0.14	0.86	0	0.14	0.86	0	0.14	0.86	0	0.14	0.86	0
1	0	0	0.984	0.016	0	0.86	0.14	0	0.855	0.145	0	0.783	0.217	0	0.538	0.462	0	0.142	0.858	0	0.03	0.85	0.12	0.03	0.85	0.12	0.03	0.85	0.12	0.15	0.85	0	0.15	0.85	0	0.15	0.85	0	0.15	0.85	0
1	0	0	0.984	0.016	0	0.86	0.14	0	0.855	0.145	0	0.783	0.217	0	0.538	0.462	0	0.142	0.858	0	0.03	0.86	0.11	0.03	0.86	0.11	0.03	0.86	0.11	0.06	0.93	0.01	0.06	0.93	0.01	0.06	0.93	0.01	0.06	0.93	0.01
1	0	0	0.984	0.016	0	0.86	0.14	0	0.855	0.145	0	0.783	0.217	0	0.538	0.462	0	0.142	0.858	0	0.03	0.86	0.11	0.03	0.86	0.11	0.03	0.86	0.11	0.07	0.92	0.01	0.07	0.92	0.01	0.07	0.92	0.01	0.07	0.92	0.01
1	0	0	0.984	0.016	0	0.86	0.14	0	0.855	0.145	0	0.783	0.217	0	0.538	0.462	0	0.142	0.858	0	0.03	0.86	0.11	0.03	0.86	0.11	0.03	0.86	0.11	0.08	0.91	0.01	0.08	0.91	0.01	0.08	0.91	0.01	0.08	0.91	0.01
1	0	0	0.984	0.016	0	0.86	0.14	0	0.855	0.145	0	0.783	0.217	0	0.538	0.462	0	0.142	0.858	0	0.03	0.86	0.11	0.03	0.86	0.11	0.03	0.86	0.11	0.09	0.89	0.02	0.09	0.89	0.02	0.09	0.89	0.02	0.09	0.89	0.02
1	0	0	0.984	0.016	0	0.86	0.14	0	0.855	0.145	0	0.783	0.217	0	0.538	0.462	0	0.142	0.858	0	0.03	0.86	0.11	0.03	0.86	0.11	0.03	0.86	0.11	0.09	0.9	0.01	0.09	0.9	0.01	0.09	0.9	0.01	0.09	0.9	0.01
1	0	0	0.984	0.016	0	0.86	0.14	0	0.855	0.145	0	0.783	0.217	0	0.538	0.462	0	0.142	0.858	0	0.03	0.86	0.11	0.03	0.86	0.11	0.03	0.86	0.11	0.1	0.88	0.02	0.1	0.88	0.02	0.1	0.88	0.02	0.1	0.88	0.02
1	0	0	0.984	0.016	0	0.86	0.14	0	0.855	0.145	0	0.783	0.217	0	0.538	0.462	0	0.142	0.858	0	0.03	0.86	0.11	0.03	0.86	0.11	0.03	0.86	0.11	0.1	0.89	0.01	0.1	0.89	0.01	0.1	0.89	0.01	0.1	0.89	0.01
1	0	0	0.984	0.016	0	0.86	0.14	0	0.855	0.145	0	0.783	0.217	0	0.538	0.462	0	0.142	0.858	0	0.03	0.86	0.11	0.03	0.86	0.11	0.03	0.86	0.11	0.11	0.87	0.02	0.11	0.87	0.02	0.11	0.87	0.02	0.11	0.87	0.02
1	0	0	0.984	0.016	0	0.86	0.14	0	0.855	0.145	0	0.783	0.217	0	0.538	0.462	0	0.142	0.858	0	0.03	0.86	0.11	0.03	0.86	0.11	0.03	0.86	0.11	0.11	0.88	0.01	0.11	0.88	0.01	0.11	0.88	0.01	0.11	0.88	0.01
1	0	0	0.984	0.016	0	0.86	0.14	0	0.855	0.145	0	0.783	0.217	0	0.538	0.462	0	0.142	0.858	0	0.03	0.86	0.11	0.03	0.86	0.11	0.03	0.86	0.11	0.12	0.85	0.03	0.12	0.85	0.03	0.12	0.85	0.03	0.12	0.85	0.03
1	0	0	0.984	0.016	0	0.86	0.14	0	0.855	0.145	0	0.783	0.217	0	0.538	0.462	0	0.142	0.858	0	0.03	0.86	0.11	0.03	0.86	0.11	0.03	0.86	0.11	0.12	0.86	0.02	0.12	0.86	0.02	0.12	0.86	0.02	0.12	0.86	0.02
1	0	0	0.984	0.016	0	0.86	0.14	0	0.855	0.145	0	0.783	0.217	0	0.538	0.462	0	0.142	0.858	0	0.03	0.86	0.11	0.03	0.86	0.11	0.03	0.86	0.11	0.12	0.87	0.01	0.12	0.87	0.01	0.12	0.87	0.01	0.12	0.87	0.01
1	0	0	0.984	0.016	0	0.86	0.14	0	0.855	0.145	0	0.783	0.217	0	0.538	0.462	0	0.142	0.858	0	0.03	0.86	0.11	0.03	0.86	0.11	0.03	0.86	0.11	0.13	0.85	0.02	0.13	0.85	0.02	0.13	0.85	0.02	0.13	0.85	0.02
1	0	0	0.984	0.016	0	0.86	0.14	0	0.855	0.145	0	0.783	0.217	0	0.538	0.462	0	0.142	0.858	0	0.03	0.86	0.11	0.03	0.86	0.11	0.03	0.86	0.11	0.13	0.86	0.01	0.13	0.86	0.01	0.13	0.86	0.01	0.13	0.86	0.01
1	0	0	0.984	0.016	0	0.86	0.14	0	0.855	0.145	0	0.783	0.217	0	0.538	0.462	0	0.142	0.858	0	0.03	0.86	0.11	0.03	0.86	0.11	0.03	0.86	0.11	0.14	0.85	0.01	0.14	0.85	0.01	0.14	0.85	0.01	0.14	0.85	0.01
1	0	0	0.984	0.016	0	0.86	0.14	0	0.855	0.145	0	0.783	0.217	0	0.538	0.462	0	0.142	0.858	0	0.03	0.87	0.1	0.03	0.87	0.1	0.03	0.87	0.1	0.05	0.94	0.01	0.05	0.94	0.01	0.05	0.94	0.01	0.05	0.94	0.01
1	0	0	0.984	0.016	0	0.86	0.14	0	0.855	0.145	0	0.783	0.217	0	0.538	0.462	0	0.142	0.858	0	0.03	0.87	0.1	0.03	0.87	0.1	0.03	0.87	0.1	0.06	0.93	0.01	0.06	0.93	0.01	0.06	0.93	0.01	0.06	0.93	0.01
1	0	0	0.984	0.016	0	0.86	0.14	0	0.855	0.145	0	0.783	0.217	0	0.538	0.462	0	0.142	0.858	0	0.03	0.87	0.1	0.03	0.87	0.1	0.03	0.87	0.1	0.07	0.91	0.02	0.07	0.91	0.02	0.07	0.91	0.02	0.07	0.91	0.02
1	0	0	0.984	0.016	0	0.86	0.14	0	0.855	0.145	0	0.783	0.217	0	0.538	0.462	0	0.142	0.858	0	0.03	0.87	0.1	0.03	0.87	0.1	0.03	0.87	0.1	0.07	0.92	0.01	0.07	0.92	0.01	0.07	0.92	0.01	0.07	0.92	0.01
1	0	0	0.984	0.016	0	0.86	0.14	0	0.855	0.145	0	0.783	0.217	0	0.538	0.462	0	0.142	0.858	0	0.03	0.87	0.1	0.03	0.87	0.1	0.03	0.87	0.1	0.08	0.9	0.02	0.08	0.9	0.02	0.08	0.9	0.02	0.08	0.9	0.02
1	0	0	0.984	0.016	0	0.86	0.14	0	0.855	0.145	0	0.783	0.217	0	0.538	0.462	0	0.142	0.858	0	0.03	0.87	0.1	0.03	0.87	0.1	0.03	0.87	0.1	0.08	0.91	0.01	0.08	0.91	0.01	0.08	0.91	0.01	0.08	0.91	0.01
1	0	0	0.984	0.016	0	0.86	0.14	0	0.855	0.145	0	0.783	0.217	0	0.538	0.462	0	0.142	0.858	0	0.03	0.87	0.1	0.03	0.87	0.1	0.03	0.87	0.1	0.09	0.89	0.02	0.09	0.89	0.02	0.09	0.89	0.02	0.09	0.89	0.02
1	0	0	0.984	0.016	0	0.86	0.14	0	0.855	0.145	0	0.783	0.217	0	0.538	0.462	0	0.142	0.858	0	0.03	0.87	0.1	0.03	0.87	0.1	0.03	0.87	0.1	0.09	0.9	0.01	0.09	0.9	0.01	0.09	0.9	0.01	0.09	0.9	0.01
1	0	0	0.984	0.016	0	0.86	0.14	0	0.855	0.145	0	0.783	0.217	0	0.538	0.462	0	0.142	0.858	0	0.03	0.87	0.1	0.03	0.87	0.1	0.03	0.87	0.1	0.1	0.87	0.03	0.1	0.87	0.03	0.1	0.87	0.03	0.1	0.87	0.03
1	0	0	0.984	0.016	0	0.86	0.14	0	0.855	0.145	0	0.783	0.217	0	0.538	0.462	0	0.142	0.858	0	0.03	0.87	0.1	0.03	0.87	0.1	0.03	0.87	0.1	0.1	0.88	0.02	0.1	0.88	0.02	0.1	0.88	0.02	0.1	0.88	0.02
1	0	0	0.984	0.016	0	0.86	0.14	0	0.855	0.145	0	0.783	0.217	0	0.538	0.462	0	0.142	0.858	0	0.03	0.87	0.1	0.03	0.87	0.1	0.03	0.87	0.1	0.1	0.89	0.01	0.1	0.89	0.01	0.1	0.89	0.01	0.1	0.89	0.01
1	0	0	0.984	0.016	0	0.86	0.14	0	0.855	0.145	0	0.783	0.217	0	0.538	0.462	0	0.142	0.858	0	0.03	0.87	0.1	0.03	0.87	0.1	0.03	0.87	0.1	0.11	0.86	0.03	0.11	0.86	0.03	0.11	0.86	0.03	0.11	0.86	0.03
1	0	0	0.984	0.016	0	0.86	0.14	0	0.855	0.145	0	0.783	0.217	0	0.538	0.462	0	0.142	0.858	0	0.03	0.87	0.1	0.03	0.87	0.1	0.03	0.87	0.1	0.11	0.87	0.02	0.11	0.87	0.02	0.11	0.87	0.02	0.11	0.87	0.02
1	0	0	0.984	0.016	0	0.86	0.14	0	0.855	0.145	0	0.783	0.217	0	0.538	0.462	0	0.142	0.858	0	0.03	0.87	0.1	0.03	0.87	0.1	0.03	0.87	0.1	0.11	0.88	0.01	0.11	0.88	0.01	0.11	0.88	0.01	0.11	0.88	0.01
1	0	0	0.984	0.016	0	0.86	0.14	0	0.855	0.145	0	0.783	0.217	0	0.538	0.462	0	0.142	0.858	0	0.03	0.87	0.1	0.03	0.87	0.1	0.03	0.87	0.1	0.12	0.85	0.03	0.12	0.85	0.03	0.12	0.85	0.03	0.12	0.85	0.03
1	0	0	0.984	0.016	0	0.86	0.14	0	0.855	0.145	0	0.783	0.217	0	0.538	0.462	0	0.142	0.858	0	0.03	0.87	0.1	0.03	0.87	0.1	0.03	0.87	0.1	0.12	0.86	0.02	0.12	0.86	0.02	0.12	0.86	0.02	0.12	0.86	0.02
1	0	0	0.984	0.016	0	0.86	0.14	0	0.855	0.145	0	0.783	0.217	0	0.538	0.462	0	0.142	0.858	0	0.03	0.87	0.1	0.03	0.87	0.1	0.03	0.87	0.1	0.12	0.87	0.01	0.12	0.87	0.01	0.12	0.87	0.01	0.12	0.87	0.01
1	0	0	0.984	0.016	0	0.86	0.14	0	0.855	0.145	0	0.783	0.217	0	0.538	0.462	0	0.142	0.858	0	0.03	0.87	0.1	0.03	0.87	0.1	0.03	0.87	0.1	0.13	0.85	0.02	0.13	0.85	0.02	0.13	0.85	0.02	0.13	0.85	0.02
1	0	0	0.984	0.016	0	0.86	0.14	0	0.855	0.145	0	0.783	0.217	0	0.538	0.462	0	0.142	0.858	0	0.03	0.87	0.1	0.03	0.87	0.1	0.03	0.87	0.1	0.13	0.86	0.01	0.13	0.86	0.01	0.13	0.86	0.01	0.13	0.86	0.01
1	0	0	0.984	0.016	0	0.86	0.14	0	0.855	0.145	0	0.783	0.217	0	0.538	0.462	0	0.142	0.858	0	0.03	0.87	0.1	0.03	0.87	0.1	0.03	0.87	0.1	0.14	0.85	0.01	0.14	0.85	0.01	0.14	0.85	0.01	0.14	0.85	0.01
1	0	0	0.984	0.016	0	0.86	0.14	0	0.855	0.145	0	0.783	0.217	0	0.538	0.462	0	0.142	0.858	0	0.03	0.88	0.09	0.03	0.88	0.09	0.03	0.88	0.09	0.02	0.97	0.01	0.02	0.97	0.01	0.02	0.97	0.01	0.02	0.97	0.01
1	0	0	0.984	0.016	0	0.86	0.14	0	0.855	0.145	0	0.783	0.217	0	0.538	0.462	0	0.142	0.858	0	0.03	0.88	0.09	0.03	0.88	0.09	0.03	0.88	0.09	0.03	0.96	0.01	0.03	0.96	0.01	0.03	0.96	0.01	0.03	0.96	0.01
1	0	0	0.984	0.016	0	0.86	0.14	0	0.855	0.145	0	0.783	0.217	0	0.538	0.462	0	0.142	0.858	0	0.03	0.88	0.09	0.03	0.88	0.09	0.03	0.88	0.09	0.04	0.95	0.01	0.04	0.95	0.01	0.04	0.95	0.01	0.04	0.95	0.01
1	0	0	0.984	0.016	0	0.86	0.14	0	0.855	0.145	0	0.783	0.217	0	0.538	0.462	0	0.142	0.858	0	0.03	0.88	0.09	0.03	0.88	0.09	0.03	0.88	0.09	0.05	0.94	0.01	0.05	0.94	0.01	0.05	0.94	0.01	0.05	0.94	0.01
1	0	0	0.984	0.016	0	0.86	0.14	0	0.855	0.145	0	0.783	0.217	0	0.538	0.462	0	0.142	0.858	0	0.03	0.88	0.09	0.03	0.88	0.09	0.03	0.88	0.09	0.06	0.92	0.02	0.06	0.92	0.02	0.06	0.92	0.02	0.06	0.92	0.02
1	0	0	0.984	0.016	0	0.86	0.14	0	0.855	0.145	0	0.783	0.217	0	0.538	0.462	0	0.142	0.858	0	0.03	0.88	0.09	0.03	0.88	0.09	0.03	0.88	0.09	0.06	0.93	0.01	0.06	0.93	0.01	0.06	0.93	0.01	0.06	0.93	0.01
1	0	0	0.984	0.016	0	0.86	0.14	0	0.855	0.145	0	0.783	0.217	0	0.538	0.462	0	0.142	0.858	0	0.03	0.88	0.09	0.03	0.88	0.09	0.03	0.88	0.09	0.07	0.91	0.02	0.07	0.91	0.02	0.07	0.91	0.02	0.07	0.91	0.02
1	0	0	0.984	0.016	0	0.86	0.14	0	0.855	0.145	0	0.783	0.217	0	0.538	0.462	0	0.142	0.858	0	0.03	0.88	0.09	0.03	0.88	0.09	0.03	0.88	0.09	0.07	0.92	0.01	0.07	0.92	0.01	0.07	0.92	0.01	0.07	0.92	0.01
1	0	0	0.984	0.016	0	0.86	0.14	0	0.855	0.145	0	0.783	0.217	0	0.538	0.462	0	0.142	0.858	0	0.03	0.88	0.09	0.03	0.88	0.09	0.03	0.88	0.09	0.08	0.9	0.02	0.08	0.9	0.02	0.08	0.9	0.02	0.08	0.9	0.02
1	0	0	0.984	0.016	0	0.86	0.14	0	0.855	0.145	0	0.783	0.217	0	0.538	0.462	0	0.142	0.858	0	0.03	0.88	0.09	0.03	0.88	0.09	0.03	0.88	0.09	0.08	0.91	0.01	0.08	0.91	0.01	0.08	0.91	0.01	0.08	0.91	0.01
1	0	0	0.984	0.016	0	0.86	0.14	0	0.855	0.145	0	0.783	0.217	0	0.538	0.462	0	0.142	0.858	0	0.03	0.88	0.09	0.03	0.88	0.09	0.03	0.88	0.09	0.09	0.88	0.03	0.09	0.88	0.03	0.09	0.88	0.03	0.09	0.88	0.03
1	0	0	0.984	0.016	0	0.86	0.14	0	0.855	0.145	0	0.783	0.217	0	0.538	0.462	0	0.142	0.858	0	0.03	0.88	0.09	0.03	0.88	0.09	0.03	0.88	0.09	0.09	0.89	0.02	0.09	0.89	0.02	0.09	0.89	0.02	0.09	0.89	0.02
1	0	0	0.984	0.016	0	0.86	0.14	0	0.855	0.145	0	0.783	0.217	0	0.538	0.462	0	0.142	0.858	0	0.03	0.88	0.09	0.03	0.88	0.09	0.03	0.88	0.09	0.09	0.9	0.01	0.09	0.9	0.01	0.09	0.9	0.01	0.09	0.9	0.01
1	0	0	0.984	0.016	0	0.86	0.14	0	0.855	0.145	0	0.783	0.217	0	0.538	0.462	0	0.142	0.858	0	0.03	0.88	0.09	0.03	0.88	0.09	0.03	0.88	0.09	0.1	0.87	0.03	0.1	0.87	0.03	0.1	0.87	0.03	0.1	0.87	0.03
1	0	0	0.984	0.016	0	0.86	0.14	0	0.855	0.145	0	0.783	0.217	0	0.538	0.462	0	0.142	0.858	0	0.03	0.88	0.09	0.03	0.88	0.09	0.03	0.88	0.09	0.1	0.88	0.02	0.1	0.88	0.02	0.1	0.88	0.02	0.1	0.88	0.02
1	0	0	0.984	0.016	0	0.86	0.14	0	0.855	0.145	0	0.783	0.217	0	0.538	0.462	0	0.142	0.858	0	0.03	0.88	0.09	0.03	0.88	0.09	0.03	0.88	0.09	0.1	0.89	0.01	0.1	0.89	0.01	0.1	0.89	0.01	0.1	0.89	0.01
1	0	0	0.984	0.016	0	0.86	0.14	0	0.855	0.145	0	0.783	0.217	0	0.538	0.462	0	0.142	0.858	0	0.03	0.88	0.09	0.03	0.88	0.09	0.03	0.88	0.09	0.11	0.86	0.03	0.11	0.86	0.03	0.11	0.86	0.03	0.11	0.86	0.03
1	0	0	0.984	0.016	0	0.86	0.14	0	0.855	0.145	0	0.783	0.217	0	0.538	0.462	0	0.142	0.858	0	0.03	0.88	0.09	0.03	0.88	0.09	0.03	0.88	0.09	0.11	0.87	0.02	0.11	0.87	0.02	0.11	0.87	0.02	0.11	0.87	0.02
1	0	0	0.984	0.016	0	0.86	0.14	0	0.855	0.145	0	0.783	0.217	0	0.538	0.462	0	0.142	0.858	0	0.03	0.88	0.09	0.03	0.88	0.09	0.03	0.88	0.09	0.11	0.88	0.01	0.11	0.88	0.01	0.11	0.88	0.01	0.11	0.88	0.01
1	0	0	0.984	0.016	0	0.86	0.14	0	0.855	0.145	0	0.783	0.217	0	0.538	0.462	0	0.142	0.858	0	0.03	0.88	0.09	0.03	0.88	0.09	0.03	0.88	0.09	0.12	0.85	0.03	0.12	0.85	0.03	0.12	0.85	0.03	0.12	0.85	0.03
1	0	0	0.984	0.016	0	0.86	0.14	0	0.855	0.145	0	0.783	0.217	0	0.538	0.462	0	0.142	0.858	0	0.03	0.88	0.09	0.03	0.88	0.09	0.03	0.88	0.09	0.12	0.86	0.02	0.12	0.86	0.02	0.12	0.86	0.02	0.12	0.86	0.02
1	0	0	0.984	0.016	0	0.86	0.14	0	0.855	0.145	0	0.783	0.217	0	0.538	0.462	0	0.142	0.858	0	0.03	0.88	0.09	0.03	0.88	0.09	0.03	0.88	0.09	0.12	0.87	0.01	0.12	0.87	0.01	0.12	0.87	0.01	0.12	0.87	0.01
1	0	0	0.984	0.016	0	0.86	0.14	0	0.855	0.145	0	0.783	0.217	0	0.538	0.462	0	0.142	0.858	0	0.03	0.88	0.09	0.03	0.88	0.09	0.03	0.88	0.09	0.13	0.85	0.02	0.13	0.85	0.02	0.13	0.85	0.02	0.13	0.85	0.02
1	0	0	0.984	0.016	0	0.86	0.14	0	0.855	0.145	0	0.783	0.217	0	0.538	0.462	0	0.142	0.858	0	0.03	0.88	0.09	0.03	0.88	0.09	0.03	0.88	0.09	0.13	0.86	0.01	0.13	0.86	0.01	0.13	0.86	0.01	0.13	0.86	0.01
1	0	0	0.984	0.016	0	0.86	0.14	0	0.855	0.145	0	0.783	0.217	0	0.538	0.462	0	0.142	0.858	0	0.03	0.88	0.09	0.03	0.88	0.09	0.03	0.88	0.09	0.14	0.85	0.01	0.14	0.85	0.01	0.14	0.85	0.01	0.14	0.85	0.01
1	0	0	0.984	0.016	0	0.86	0.14	0	0.855	0.145	0	0.783	0.217	0	0.538	0.462	0	0.142	0.858	0	0.03	0.89	0.08	0.03	0.89	0.08	0.03	0.89	0.08	0	0.99	0.01	0	0.99	0.01	0	0.99	0.01	0	0.99	0.01
1	0	0	0.984	0.016	0	0.86	0.14	0	0.855	0.145	0	0.783	0.217	0	0.538	0.462	0	0.142	0.858	0	0.03	0.89	0.08	0.03	0.89	0.08	0.03	0.89	0.08	0.01	0.98	0.01	0.01	0.98	0.01	0.01	0.98	0.01	0.01	0.98	0.01
1	0	0	0.984	0.016	0	0.86	0.14	0	0.855	0.145	0	0.783	0.217	0	0.538	0.462	0	0.142	0.858	0	0.03	0.89	0.08	0.03	0.89	0.08	0.03	0.89	0.08	0.02	0.97	0.01	0.02	0.97	0.01	0.02	0.97	0.01	0.02	0.97	0.01
1	0	0	0.984	0.016	0	0.86	0.14	0	0.855	0.145	0	0.783	0.217	0	0.538	0.462	0	0.142	0.858	0	0.03	0.89	0.08	0.03	0.89	0.08	0.03	0.89	0.08	0.03	0.95	0.02	0.03	0.95	0.02	0.03	0.95	0.02	0.03	0.95	0.02
1	0	0	0.984	0.016	0	0.86	0.14	0	0.855	0.145	0	0.783	0.217	0	0.538	0.462	0	0.142	0.858	0	0.03	0.89	0.08	0.03	0.89	0.08	0.03	0.89	0.08	0.03	0.96	0.01	0.03	0.96	0.01	0.03	0.96	0.01	0.03	0.96	0.01
1	0	0	0.984	0.016	0	0.86	0.14	0	0.855	0.145	0	0.783	0.217	0	0.538	0.462	0	0.142	0.858	0	0.03	0.89	0.08	0.03	0.89	0.08	0.03	0.89	0.08	0.04	0.94	0.02	0.04	0.94	0.02	0.04	0.94	0.02	0.04	0.94	0.02
1	0	0	0.984	0.016	0	0.86	0.14	0	0.855	0.145	0	0.783	0.217	0	0.538	0.462	0	0.142	0.858	0	0.03	0.89	0.08	0.03	0.89	0.08	0.03	0.89	0.08	0.04	0.95	0.01	0.04	0.95	0.01	0.04	0.95	0.01	0.04	0.95	0.01
1	0	0	0.984	0.016	0	0.86	0.14	0	0.855	0.145	0	0.783	0.217	0	0.538	0.462	0	0.142	0.858	0	0.03	0.89	0.08	0.03	0.89	0.08	0.03	0.89	0.08	0.05	0.93	0.02	0.05	0.93	0.02	0.05	0.93	0.02	0.05	0.93	0.02
1	0	0	0.984	0.016	0	0.86	0.14	0	0.855	0.145	0	0.783	0.217	0	0.538	0.462	0	0.142	0.858	0	0.03	0.89	0.08	0.03	0.89	0.08	0.03	0.89	0.08	0.05	0.94	0.01	0.05	0.94	0.01	0.05	0.94	0.01	0.05	0.94	0.01
1	0	0	0.984	0.016	0	0.86	0.14	0	0.855	0.145	0	0.783	0.217	0	0.538	0.462	0	0.142	0.858	0	0.03	0.89	0.08	0.03	0.89	0.08	0.03	0.89	0.08	0.06	0.92	0.02	0.06	0.92	0.02	0.06	0.92	0.02	0.06	0.92	0.02
1	0	0	0.984	0.016	0	0.86	0.14	0	0.855	0.145	0	0.783	0.217	0	0.538	0.462	0	0.142	0.858	0	0.03	0.89	0.08	0.03	0.89	0.08	0.03	0.89	0.08	0.06	0.93	0.01	0.06	0.93	0.01	0.06	0.93	0.01	0.06	0.93	0.01
1	0	0	0.984	0.016	0	0.86	0.14	0	0.855	0.145	0	0.783	0.217	0	0.538	0.462	0	0.142	0.858	0	0.03	0.89	0.08	0.03	0.89	0.08	0.03	0.89	0.08	0.07	0.9	0.03	0.07	0.9	0.03	0.07	0.9	0.03	0.07	0.9	0.03
1	0	0	0.984	0.016	0	0.86	0.14	0	0.855	0.145	0	0.783	0.217	0	0.538	0.462	0	0.142	0.858	0	0.03	0.89	0.08	0.03	0.89	0.08	0.03	0.89	0.08	0.07	0.91	0.02	0.07	0.91	0.02	0.07	0.91	0.02	0.07	0.91	0.02
1	0	0	0.984	0.016	0	0.86	0.14	0	0.855	0.145	0	0.783	0.217	0	0.538	0.462	0	0.142	0.858	0	0.03	0.89	0.08	0.03	0.89	0.08	0.03	0.89	0.08	0.07	0.92	0.01	0.07	0.92	0.01	0.07	0.92	0.01	0.07	0.92	0.01
1	0	0	0.984	0.016	0	0.86	0.14	0	0.855	0.145	0	0.783	0.217	0	0.538	0.462	0	0.142	0.858	0	0.03	0.89	0.08	0.03	0.89	0.08	0.03	0.89	0.08	0.08	0.89	0.03	0.08	0.89	0.03	0.08	0.89	0.03	0.08	0.89	0.03
1	0	0	0.984	0.016	0	0.86	0.14	0	0.855	0.145	0	0.783	0.217	0	0.538	0.462	0	0.142	0.858	0	0.03	0.89	0.08	0.03	0.89	0.08	0.03	0.89	0.08	0.08	0.9	0.02	0.08	0.9	0.02	0.08	0.9	0.02	0.08	0.9	0.02
1	0	0	0.984	0.016	0	0.86	0.14	0	0.855	0.145	0	0.783	0.217	0	0.538	0.462	0	0.142	0.858	0	0.03	0.89	0.08	0.03	0.89	0.08	0.03	0.89	0.08	0.08	0.91	0.01	0.08	0.91	0.01	0.08	0.91	0.01	0.08	0.91	0.01
1	0	0	0.984	0.016	0	0.86	0.14	0	0.855	0.145	0	0.783	0.217	0	0.538	0.462	0	0.142	0.858	0	0.03	0.89	0.08	0.03	0.89	0.08	0.03	0.89	0.08	0.09	0.88	0.03	0.09	0.88	0.03	0.09	0.88	0.03	0.09	0.88	0.03
1	0	0	0.984	0.016	0	0.86	0.14	0	0.855	0.145	0	0.783	0.217	0	0.538	0.462	0	0.142	0.858	0	0.03	0.89	0.08	0.03	0.89	0.08	0.03	0.89	0.08	0.09	0.89	0.02	0.09	0.89	0.02	0.09	0.89	0.02	0.09	0.89	0.02
1	0	0	0.984	0.016	0	0.86	0.14	0	0.855	0.145	0	0.783	0.217	0	0.538	0.462	0	0.142	0.858	0	0.03	0.89	0.08	0.03	0.89	0.08	0.03	0.89	0.08	0.09	0.9	0.01	0.09	0.9	0.01	0.09	0.9	0.01	0.09	0.9	0.01
1	0	0	0.984	0.016	0	0.86	0.14	0	0.855	0.145	0	0.783	0.217	0	0.538	0.462	0	0.142	0.858	0	0.03	0.89	0.08	0.03	0.89	0.08	0.03	0.89	0.08	0.1	0.87	0.03	0.1	0.87	0.03	0.1	0.87	0.03	0.1	0.87	0.03
1	0	0	0.984	0.016	0	0.86	0.14	0	0.855	0.145	0	0.783	0.217	0	0.538	0.462	0	0.142	0.858	0	0.03	0.89	0.08	0.03	0.89	0.08	0.03	0.89	0.08	0.1	0.88	0.02	0.1	0.88	0.02	0.1	0.88	0.02	0.1	0.88	0.02
1	0	0	0.984	0.016	0	0.86	0.14	0	0.855	0.145	0	0.783	0.217	0	0.538	0.462	0	0.142	0.858	0	0.03	0.89	0.08	0.03	0.89	0.08	0.03	0.89	0.08	0.1	0.89	0.01	0.1	0.89	0.01	0.1	0.89	0.01	0.1	0.89	0.01
1	0	0	0.984	0.016	0	0.86	0.14	0	0.855	0.145	0	0.783	0.217	0	0.538	0.462	0	0.142	0.858	0	0.03	0.89	0.08	0.03	0.89	0.08	0.03	0.89	0.08	0.11	0.86	0.03	0.11	0.86	0.03	0.11	0.86	0.03	0.11	0.86	0.03
1	0	0	0.984	0.016	0	0.86	0.14	0	0.855	0.145	0	0.783	0.217	0	0.538	0.462	0	0.142	0.858	0	0.03	0.89	0.08	0.03	0.89	0.08	0.03	0.89	0.08	0.11	0.87	0.02	0.11	0.87	0.02	0.11	0.87	0.02	0.11	0.87	0.02
1	0	0	0.984	0.016	0	0.86	0.14	0	0.855	0.145	0	0.783	0.217	0	0.538	0.462	0	0.142	0.858	0	0.03	0.89	0.08	0.03	0.89	0.08	0.03	0.89	0.08	0.11	0.88	0.01	0.11	0.88	0.01	0.11	0.88	0.01	0.11	0.88	0.01
1	0	0	0.984	0.016	0	0.86	0.14	0	0.855	0.145	0	0.783	0.217	0	0.538	0.462	0	0.142	0.858	0	0.03	0.89	0.08	0.03	0.89	0.08	0.03	0.89	0.08	0.12	0.85	0.03	0.12	0.85	0.03	0.12	0.85	0.03	0.12	0.85	0.03
1	0	0	0.984	0.016	0	0.86	0.14	0	0.855	0.145	0	0.783	0.217	0	0.538	0.462	0	0.142	0.858	0	0.03	0.89	0.08	0.03	0.89	0.08	0.03	0.89	0.08	0.12	0.86	0.02	0.12	0.86	0.02	0.12	0.86	0.02	0.12	0.86	0.02
1	0	0	0.984	0.016	0	0.86	0.14	0	0.855	0.145	0	0.783	0.217	0	0.538	0.462	0	0.142	0.858	0	0.03	0.89	0.08	0.03	0.89	0.08	0.03	0.89	0.08	0.12	0.87	0.01	0.12	0.87	0.01	0.12	0.87	0.01	0.12	0.87	0.01
1	0	0	0.984	0.016	0	0.86	0.14	0	0.855	0.145	0	0.783	0.217	0	0.538	0.462	0	0.142	0.858	0	0.03	0.89	0.08	0.03	0.89	0.08	0.03	0.89	0.08	0.13	0.85	0.02	0.13	0.85	0.02	0.13	0.85	0.02	0.13	0.85	0.02
1	0	0	0.984	0.016	0	0.86	0.14	0	0.855	0.145	0	0.783	0.217	0	0.538	0.462	0	0.142	0.858	0	0.03	0.89	0.08	0.03	0.89	0.08	0.03	0.89	0.08	0.13	0.86	0.01	0.13	0.86	0.01	0.13	0.86	0.01	0.13	0.86	0.01
1	0	0	0.984	0.016	0	0.86	0.14	0	0.855	0.145	0	0.783	0.217	0	0.538	0.462	0	0.142	0.858	0	0.03	0.9	0.07	0.03	0.9	0.07	0.03	0.9	0.07	0	0.99	0.01	0	0.99	0.01	0	0.99	0.01	0	0.99	0.01
1	0	0	0.984	0.016	0	0.86	0.14	0	0.855	0.145	0	0.783	0.217	0	0.538	0.462	0	0.142	0.858	0	0.03	0.9	0.07	0.03	0.9	0.07	0.03	0.9	0.07	0.01	0.97	0.02	0.01	0.97	0.02	0.01	0.97	0.02	0.01	0.97	0.02
1	0	0	0.984	0.016	0	0.86	0.14	0	0.855	0.145	0	0.783	0.217	0	0.538	0.462	0	0.142	0.858	0	0.03	0.9	0.07	0.03	0.9	0.07	0.03	0.9	0.07	0.01	0.98	0.01	0.01	0.98	0.01	0.01	0.98	0.01	0.01	0.98	0.01
1	0	0	0.984	0.016	0	0.86	0.14	0	0.855	0.145	0	0.783	0.217	0	0.538	0.462	0	0.142	0.858	0	0.03	0.9	0.07	0.03	0.9	0.07	0.03	0.9	0.07	0.02	0.96	0.02	0.02	0.96	0.02	0.02	0.96	0.02	0.02	0.96	0.02
1	0	0	0.984	0.016	0	0.86	0.14	0	0.855	0.145	0	0.783	0.217	0	0.538	0.462	0	0.142	0.858	0	0.03	0.9	0.07	0.03	0.9	0.07	0.03	0.9	0.07	0.02	0.97	0.01	0.02	0.97	0.01	0.02	0.97	0.01	0.02	0.97	0.01
1	0	0	0.984	0.016	0	0.86	0.14	0	0.855	0.145	0	0.783	0.217	0	0.538	0.462	0	0.142	0.858	0	0.03	0.9	0.07	0.03	0.9	0.07	0.03	0.9	0.07	0.03	0.95	0.02	0.03	0.95	0.02	0.03	0.95	0.02	0.03	0.95	0.02
1	0	0	0.984	0.016	0	0.86	0.14	0	0.855	0.145	0	0.783	0.217	0	0.538	0.462	0	0.142	0.858	0	0.03	0.9	0.07	0.03	0.9	0.07	0.03	0.9	0.07	0.03	0.96	0.01	0.03	0.96	0.01	0.03	0.96	0.01	0.03	0.96	0.01
1	0	0	0.984	0.016	0	0.86	0.14	0	0.855	0.145	0	0.783	0.217	0	0.538	0.462	0	0.142	0.858	0	0.03	0.9	0.07	0.03	0.9	0.07	0.03	0.9	0.07	0.04	0.93	0.03	0.04	0.93	0.03	0.04	0.93	0.03	0.04	0.93	0.03
1	0	0	0.984	0.016	0	0.86	0.14	0	0.855	0.145	0	0.783	0.217	0	0.538	0.462	0	0.142	0.858	0	0.03	0.9	0.07	0.03	0.9	0.07	0.03	0.9	0.07	0.04	0.94	0.02	0.04	0.94	0.02	0.04	0.94	0.02	0.04	0.94	0.02
1	0	0	0.984	0.016	0	0.86	0.14	0	0.855	0.145	0	0.783	0.217	0	0.538	0.462	0	0.142	0.858	0	0.03	0.9	0.07	0.03	0.9	0.07	0.03	0.9	0.07	0.04	0.95	0.01	0.04	0.95	0.01	0.04	0.95	0.01	0.04	0.95	0.01
1	0	0	0.984	0.016	0	0.86	0.14	0	0.855	0.145	0	0.783	0.217	0	0.538	0.462	0	0.142	0.858	0	0.03	0.9	0.07	0.03	0.9	0.07	0.03	0.9	0.07	0.05	0.92	0.03	0.05	0.92	0.03	0.05	0.92	0.03	0.05	0.92	0.03
1	0	0	0.984	0.016	0	0.86	0.14	0	0.855	0.145	0	0.783	0.217	0	0.538	0.462	0	0.142	0.858	0	0.03	0.9	0.07	0.03	0.9	0.07	0.03	0.9	0.07	0.05	0.93	0.02	0.05	0.93	0.02	0.05	0.93	0.02	0.05	0.93	0.02
1	0	0	0.984	0.016	0	0.86	0.14	0	0.855	0.145	0	0.783	0.217	0	0.538	0.462	0	0.142	0.858	0	0.03	0.9	0.07	0.03	0.9	0.07	0.03	0.9	0.07	0.05	0.94	0.01	0.05	0.94	0.01	0.05	0.94	0.01	0.05	0.94	0.01
1	0	0	0.984	0.016	0	0.86	0.14	0	0.855	0.145	0	0.783	0.217	0	0.538	0.462	0	0.142	0.858	0	0.03	0.9	0.07	0.03	0.9	0.07	0.03	0.9	0.07	0.06	0.91	0.03	0.06	0.91	0.03	0.06	0.91	0.03	0.06	0.91	0.03
1	0	0	0.984	0.016	0	0.86	0.14	0	0.855	0.145	0	0.783	0.217	0	0.538	0.462	0	0.142	0.858	0	0.03	0.9	0.07	0.03	0.9	0.07	0.03	0.9	0.07	0.06	0.92	0.02	0.06	0.92	0.02	0.06	0.92	0.02	0.06	0.92	0.02
1	0	0	0.984	0.016	0	0.86	0.14	0	0.855	0.145	0	0.783	0.217	0	0.538	0.462	0	0.142	0.858	0	0.03	0.9	0.07	0.03	0.9	0.07	0.03	0.9	0.07	0.06	0.93	0.01	0.06	0.93	0.01	0.06	0.93	0.01	0.06	0.93	0.01
1	0	0	0.984	0.016	0	0.86	0.14	0	0.855	0.145	0	0.783	0.217	0	0.538	0.462	0	0.142	0.858	0	0.03	0.9	0.07	0.03	0.9	0.07	0.03	0.9	0.07	0.07	0.9	0.03	0.07	0.9	0.03	0.07	0.9	0.03	0.07	0.9	0.03
1	0	0	0.984	0.016	0	0.86	0.14	0	0.855	0.145	0	0.783	0.217	0	0.538	0.462	0	0.142	0.858	0	0.03	0.9	0.07	0.03	0.9	0.07	0.03	0.9	0.07	0.07	0.91	0.02	0.07	0.91	0.02	0.07	0.91	0.02	0.07	0.91	0.02
1	0	0	0.984	0.016	0	0.86	0.14	0	0.855	0.145	0	0.783	0.217	0	0.538	0.462	0	0.142	0.858	0	0.03	0.9	0.07	0.03	0.9	0.07	0.03	0.9	0.07	0.07	0.92	0.01	0.07	0.92	0.01	0.07	0.92	0.01	0.07	0.92	0.01
1	0	0	0.984	0.016	0	0.86	0.14	0	0.855	0.145	0	0.783	0.217	0	0.538	0.462	0	0.142	0.858	0	0.03	0.9	0.07	0.03	0.9	0.07	0.03	0.9	0.07	0.08	0.89	0.03	0.08	0.89	0.03	0.08	0.89	0.03	0.08	0.89	0.03
1	0	0	0.984	0.016	0	0.86	0.14	0	0.855	0.145	0	0.783	0.217	0	0.538	0.462	0	0.142	0.858	0	0.03	0.9	0.07	0.03	0.9	0.07	0.03	0.9	0.07	0.08	0.9	0.02	0.08	0.9	0.02	0.08	0.9	0.02	0.08	0.9	0.02
1	0	0	0.984	0.016	0	0.86	0.14	0	0.855	0.145	0	0.783	0.217	0	0.538	0.462	0	0.142	0.858	0	0.03	0.9	0.07	0.03	0.9	0.07	0.03	0.9	0.07	0.08	0.91	0.01	0.08	0.91	0.01	0.08	0.91	0.01	0.08	0.91	0.01
1	0	0	0.984	0.016	0	0.86	0.14	0	0.855	0.145	0	0.783	0.217	0	0.538	0.462	0	0.142	0.858	0	0.03	0.9	0.07	0.03	0.9	0.07	0.03	0.9	0.07	0.09	0.88	0.03	0.09	0.88	0.03	0.09	0.88	0.03	0.09	0.88	0.03
1	0	0	0.984	0.016	0	0.86	0.14	0	0.855	0.145	0	0.783	0.217	0	0.538	0.462	0	0.142	0.858	0	0.03	0.9	0.07	0.03	0.9	0.07	0.03	0.9	0.07	0.09	0.89	0.02	0.09	0.89	0.02	0.09	0.89	0.02	0.09	0.89	0.02
1	0	0	0.984	0.016	0	0.86	0.14	0	0.855	0.145	0	0.783	0.217	0	0.538	0.462	0	0.142	0.858	0	0.03	0.9	0.07	0.03	0.9	0.07	0.03	0.9	0.07	0.09	0.9	0.01	0.09	0.9	0.01	0.09	0.9	0.01	0.09	0.9	0.01
1	0	0	0.984	0.016	0	0.86	0.14	0	0.855	0.145	0	0.783	0.217	0	0.538	0.462	0	0.142	0.858	0	0.03	0.9	0.07	0.03	0.9	0.07	0.03	0.9	0.07	0.1	0.87	0.03	0.1	0.87	0.03	0.1	0.87	0.03	0.1	0.87	0.03
1	0	0	0.984	0.016	0	0.86	0.14	0	0.855	0.145	0	0.783	0.217	0	0.538	0.462	0	0.142	0.858	0	0.03	0.9	0.07	0.03	0.9	0.07	0.03	0.9	0.07	0.1	0.88	0.02	0.1	0.88	0.02	0.1	0.88	0.02	0.1	0.88	0.02
1	0	0	0.984	0.016	0	0.86	0.14	0	0.855	0.145	0	0.783	0.217	0	0.538	0.462	0	0.142	0.858	0	0.03	0.9	0.07	0.03	0.9	0.07	0.03	0.9	0.07	0.1	0.89	0.01	0.1	0.89	0.01	0.1	0.89	0.01	0.1	0.89	0.01
1	0	0	0.984	0.016	0	0.86	0.14	0	0.855	0.145	0	0.783	0.217	0	0.538	0.462	0	0.142	0.858	0	0.03	0.9	0.07	0.03	0.9	0.07	0.03	0.9	0.07	0.11	0.86	0.03	0.11	0.86	0.03	0.11	0.86	0.03	0.11	0.86	0.03
1	0	0	0.984	0.016	0	0.86	0.14	0	0.855	0.145	0	0.783	0.217	0	0.538	0.462	0	0.142	0.858	0	0.03	0.9	0.07	0.03	0.9	0.07	0.03	0.9	0.07	0.11	0.87	0.02	0.11	0.87	0.02	0.11	0.87	0.02	0.11	0.87	0.02
1	0	0	0.984	0.016	0	0.86	0.14	0	0.855	0.145	0	0.783	0.217	0	0.538	0.462	0	0.142	0.858	0	0.03	0.9	0.07	0.03	0.9	0.07	0.03	0.9	0.07	0.12	0.85	0.03	0.12	0.85	0.03	0.12	0.85	0.03	0.12	0.85	0.03
1	0	0	0.984	0.016	0	0.86	0.14	0	0.855	0.145	0	0.783	0.217	0	0.538	0.462	0	0.142	0.858	0	0.03	0.9	0.07	0.03	0.9	0.07	0.03	0.9	0.07	0.12	0.86	0.02	0.12	0.86	0.02	0.12	0.86	0.02	0.12	0.86	0.02
1	0	0	0.984	0.016	0	0.86	0.14	0	0.855	0.145	0	0.783	0.217	0	0.538	0.462	0	0.142	0.858	0	0.03	0.9	0.07	0.03	0.9	0.07	0.03	0.9	0.07	0.13	0.85	0.02	0.13	0.85	0.02	0.13	0.85	0.02	0.13	0.85	0.02
1	0	0	0.984	0.016	0	0.86	0.14	0	0.855	0.145	0	0.783	0.217	0	0.538	0.462	0	0.142	0.858	0	0.03	0.91	0.06	0.03	0.91	0.06	0.03	0.91	0.06	0	0.98	0.02	0	0.98	0.02	0	0.98	0.02	0	0.98	0.02
1	0	0	0.984	0.016	0	0.86	0.14	0	0.855	0.145	0	0.783	0.217	0	0.538	0.462	0	0.142	0.858	0	0.03	0.91	0.06	0.03	0.91	0.06	0.03	0.91	0.06	0	0.99	0.01	0	0.99	0.01	0	0.99	0.01	0	0.99	0.01
1	0	0	0.984	0.016	0	0.86	0.14	0	0.855	0.145	0	0.783	0.217	0	0.538	0.462	0	0.142	0.858	0	0.03	0.91	0.06	0.03	0.91	0.06	0.03	0.91	0.06	0.01	0.97	0.02	0.01	0.97	0.02	0.01	0.97	0.02	0.01	0.97	0.02
1	0	0	0.984	0.016	0	0.86	0.14	0	0.855	0.145	0	0.783	0.217	0	0.538	0.462	0	0.142	0.858	0	0.03	0.91	0.06	0.03	0.91	0.06	0.03	0.91	0.06	0.01	0.98	0.01	0.01	0.98	0.01	0.01	0.98	0.01	0.01	0.98	0.01
1	0	0	0.984	0.016	0	0.86	0.14	0	0.855	0.145	0	0.783	0.217	0	0.538	0.462	0	0.142	0.858	0	0.03	0.91	0.06	0.03	0.91	0.06	0.03	0.91	0.06	0.02	0.95	0.03	0.02	0.95	0.03	0.02	0.95	0.03	0.02	0.95	0.03
1	0	0	0.984	0.016	0	0.86	0.14	0	0.855	0.145	0	0.783	0.217	0	0.538	0.462	0	0.142	0.858	0	0.03	0.91	0.06	0.03	0.91	0.06	0.03	0.91	0.06	0.02	0.96	0.02	0.02	0.96	0.02	0.02	0.96	0.02	0.02	0.96	0.02
1	0	0	0.984	0.016	0	0.86	0.14	0	0.855	0.145	0	0.783	0.217	0	0.538	0.462	0	0.142	0.858	0	0.03	0.91	0.06	0.03	0.91	0.06	0.03	0.91	0.06	0.02	0.97	0.01	0.02	0.97	0.01	0.02	0.97	0.01	0.02	0.97	0.01
1	0	0	0.984	0.016	0	0.86	0.14	0	0.855	0.145	0	0.783	0.217	0	0.538	0.462	0	0.142	0.858	0	0.03	0.91	0.06	0.03	0.91	0.06	0.03	0.91	0.06	0.03	0.94	0.03	0.03	0.94	0.03	0.03	0.94	0.03	0.03	0.94	0.03
1	0	0	0.984	0.016	0	0.86	0.14	0	0.855	0.145	0	0.783	0.217	0	0.538	0.462	0	0.142	0.858	0	0.03	0.91	0.06	0.03	0.91	0.06	0.03	0.91	0.06	0.03	0.95	0.02	0.03	0.95	0.02	0.03	0.95	0.02	0.03	0.95	0.02
1	0	0	0.984	0.016	0	0.86	0.14	0	0.855	0.145	0	0.783	0.217	0	0.538	0.462	0	0.142	0.858	0	0.03	0.91	0.06	0.03	0.91	0.06	0.03	0.91	0.06	0.03	0.96	0.01	0.03	0.96	0.01	0.03	0.96	0.01	0.03	0.96	0.01
1	0	0	0.984	0.016	0	0.86	0.14	0	0.855	0.145	0	0.783	0.217	0	0.538	0.462	0	0.142	0.858	0	0.03	0.91	0.06	0.03	0.91	0.06	0.03	0.91	0.06	0.04	0.93	0.03	0.04	0.93	0.03	0.04	0.93	0.03	0.04	0.93	0.03
1	0	0	0.984	0.016	0	0.86	0.14	0	0.855	0.145	0	0.783	0.217	0	0.538	0.462	0	0.142	0.858	0	0.03	0.91	0.06	0.03	0.91	0.06	0.03	0.91	0.06	0.04	0.94	0.02	0.04	0.94	0.02	0.04	0.94	0.02	0.04	0.94	0.02
1	0	0	0.984	0.016	0	0.86	0.14	0	0.855	0.145	0	0.783	0.217	0	0.538	0.462	0	0.142	0.858	0	0.03	0.91	0.06	0.03	0.91	0.06	0.03	0.91	0.06	0.04	0.95	0.01	0.04	0.95	0.01	0.04	0.95	0.01	0.04	0.95	0.01
1	0	0	0.984	0.016	0	0.86	0.14	0	0.855	0.145	0	0.783	0.217	0	0.538	0.462	0	0.142	0.858	0	0.03	0.91	0.06	0.03	0.91	0.06	0.03	0.91	0.06	0.05	0.92	0.03	0.05	0.92	0.03	0.05	0.92	0.03	0.05	0.92	0.03
1	0	0	0.984	0.016	0	0.86	0.14	0	0.855	0.145	0	0.783	0.217	0	0.538	0.462	0	0.142	0.858	0	0.03	0.91	0.06	0.03	0.91	0.06	0.03	0.91	0.06	0.05	0.93	0.02	0.05	0.93	0.02	0.05	0.93	0.02	0.05	0.93	0.02
1	0	0	0.984	0.016	0	0.86	0.14	0	0.855	0.145	0	0.783	0.217	0	0.538	0.462	0	0.142	0.858	0	0.03	0.91	0.06	0.03	0.91	0.06	0.03	0.91	0.06	0.05	0.94	0.01	0.05	0.94	0.01	0.05	0.94	0.01	0.05	0.94	0.01
1	0	0	0.984	0.016	0	0.86	0.14	0	0.855	0.145	0	0.783	0.217	0	0.538	0.462	0	0.142	0.858	0	0.03	0.91	0.06	0.03	0.91	0.06	0.03	0.91	0.06	0.06	0.91	0.03	0.06	0.91	0.03	0.06	0.91	0.03	0.06	0.91	0.03
1	0	0	0.984	0.016	0	0.86	0.14	0	0.855	0.145	0	0.783	0.217	0	0.538	0.462	0	0.142	0.858	0	0.03	0.91	0.06	0.03	0.91	0.06	0.03	0.91	0.06	0.06	0.92	0.02	0.06	0.92	0.02	0.06	0.92	0.02	0.06	0.92	0.02
1	0	0	0.984	0.016	0	0.86	0.14	0	0.855	0.145	0	0.783	0.217	0	0.538	0.462	0	0.142	0.858	0	0.03	0.91	0.06	0.03	0.91	0.06	0.03	0.91	0.06	0.06	0.93	0.01	0.06	0.93	0.01	0.06	0.93	0.01	0.06	0.93	0.01
1	0	0	0.984	0.016	0	0.86	0.14	0	0.855	0.145	0	0.783	0.217	0	0.538	0.462	0	0.142	0.858	0	0.03	0.91	0.06	0.03	0.91	0.06	0.03	0.91	0.06	0.07	0.9	0.03	0.07	0.9	0.03	0.07	0.9	0.03	0.07	0.9	0.03
1	0	0	0.984	0.016	0	0.86	0.14	0	0.855	0.145	0	0.783	0.217	0	0.538	0.462	0	0.142	0.858	0	0.03	0.91	0.06	0.03	0.91	0.06	0.03	0.91	0.06	0.07	0.91	0.02	0.07	0.91	0.02	0.07	0.91	0.02	0.07	0.91	0.02
1	0	0	0.984	0.016	0	0.86	0.14	0	0.855	0.145	0	0.783	0.217	0	0.538	0.462	0	0.142	0.858	0	0.03	0.91	0.06	0.03	0.91	0.06	0.03	0.91	0.06	0.07	0.92	0.01	0.07	0.92	0.01	0.07	0.92	0.01	0.07	0.92	0.01
1	0	0	0.984	0.016	0	0.86	0.14	0	0.855	0.145	0	0.783	0.217	0	0.538	0.462	0	0.142	0.858	0	0.03	0.91	0.06	0.03	0.91	0.06	0.03	0.91	0.06	0.08	0.89	0.03	0.08	0.89	0.03	0.08	0.89	0.03	0.08	0.89	0.03
1	0	0	0.984	0.016	0	0.86	0.14	0	0.855	0.145	0	0.783	0.217	0	0.538	0.462	0	0.142	0.858	0	0.03	0.91	0.06	0.03	0.91	0.06	0.03	0.91	0.06	0.08	0.9	0.02	0.08	0.9	0.02	0.08	0.9	0.02	0.08	0.9	0.02
1	0	0	0.984	0.016	0	0.86	0.14	0	0.855	0.145	0	0.783	0.217	0	0.538	0.462	0	0.142	0.858	0	0.03	0.91	0.06	0.03	0.91	0.06	0.03	0.91	0.06	0.09	0.88	0.03	0.09	0.88	0.03	0.09	0.88	0.03	0.09	0.88	0.03
1	0	0	0.984	0.016	0	0.86	0.14	0	0.855	0.145	0	0.783	0.217	0	0.538	0.462	0	0.142	0.858	0	0.03	0.91	0.06	0.03	0.91	0.06	0.03	0.91	0.06	0.09	0.89	0.02	0.09	0.89	0.02	0.09	0.89	0.02	0.09	0.89	0.02
1	0	0	0.984	0.016	0	0.86	0.14	0	0.855	0.145	0	0.783	0.217	0	0.538	0.462	0	0.142	0.858	0	0.03	0.91	0.06	0.03	0.91	0.06	0.03	0.91	0.06	0.1	0.87	0.03	0.1	0.87	0.03	0.1	0.87	0.03	0.1	0.87	0.03
1	0	0	0.984	0.016	0	0.86	0.14	0	0.855	0.145	0	0.783	0.217	0	0.538	0.462	0	0.142	0.858	0	0.03	0.91	0.06	0.03	0.91	0.06	0.03	0.91	0.06	0.1	0.88	0.02	0.1	0.88	0.02	0.1	0.88	0.02	0.1	0.88	0.02
1	0	0	0.984	0.016	0	0.86	0.14	0	0.855	0.145	0	0.783	0.217	0	0.538	0.462	0	0.142	0.858	0	0.03	0.91	0.06	0.03	0.91	0.06	0.03	0.91	0.06	0.11	0.86	0.03	0.11	0.86	0.03	0.11	0.86	0.03	0.11	0.86	0.03
1	0	0	0.984	0.016	0	0.86	0.14	0	0.855	0.145	0	0.783	0.217	0	0.538	0.462	0	0.142	0.858	0	0.03	0.91	0.06	0.03	0.91	0.06	0.03	0.91	0.06	0.11	0.87	0.02	0.11	0.87	0.02	0.11	0.87	0.02	0.11	0.87	0.02
1	0	0	0.984	0.016	0	0.86	0.14	0	0.855	0.145	0	0.783	0.217	0	0.538	0.462	0	0.142	0.858	0	0.03	0.91	0.06	0.03	0.91	0.06	0.03	0.91	0.06	0.12	0.85	0.03	0.12	0.85	0.03	0.12	0.85	0.03	0.12	0.85	0.03
1	0	0	0.984	0.016	0	0.86	0.14	0	0.855	0.145	0	0.783	0.217	0	0.538	0.462	0	0.142	0.858	0	0.03	0.91	0.06	0.03	0.91	0.06	0.03	0.91	0.06	0.12	0.86	0.02	0.12	0.86	0.02	0.12	0.86	0.02	0.12	0.86	0.02
1	0	0	0.984	0.016	0	0.86	0.14	0	0.855	0.145	0	0.783	0.217	0	0.538	0.462	0	0.142	0.858	0	0.03	0.92	0.05	0.03	0.92	0.05	0.03	0.92	0.05	0	0.97	0.03	0	0.97	0.03	0	0.97	0.03	0	0.97	0.03
1	0	0	0.984	0.016	0	0.86	0.14	0	0.855	0.145	0	0.783	0.217	0	0.538	0.462	0	0.142	0.858	0	0.03	0.92	0.05	0.03	0.92	0.05	0.03	0.92	0.05	0	0.98	0.02	0	0.98	0.02	0	0.98	0.02	0	0.98	0.02
1	0	0	0.984	0.016	0	0.86	0.14	0	0.855	0.145	0	0.783	0.217	0	0.538	0.462	0	0.142	0.858	0	0.03	0.92	0.05	0.03	0.92	0.05	0.03	0.92	0.05	0	0.99	0.01	0	0.99	0.01	0	0.99	0.01	0	0.99	0.01
1	0	0	0.984	0.016	0	0.86	0.14	0	0.855	0.145	0	0.783	0.217	0	0.538	0.462	0	0.142	0.858	0	0.03	0.92	0.05	0.03	0.92	0.05	0.03	0.92	0.05	0.01	0.96	0.03	0.01	0.96	0.03	0.01	0.96	0.03	0.01	0.96	0.03
1	0	0	0.984	0.016	0	0.86	0.14	0	0.855	0.145	0	0.783	0.217	0	0.538	0.462	0	0.142	0.858	0	0.03	0.92	0.05	0.03	0.92	0.05	0.03	0.92	0.05	0.01	0.97	0.02	0.01	0.97	0.02	0.01	0.97	0.02	0.01	0.97	0.02
1	0	0	0.984	0.016	0	0.86	0.14	0	0.855	0.145	0	0.783	0.217	0	0.538	0.462	0	0.142	0.858	0	0.03	0.92	0.05	0.03	0.92	0.05	0.03	0.92	0.05	0.01	0.98	0.01	0.01	0.98	0.01	0.01	0.98	0.01	0.01	0.98	0.01
1	0	0	0.984	0.016	0	0.86	0.14	0	0.855	0.145	0	0.783	0.217	0	0.538	0.462	0	0.142	0.858	0	0.03	0.92	0.05	0.03	0.92	0.05	0.03	0.92	0.05	0.02	0.95	0.03	0.02	0.95	0.03	0.02	0.95	0.03	0.02	0.95	0.03
1	0	0	0.984	0.016	0	0.86	0.14	0	0.855	0.145	0	0.783	0.217	0	0.538	0.462	0	0.142	0.858	0	0.03	0.92	0.05	0.03	0.92	0.05	0.03	0.92	0.05	0.02	0.96	0.02	0.02	0.96	0.02	0.02	0.96	0.02	0.02	0.96	0.02
1	0	0	0.984	0.016	0	0.86	0.14	0	0.855	0.145	0	0.783	0.217	0	0.538	0.462	0	0.142	0.858	0	0.03	0.92	0.05	0.03	0.92	0.05	0.03	0.92	0.05	0.02	0.97	0.01	0.02	0.97	0.01	0.02	0.97	0.01	0.02	0.97	0.01
1	0	0	0.984	0.016	0	0.86	0.14	0	0.855	0.145	0	0.783	0.217	0	0.538	0.462	0	0.142	0.858	0	0.03	0.92	0.05	0.03	0.92	0.05	0.03	0.92	0.05	0.03	0.94	0.03	0.03	0.94	0.03	0.03	0.94	0.03	0.03	0.94	0.03
1	0	0	0.984	0.016	0	0.86	0.14	0	0.855	0.145	0	0.783	0.217	0	0.538	0.462	0	0.142	0.858	0	0.03	0.92	0.05	0.03	0.92	0.05	0.03	0.92	0.05	0.03	0.95	0.02	0.03	0.95	0.02	0.03	0.95	0.02	0.03	0.95	0.02
1	0	0	0.984	0.016	0	0.86	0.14	0	0.855	0.145	0	0.783	0.217	0	0.538	0.462	0	0.142	0.858	0	0.03	0.92	0.05	0.03	0.92	0.05	0.03	0.92	0.05	0.03	0.96	0.01	0.03	0.96	0.01	0.03	0.96	0.01	0.03	0.96	0.01
1	0	0	0.984	0.016	0	0.86	0.14	0	0.855	0.145	0	0.783	0.217	0	0.538	0.462	0	0.142	0.858	0	0.03	0.92	0.05	0.03	0.92	0.05	0.03	0.92	0.05	0.04	0.93	0.03	0.04	0.93	0.03	0.04	0.93	0.03	0.04	0.93	0.03
1	0	0	0.984	0.016	0	0.86	0.14	0	0.855	0.145	0	0.783	0.217	0	0.538	0.462	0	0.142	0.858	0	0.03	0.92	0.05	0.03	0.92	0.05	0.03	0.92	0.05	0.04	0.94	0.02	0.04	0.94	0.02	0.04	0.94	0.02	0.04	0.94	0.02
1	0	0	0.984	0.016	0	0.86	0.14	0	0.855	0.145	0	0.783	0.217	0	0.538	0.462	0	0.142	0.858	0	0.03	0.92	0.05	0.03	0.92	0.05	0.03	0.92	0.05	0.04	0.95	0.01	0.04	0.95	0.01	0.04	0.95	0.01	0.04	0.95	0.01
1	0	0	0.984	0.016	0	0.86	0.14	0	0.855	0.145	0	0.783	0.217	0	0.538	0.462	0	0.142	0.858	0	0.03	0.92	0.05	0.03	0.92	0.05	0.03	0.92	0.05	0.05	0.92	0.03	0.05	0.92	0.03	0.05	0.92	0.03	0.05	0.92	0.03
1	0	0	0.984	0.016	0	0.86	0.14	0	0.855	0.145	0	0.783	0.217	0	0.538	0.462	0	0.142	0.858	0	0.03	0.92	0.05	0.03	0.92	0.05	0.03	0.92	0.05	0.05	0.93	0.02	0.05	0.93	0.02	0.05	0.93	0.02	0.05	0.93	0.02
1	0	0	0.984	0.016	0	0.86	0.14	0	0.855	0.145	0	0.783	0.217	0	0.538	0.462	0	0.142	0.858	0	0.03	0.92	0.05	0.03	0.92	0.05	0.03	0.92	0.05	0.06	0.91	0.03	0.06	0.91	0.03	0.06	0.91	0.03	0.06	0.91	0.03
1	0	0	0.984	0.016	0	0.86	0.14	0	0.855	0.145	0	0.783	0.217	0	0.538	0.462	0	0.142	0.858	0	0.03	0.92	0.05	0.03	0.92	0.05	0.03	0.92	0.05	0.06	0.92	0.02	0.06	0.92	0.02	0.06	0.92	0.02	0.06	0.92	0.02
1	0	0	0.984	0.016	0	0.86	0.14	0	0.855	0.145	0	0.783	0.217	0	0.538	0.462	0	0.142	0.858	0	0.03	0.92	0.05	0.03	0.92	0.05	0.03	0.92	0.05	0.07	0.9	0.03	0.07	0.9	0.03	0.07	0.9	0.03	0.07	0.9	0.03
1	0	0	0.984	0.016	0	0.86	0.14	0	0.855	0.145	0	0.783	0.217	0	0.538	0.462	0	0.142	0.858	0	0.03	0.92	0.05	0.03	0.92	0.05	0.03	0.92	0.05	0.07	0.91	0.02	0.07	0.91	0.02	0.07	0.91	0.02	0.07	0.91	0.02
1	0	0	0.984	0.016	0	0.86	0.14	0	0.855	0.145	0	0.783	0.217	0	0.538	0.462	0	0.142	0.858	0	0.03	0.92	0.05	0.03	0.92	0.05	0.03	0.92	0.05	0.08	0.89	0.03	0.08	0.89	0.03	0.08	0.89	0.03	0.08	0.89	0.03
1	0	0	0.984	0.016	0	0.86	0.14	0	0.855	0.145	0	0.783	0.217	0	0.538	0.462	0	0.142	0.858	0	0.03	0.92	0.05	0.03	0.92	0.05	0.03	0.92	0.05	0.08	0.9	0.02	0.08	0.9	0.02	0.08	0.9	0.02	0.08	0.9	0.02
1	0	0	0.984	0.016	0	0.86	0.14	0	0.855	0.145	0	0.783	0.217	0	0.538	0.462	0	0.142	0.858	0	0.03	0.92	0.05	0.03	0.92	0.05	0.03	0.92	0.05	0.09	0.88	0.03	0.09	0.88	0.03	0.09	0.88	0.03	0.09	0.88	0.03
1	0	0	0.984	0.016	0	0.86	0.14	0	0.855	0.145	0	0.783	0.217	0	0.538	0.462	0	0.142	0.858	0	0.03	0.92	0.05	0.03	0.92	0.05	0.03	0.92	0.05	0.09	0.89	0.02	0.09	0.89	0.02	0.09	0.89	0.02	0.09	0.89	0.02
1	0	0	0.984	0.016	0	0.86	0.14	0	0.855	0.145	0	0.783	0.217	0	0.538	0.462	0	0.142	0.858	0	0.03	0.92	0.05	0.03	0.92	0.05	0.03	0.92	0.05	0.1	0.87	0.03	0.1	0.87	0.03	0.1	0.87	0.03	0.1	0.87	0.03
1	0	0	0.984	0.016	0	0.86	0.14	0	0.855	0.145	0	0.783	0.217	0	0.538	0.462	0	0.142	0.858	0	0.03	0.92	0.05	0.03	0.92	0.05	0.03	0.92	0.05	0.1	0.88	0.02	0.1	0.88	0.02	0.1	0.88	0.02	0.1	0.88	0.02
1	0	0	0.984	0.016	0	0.86	0.14	0	0.855	0.145	0	0.783	0.217	0	0.538	0.462	0	0.142	0.858	0	0.03	0.92	0.05	0.03	0.92	0.05	0.03	0.92	0.05	0.11	0.86	0.03	0.11	0.86	0.03	0.11	0.86	0.03	0.11	0.86	0.03
1	0	0	0.984	0.016	0	0.86	0.14	0	0.855	0.145	0	0.783	0.217	0	0.538	0.462	0	0.142	0.858	0	0.03	0.92	0.05	0.03	0.92	0.05	0.03	0.92	0.05	0.12	0.85	0.03	0.12	0.85	0.03	0.12	0.85	0.03	0.12	0.85	0.03
1	0	0	0.984	0.016	0	0.86	0.14	0	0.855	0.145	0	0.783	0.217	0	0.538	0.462	0	0.142	0.858	0	0.03	0.93	0.04	0.03	0.93	0.04	0.03	0.93	0.04	0	0.97	0.03	0	0.97	0.03	0	0.97	0.03	0	0.97	0.03
1	0	0	0.984	0.016	0	0.86	0.14	0	0.855	0.145	0	0.783	0.217	0	0.538	0.462	0	0.142	0.858	0	0.03	0.93	0.04	0.03	0.93	0.04	0.03	0.93	0.04	0	0.98	0.02	0	0.98	0.02	0	0.98	0.02	0	0.98	0.02
1	0	0	0.984	0.016	0	0.86	0.14	0	0.855	0.145	0	0.783	0.217	0	0.538	0.462	0	0.142	0.858	0	0.03	0.93	0.04	0.03	0.93	0.04	0.03	0.93	0.04	0.01	0.96	0.03	0.01	0.96	0.03	0.01	0.96	0.03	0.01	0.96	0.03
1	0	0	0.984	0.016	0	0.86	0.14	0	0.855	0.145	0	0.783	0.217	0	0.538	0.462	0	0.142	0.858	0	0.03	0.93	0.04	0.03	0.93	0.04	0.03	0.93	0.04	0.01	0.97	0.02	0.01	0.97	0.02	0.01	0.97	0.02	0.01	0.97	0.02
1	0	0	0.984	0.016	0	0.86	0.14	0	0.855	0.145	0	0.783	0.217	0	0.538	0.462	0	0.142	0.858	0	0.03	0.93	0.04	0.03	0.93	0.04	0.03	0.93	0.04	0.02	0.95	0.03	0.02	0.95	0.03	0.02	0.95	0.03	0.02	0.95	0.03
1	0	0	0.984	0.016	0	0.86	0.14	0	0.855	0.145	0	0.783	0.217	0	0.538	0.462	0	0.142	0.858	0	0.03	0.93	0.04	0.03	0.93	0.04	0.03	0.93	0.04	0.02	0.96	0.02	0.02	0.96	0.02	0.02	0.96	0.02	0.02	0.96	0.02
1	0	0	0.984	0.016	0	0.86	0.14	0	0.855	0.145	0	0.783	0.217	0	0.538	0.462	0	0.142	0.858	0	0.03	0.93	0.04	0.03	0.93	0.04	0.03	0.93	0.04	0.03	0.94	0.03	0.03	0.94	0.03	0.03	0.94	0.03	0.03	0.94	0.03
1	0	0	0.984	0.016	0	0.86	0.14	0	0.855	0.145	0	0.783	0.217	0	0.538	0.462	0	0.142	0.858	0	0.03	0.93	0.04	0.03	0.93	0.04	0.03	0.93	0.04	0.03	0.95	0.02	0.03	0.95	0.02	0.03	0.95	0.02	0.03	0.95	0.02
1	0	0	0.984	0.016	0	0.86	0.14	0	0.855	0.145	0	0.783	0.217	0	0.538	0.462	0	0.142	0.858	0	0.03	0.93	0.04	0.03	0.93	0.04	0.03	0.93	0.04	0.04	0.93	0.03	0.04	0.93	0.03	0.04	0.93	0.03	0.04	0.93	0.03
1	0	0	0.984	0.016	0	0.86	0.14	0	0.855	0.145	0	0.783	0.217	0	0.538	0.462	0	0.142	0.858	0	0.03	0.93	0.04	0.03	0.93	0.04	0.03	0.93	0.04	0.04	0.94	0.02	0.04	0.94	0.02	0.04	0.94	0.02	0.04	0.94	0.02
1	0	0	0.984	0.016	0	0.86	0.14	0	0.855	0.145	0	0.783	0.217	0	0.538	0.462	0	0.142	0.858	0	0.03	0.93	0.04	0.03	0.93	0.04	0.03	0.93	0.04	0.05	0.92	0.03	0.05	0.92	0.03	0.05	0.92	0.03	0.05	0.92	0.03
1	0	0	0.984	0.016	0	0.86	0.14	0	0.855	0.145	0	0.783	0.217	0	0.538	0.462	0	0.142	0.858	0	0.03	0.93	0.04	0.03	0.93	0.04	0.03	0.93	0.04	0.05	0.93	0.02	0.05	0.93	0.02	0.05	0.93	0.02	0.05	0.93	0.02
1	0	0	0.984	0.016	0	0.86	0.14	0	0.855	0.145	0	0.783	0.217	0	0.538	0.462	0	0.142	0.858	0	0.03	0.93	0.04	0.03	0.93	0.04	0.03	0.93	0.04	0.06	0.91	0.03	0.06	0.91	0.03	0.06	0.91	0.03	0.06	0.91	0.03
1	0	0	0.984	0.016	0	0.86	0.14	0	0.855	0.145	0	0.783	0.217	0	0.538	0.462	0	0.142	0.858	0	0.03	0.93	0.04	0.03	0.93	0.04	0.03	0.93	0.04	0.06	0.92	0.02	0.06	0.92	0.02	0.06	0.92	0.02	0.06	0.92	0.02
1	0	0	0.984	0.016	0	0.86	0.14	0	0.855	0.145	0	0.783	0.217	0	0.538	0.462	0	0.142	0.858	0	0.03	0.93	0.04	0.03	0.93	0.04	0.03	0.93	0.04	0.07	0.9	0.03	0.07	0.9	0.03	0.07	0.9	0.03	0.07	0.9	0.03
1	0	0	0.984	0.016	0	0.86	0.14	0	0.855	0.145	0	0.783	0.217	0	0.538	0.462	0	0.142	0.858	0	0.03	0.93	0.04	0.03	0.93	0.04	0.03	0.93	0.04	0.08	0.89	0.03	0.08	0.89	0.03	0.08	0.89	0.03	0.08	0.89	0.03
1	0	0	0.984	0.016	0	0.86	0.14	0	0.855	0.145	0	0.783	0.217	0	0.538	0.462	0	0.142	0.858	0	0.03	0.93	0.04	0.03	0.93	0.04	0.03	0.93	0.04	0.09	0.88	0.03	0.09	0.88	0.03	0.09	0.88	0.03	0.09	0.88	0.03
1	0	0	0.984	0.016	0	0.86	0.14	0	0.855	0.145	0	0.783	0.217	0	0.538	0.462	0	0.142	0.858	0	0.03	0.93	0.04	0.03	0.93	0.04	0.03	0.93	0.04	0.1	0.87	0.03	0.1	0.87	0.03	0.1	0.87	0.03	0.1	0.87	0.03
1	0	0	0.984	0.016	0	0.86	0.14	0	0.855	0.145	0	0.783	0.217	0	0.538	0.462	0	0.142	0.858	0	0.03	0.93	0.04	0.03	0.93	0.04	0.03	0.93	0.04	0.11	0.86	0.03	0.11	0.86	0.03	0.11	0.86	0.03	0.11	0.86	0.03
1	0	0	0.984	0.016	0	0.86	0.14	0	0.855	0.145	0	0.783	0.217	0	0.538	0.462	0	0.142	0.858	0	0.03	0.93	0.04	0.03	0.93	0.04	0.03	0.93	0.04	0.12	0.85	0.03	0.12	0.85	0.03	0.12	0.85	0.03	0.12	0.85	0.03
1	0	0	0.984	0.016	0	0.86	0.14	0	0.855	0.145	0	0.783	0.217	0	0.538	0.462	0	0.142	0.858	0	0.03	0.94	0.03	0.03	0.94	0.03	0.03	0.94	0.03	0	0.97	0.03	0	0.97	0.03	0	0.97	0.03	0	0.97	0.03
1	0	0	0.984	0.016	0	0.86	0.14	0	0.855	0.145	0	0.783	0.217	0	0.538	0.462	0	0.142	0.858	0	0.03	0.94	0.03	0.03	0.94	0.03	0.03	0.94	0.03	0	0.98	0.02	0	0.98	0.02	0	0.98	0.02	0	0.98	0.02
1	0	0	0.984	0.016	0	0.86	0.14	0	0.855	0.145	0	0.783	0.217	0	0.538	0.462	0	0.142	0.858	0	0.03	0.94	0.03	0.03	0.94	0.03	0.03	0.94	0.03	0.01	0.96	0.03	0.01	0.96	0.03	0.01	0.96	0.03	0.01	0.96	0.03
1	0	0	0.984	0.016	0	0.86	0.14	0	0.855	0.145	0	0.783	0.217	0	0.538	0.462	0	0.142	0.858	0	0.03	0.94	0.03	0.03	0.94	0.03	0.03	0.94	0.03	0.01	0.97	0.02	0.01	0.97	0.02	0.01	0.97	0.02	0.01	0.97	0.02
1	0	0	0.984	0.016	0	0.86	0.14	0	0.855	0.145	0	0.783	0.217	0	0.538	0.462	0	0.142	0.858	0	0.03	0.94	0.03	0.03	0.94	0.03	0.03	0.94	0.03	0.02	0.95	0.03	0.02	0.95	0.03	0.02	0.95	0.03	0.02	0.95	0.03
1	0	0	0.984	0.016	0	0.86	0.14	0	0.855	0.145	0	0.783	0.217	0	0.538	0.462	0	0.142	0.858	0	0.03	0.94	0.03	0.03	0.94	0.03	0.03	0.94	0.03	0.03	0.94	0.03	0.03	0.94	0.03	0.03	0.94	0.03	0.03	0.94	0.03
1	0	0	0.984	0.016	0	0.86	0.14	0	0.855	0.145	0	0.783	0.217	0	0.538	0.462	0	0.142	0.858	0	0.03	0.94	0.03	0.03	0.94	0.03	0.03	0.94	0.03	0.04	0.93	0.03	0.04	0.93	0.03	0.04	0.93	0.03	0.04	0.93	0.03
1	0	0	0.984	0.016	0	0.86	0.14	0	0.855	0.145	0	0.783	0.217	0	0.538	0.462	0	0.142	0.858	0	0.03	0.94	0.03	0.03	0.94	0.03	0.03	0.94	0.03	0.05	0.92	0.03	0.05	0.92	0.03	0.05	0.92	0.03	0.05	0.92	0.03
1	0	0	0.984	0.016	0	0.86	0.14	0	0.855	0.145	0	0.783	0.217	0	0.538	0.462	0	0.142	0.858	0	0.03	0.94	0.03	0.03	0.94	0.03	0.03	0.94	0.03	0.06	0.91	0.03	0.06	0.91	0.03	0.06	0.91	0.03	0.06	0.91	0.03
1	0	0	0.984	0.016	0	0.86	0.14	0	0.855	0.145	0	0.783	0.217	0	0.538	0.462	0	0.142	0.858	0	0.03	0.94	0.03	0.03	0.94	0.03	0.03	0.94	0.03	0.07	0.9	0.03	0.07	0.9	0.03	0.07	0.9	0.03	0.07	0.9	0.03
1	0	0	0.984	0.016	0	0.86	0.14	0	0.855	0.145	0	0.783	0.217	0	0.538	0.462	0	0.142	0.858	0	0.03	0.94	0.03	0.03	0.94	0.03	0.03	0.94	0.03	0.08	0.89	0.03	0.08	0.89	0.03	0.08	0.89	0.03	0.08	0.89	0.03
1	0	0	0.984	0.016	0	0.86	0.14	0	0.855	0.145	0	0.783	0.217	0	0.538	0.462	0	0.142	0.858	0	0.03	0.94	0.03	0.03	0.94	0.03	0.03	0.94	0.03	0.09	0.88	0.03	0.09	0.88	0.03	0.09	0.88	0.03	0.09	0.88	0.03
1	0	0	0.984	0.016	0	0.86	0.14	0	0.855	0.145	0	0.783	0.217	0	0.538	0.462	0	0.142	0.858	0	0.03	0.95	0.02	0.03	0.95	0.02	0.03	0.95	0.02	0	0.97	0.03	0	0.97	0.03	0	0.97	0.03	0	0.97	0.03
1	0	0	0.984	0.016	0	0.86	0.14	0	0.855	0.145	0	0.783	0.217	0	0.538	0.462	0	0.142	0.858	0	0.03	0.95	0.02	0.03	0.95	0.02	0.03	0.95	0.02	0.01	0.96	0.03	0.01	0.96	0.03	0.01	0.96	0.03	0.01	0.96	0.03
1	0	0	0.984	0.016	0	0.86	0.14	0	0.855	0.145	0	0.783	0.217	0	0.538	0.462	0	0.142	0.858	0	0.03	0.95	0.02	0.03	0.95	0.02	0.03	0.95	0.02	0.02	0.95	0.03	0.02	0.95	0.03	0.02	0.95	0.03	0.02	0.95	0.03
1	0	0	0.984	0.016	0	0.86	0.14	0	0.855	0.145	0	0.783	0.217	0	0.538	0.462	0	0.142	0.858	0	0.03	0.95	0.02	0.03	0.95	0.02	0.03	0.95	0.02	0.03	0.94	0.03	0.03	0.94	0.03	0.03	0.94	0.03	0.03	0.94	0.03
1	0	0	0.984	0.016	0	0.86	0.14	0	0.855	0.145	0	0.783	0.217	0	0.538	0.462	0	0.142	0.858	0	0.03	0.95	0.02	0.03	0.95	0.02	0.03	0.95	0.02	0.04	0.93	0.03	0.04	0.93	0.03	0.04	0.93	0.03	0.04	0.93	0.03
1	0	0	0.984	0.016	0	0.86	0.14	0	0.855	0.145	0	0.783	0.217	0	0.538	0.462	0	0.142	0.858	0	0.04	0.85	0.11	0.04	0.85	0.11	0.04	0.85	0.11	0.06	0.93	0.01	0.06	0.93	0.01	0.06	0.93	0.01	0.06	0.93	0.01
1	0	0	0.984	0.016	0	0.86	0.14	0	0.855	0.145	0	0.783	0.217	0	0.538	0.462	0	0.142	0.858	0	0.04	0.85	0.11	0.04	0.85	0.11	0.04	0.85	0.11	0.07	0.92	0.01	0.07	0.92	0.01	0.07	0.92	0.01	0.07	0.92	0.01
1	0	0	0.984	0.016	0	0.86	0.14	0	0.855	0.145	0	0.783	0.217	0	0.538	0.462	0	0.142	0.858	0	0.04	0.85	0.11	0.04	0.85	0.11	0.04	0.85	0.11	0.08	0.91	0.01	0.08	0.91	0.01	0.08	0.91	0.01	0.08	0.91	0.01
1	0	0	0.984	0.016	0	0.86	0.14	0	0.855	0.145	0	0.783	0.217	0	0.538	0.462	0	0.142	0.858	0	0.04	0.85	0.11	0.04	0.85	0.11	0.04	0.85	0.11	0.09	0.89	0.02	0.09	0.89	0.02	0.09	0.89	0.02	0.09	0.89	0.02
1	0	0	0.984	0.016	0	0.86	0.14	0	0.855	0.145	0	0.783	0.217	0	0.538	0.462	0	0.142	0.858	0	0.04	0.85	0.11	0.04	0.85	0.11	0.04	0.85	0.11	0.09	0.9	0.01	0.09	0.9	0.01	0.09	0.9	0.01	0.09	0.9	0.01
1	0	0	0.984	0.016	0	0.86	0.14	0	0.855	0.145	0	0.783	0.217	0	0.538	0.462	0	0.142	0.858	0	0.04	0.85	0.11	0.04	0.85	0.11	0.04	0.85	0.11	0.1	0.88	0.02	0.1	0.88	0.02	0.1	0.88	0.02	0.1	0.88	0.02
1	0	0	0.984	0.016	0	0.86	0.14	0	0.855	0.145	0	0.783	0.217	0	0.538	0.462	0	0.142	0.858	0	0.04	0.85	0.11	0.04	0.85	0.11	0.04	0.85	0.11	0.1	0.89	0.01	0.1	0.89	0.01	0.1	0.89	0.01	0.1	0.89	0.01
1	0	0	0.984	0.016	0	0.86	0.14	0	0.855	0.145	0	0.783	0.217	0	0.538	0.462	0	0.142	0.858	0	0.04	0.85	0.11	0.04	0.85	0.11	0.04	0.85	0.11	0.11	0.87	0.02	0.11	0.87	0.02	0.11	0.87	0.02	0.11	0.87	0.02
1	0	0	0.984	0.016	0	0.86	0.14	0	0.855	0.145	0	0.783	0.217	0	0.538	0.462	0	0.142	0.858	0	0.04	0.85	0.11	0.04	0.85	0.11	0.04	0.85	0.11	0.11	0.88	0.01	0.11	0.88	0.01	0.11	0.88	0.01	0.11	0.88	0.01
1	0	0	0.984	0.016	0	0.86	0.14	0	0.855	0.145	0	0.783	0.217	0	0.538	0.462	0	0.142	0.858	0	0.04	0.85	0.11	0.04	0.85	0.11	0.04	0.85	0.11	0.12	0.85	0.03	0.12	0.85	0.03	0.12	0.85	0.03	0.12	0.85	0.03
1	0	0	0.984	0.016	0	0.86	0.14	0	0.855	0.145	0	0.783	0.217	0	0.538	0.462	0	0.142	0.858	0	0.04	0.85	0.11	0.04	0.85	0.11	0.04	0.85	0.11	0.12	0.86	0.02	0.12	0.86	0.02	0.12	0.86	0.02	0.12	0.86	0.02
1	0	0	0.984	0.016	0	0.86	0.14	0	0.855	0.145	0	0.783	0.217	0	0.538	0.462	0	0.142	0.858	0	0.04	0.85	0.11	0.04	0.85	0.11	0.04	0.85	0.11	0.12	0.87	0.01	0.12	0.87	0.01	0.12	0.87	0.01	0.12	0.87	0.01
1	0	0	0.984	0.016	0	0.86	0.14	0	0.855	0.145	0	0.783	0.217	0	0.538	0.462	0	0.142	0.858	0	0.04	0.85	0.11	0.04	0.85	0.11	0.04	0.85	0.11	0.13	0.85	0.02	0.13	0.85	0.02	0.13	0.85	0.02	0.13	0.85	0.02
1	0	0	0.984	0.016	0	0.86	0.14	0	0.855	0.145	0	0.783	0.217	0	0.538	0.462	0	0.142	0.858	0	0.04	0.85	0.11	0.04	0.85	0.11	0.04	0.85	0.11	0.13	0.86	0.01	0.13	0.86	0.01	0.13	0.86	0.01	0.13	0.86	0.01
1	0	0	0.984	0.016	0	0.86	0.14	0	0.855	0.145	0	0.783	0.217	0	0.538	0.462	0	0.142	0.858	0	0.04	0.85	0.11	0.04	0.85	0.11	0.04	0.85	0.11	0.14	0.85	0.01	0.14	0.85	0.01	0.14	0.85	0.01	0.14	0.85	0.01
1	0	0	0.984	0.016	0	0.86	0.14	0	0.855	0.145	0	0.783	0.217	0	0.538	0.462	0	0.142	0.858	0	0.04	0.86	0.1	0.04	0.86	0.1	0.04	0.86	0.1	0.04	0.95	0.01	0.04	0.95	0.01	0.04	0.95	0.01	0.04	0.95	0.01
1	0	0	0.984	0.016	0	0.86	0.14	0	0.855	0.145	0	0.783	0.217	0	0.538	0.462	0	0.142	0.858	0	0.04	0.86	0.1	0.04	0.86	0.1	0.04	0.86	0.1	0.05	0.94	0.01	0.05	0.94	0.01	0.05	0.94	0.01	0.05	0.94	0.01
1	0	0	0.984	0.016	0	0.86	0.14	0	0.855	0.145	0	0.783	0.217	0	0.538	0.462	0	0.142	0.858	0	0.04	0.86	0.1	0.04	0.86	0.1	0.04	0.86	0.1	0.06	0.93	0.01	0.06	0.93	0.01	0.06	0.93	0.01	0.06	0.93	0.01
1	0	0	0.984	0.016	0	0.86	0.14	0	0.855	0.145	0	0.783	0.217	0	0.538	0.462	0	0.142	0.858	0	0.04	0.86	0.1	0.04	0.86	0.1	0.04	0.86	0.1	0.07	0.91	0.02	0.07	0.91	0.02	0.07	0.91	0.02	0.07	0.91	0.02
1	0	0	0.984	0.016	0	0.86	0.14	0	0.855	0.145	0	0.783	0.217	0	0.538	0.462	0	0.142	0.858	0	0.04	0.86	0.1	0.04	0.86	0.1	0.04	0.86	0.1	0.07	0.92	0.01	0.07	0.92	0.01	0.07	0.92	0.01	0.07	0.92	0.01
1	0	0	0.984	0.016	0	0.86	0.14	0	0.855	0.145	0	0.783	0.217	0	0.538	0.462	0	0.142	0.858	0	0.04	0.86	0.1	0.04	0.86	0.1	0.04	0.86	0.1	0.08	0.9	0.02	0.08	0.9	0.02	0.08	0.9	0.02	0.08	0.9	0.02
1	0	0	0.984	0.016	0	0.86	0.14	0	0.855	0.145	0	0.783	0.217	0	0.538	0.462	0	0.142	0.858	0	0.04	0.86	0.1	0.04	0.86	0.1	0.04	0.86	0.1	0.08	0.91	0.01	0.08	0.91	0.01	0.08	0.91	0.01	0.08	0.91	0.01
1	0	0	0.984	0.016	0	0.86	0.14	0	0.855	0.145	0	0.783	0.217	0	0.538	0.462	0	0.142	0.858	0	0.04	0.86	0.1	0.04	0.86	0.1	0.04	0.86	0.1	0.09	0.89	0.02	0.09	0.89	0.02	0.09	0.89	0.02	0.09	0.89	0.02
1	0	0	0.984	0.016	0	0.86	0.14	0	0.855	0.145	0	0.783	0.217	0	0.538	0.462	0	0.142	0.858	0	0.04	0.86	0.1	0.04	0.86	0.1	0.04	0.86	0.1	0.09	0.9	0.01	0.09	0.9	0.01	0.09	0.9	0.01	0.09	0.9	0.01
1	0	0	0.984	0.016	0	0.86	0.14	0	0.855	0.145	0	0.783	0.217	0	0.538	0.462	0	0.142	0.858	0	0.04	0.86	0.1	0.04	0.86	0.1	0.04	0.86	0.1	0.1	0.87	0.03	0.1	0.87	0.03	0.1	0.87	0.03	0.1	0.87	0.03
1	0	0	0.984	0.016	0	0.86	0.14	0	0.855	0.145	0	0.783	0.217	0	0.538	0.462	0	0.142	0.858	0	0.04	0.86	0.1	0.04	0.86	0.1	0.04	0.86	0.1	0.1	0.88	0.02	0.1	0.88	0.02	0.1	0.88	0.02	0.1	0.88	0.02
1	0	0	0.984	0.016	0	0.86	0.14	0	0.855	0.145	0	0.783	0.217	0	0.538	0.462	0	0.142	0.858	0	0.04	0.86	0.1	0.04	0.86	0.1	0.04	0.86	0.1	0.1	0.89	0.01	0.1	0.89	0.01	0.1	0.89	0.01	0.1	0.89	0.01
1	0	0	0.984	0.016	0	0.86	0.14	0	0.855	0.145	0	0.783	0.217	0	0.538	0.462	0	0.142	0.858	0	0.04	0.86	0.1	0.04	0.86	0.1	0.04	0.86	0.1	0.11	0.86	0.03	0.11	0.86	0.03	0.11	0.86	0.03	0.11	0.86	0.03
1	0	0	0.984	0.016	0	0.86	0.14	0	0.855	0.145	0	0.783	0.217	0	0.538	0.462	0	0.142	0.858	0	0.04	0.86	0.1	0.04	0.86	0.1	0.04	0.86	0.1	0.11	0.87	0.02	0.11	0.87	0.02	0.11	0.87	0.02	0.11	0.87	0.02
1	0	0	0.984	0.016	0	0.86	0.14	0	0.855	0.145	0	0.783	0.217	0	0.538	0.462	0	0.142	0.858	0	0.04	0.86	0.1	0.04	0.86	0.1	0.04	0.86	0.1	0.11	0.88	0.01	0.11	0.88	0.01	0.11	0.88	0.01	0.11	0.88	0.01
1	0	0	0.984	0.016	0	0.86	0.14	0	0.855	0.145	0	0.783	0.217	0	0.538	0.462	0	0.142	0.858	0	0.04	0.86	0.1	0.04	0.86	0.1	0.04	0.86	0.1	0.12	0.85	0.03	0.12	0.85	0.03	0.12	0.85	0.03	0.12	0.85	0.03
1	0	0	0.984	0.016	0	0.86	0.14	0	0.855	0.145	0	0.783	0.217	0	0.538	0.462	0	0.142	0.858	0	0.04	0.86	0.1	0.04	0.86	0.1	0.04	0.86	0.1	0.12	0.86	0.02	0.12	0.86	0.02	0.12	0.86	0.02	0.12	0.86	0.02
1	0	0	0.984	0.016	0	0.86	0.14	0	0.855	0.145	0	0.783	0.217	0	0.538	0.462	0	0.142	0.858	0	0.04	0.86	0.1	0.04	0.86	0.1	0.04	0.86	0.1	0.12	0.87	0.01	0.12	0.87	0.01	0.12	0.87	0.01	0.12	0.87	0.01
1	0	0	0.984	0.016	0	0.86	0.14	0	0.855	0.145	0	0.783	0.217	0	0.538	0.462	0	0.142	0.858	0	0.04	0.86	0.1	0.04	0.86	0.1	0.04	0.86	0.1	0.13	0.85	0.02	0.13	0.85	0.02	0.13	0.85	0.02	0.13	0.85	0.02
1	0	0	0.984	0.016	0	0.86	0.14	0	0.855	0.145	0	0.783	0.217	0	0.538	0.462	0	0.142	0.858	0	0.04	0.86	0.1	0.04	0.86	0.1	0.04	0.86	0.1	0.13	0.86	0.01	0.13	0.86	0.01	0.13	0.86	0.01	0.13	0.86	0.01
1	0	0	0.984	0.016	0	0.86	0.14	0	0.855	0.145	0	0.783	0.217	0	0.538	0.462	0	0.142	0.858	0	0.04	0.86	0.1	0.04	0.86	0.1	0.04	0.86	0.1	0.14	0.85	0.01	0.14	0.85	0.01	0.14	0.85	0.01	0.14	0.85	0.01
1	0	0	0.984	0.016	0	0.86	0.14	0	0.855	0.145	0	0.783	0.217	0	0.538	0.462	0	0.142	0.858	0	0.04	0.87	0.09	0.04	0.87	0.09	0.04	0.87	0.09	0.02	0.97	0.01	0.02	0.97	0.01	0.02	0.97	0.01	0.02	0.97	0.01
1	0	0	0.984	0.016	0	0.86	0.14	0	0.855	0.145	0	0.783	0.217	0	0.538	0.462	0	0.142	0.858	0	0.04	0.87	0.09	0.04	0.87	0.09	0.04	0.87	0.09	0.03	0.96	0.01	0.03	0.96	0.01	0.03	0.96	0.01	0.03	0.96	0.01
1	0	0	0.984	0.016	0	0.86	0.14	0	0.855	0.145	0	0.783	0.217	0	0.538	0.462	0	0.142	0.858	0	0.04	0.87	0.09	0.04	0.87	0.09	0.04	0.87	0.09	0.04	0.95	0.01	0.04	0.95	0.01	0.04	0.95	0.01	0.04	0.95	0.01
1	0	0	0.984	0.016	0	0.86	0.14	0	0.855	0.145	0	0.783	0.217	0	0.538	0.462	0	0.142	0.858	0	0.04	0.87	0.09	0.04	0.87	0.09	0.04	0.87	0.09	0.05	0.93	0.02	0.05	0.93	0.02	0.05	0.93	0.02	0.05	0.93	0.02
1	0	0	0.984	0.016	0	0.86	0.14	0	0.855	0.145	0	0.783	0.217	0	0.538	0.462	0	0.142	0.858	0	0.04	0.87	0.09	0.04	0.87	0.09	0.04	0.87	0.09	0.05	0.94	0.01	0.05	0.94	0.01	0.05	0.94	0.01	0.05	0.94	0.01
1	0	0	0.984	0.016	0	0.86	0.14	0	0.855	0.145	0	0.783	0.217	0	0.538	0.462	0	0.142	0.858	0	0.04	0.87	0.09	0.04	0.87	0.09	0.04	0.87	0.09	0.06	0.92	0.02	0.06	0.92	0.02	0.06	0.92	0.02	0.06	0.92	0.02
1	0	0	0.984	0.016	0	0.86	0.14	0	0.855	0.145	0	0.783	0.217	0	0.538	0.462	0	0.142	0.858	0	0.04	0.87	0.09	0.04	0.87	0.09	0.04	0.87	0.09	0.06	0.93	0.01	0.06	0.93	0.01	0.06	0.93	0.01	0.06	0.93	0.01
1	0	0	0.984	0.016	0	0.86	0.14	0	0.855	0.145	0	0.783	0.217	0	0.538	0.462	0	0.142	0.858	0	0.04	0.87	0.09	0.04	0.87	0.09	0.04	0.87	0.09	0.07	0.91	0.02	0.07	0.91	0.02	0.07	0.91	0.02	0.07	0.91	0.02
1	0	0	0.984	0.016	0	0.86	0.14	0	0.855	0.145	0	0.783	0.217	0	0.538	0.462	0	0.142	0.858	0	0.04	0.87	0.09	0.04	0.87	0.09	0.04	0.87	0.09	0.07	0.92	0.01	0.07	0.92	0.01	0.07	0.92	0.01	0.07	0.92	0.01
1	0	0	0.984	0.016	0	0.86	0.14	0	0.855	0.145	0	0.783	0.217	0	0.538	0.462	0	0.142	0.858	0	0.04	0.87	0.09	0.04	0.87	0.09	0.04	0.87	0.09	0.08	0.89	0.03	0.08	0.89	0.03	0.08	0.89	0.03	0.08	0.89	0.03
1	0	0	0.984	0.016	0	0.86	0.14	0	0.855	0.145	0	0.783	0.217	0	0.538	0.462	0	0.142	0.858	0	0.04	0.87	0.09	0.04	0.87	0.09	0.04	0.87	0.09	0.08	0.9	0.02	0.08	0.9	0.02	0.08	0.9	0.02	0.08	0.9	0.02
1	0	0	0.984	0.016	0	0.86	0.14	0	0.855	0.145	0	0.783	0.217	0	0.538	0.462	0	0.142	0.858	0	0.04	0.87	0.09	0.04	0.87	0.09	0.04	0.87	0.09	0.08	0.91	0.01	0.08	0.91	0.01	0.08	0.91	0.01	0.08	0.91	0.01
1	0	0	0.984	0.016	0	0.86	0.14	0	0.855	0.145	0	0.783	0.217	0	0.538	0.462	0	0.142	0.858	0	0.04	0.87	0.09	0.04	0.87	0.09	0.04	0.87	0.09	0.09	0.88	0.03	0.09	0.88	0.03	0.09	0.88	0.03	0.09	0.88	0.03
1	0	0	0.984	0.016	0	0.86	0.14	0	0.855	0.145	0	0.783	0.217	0	0.538	0.462	0	0.142	0.858	0	0.04	0.87	0.09	0.04	0.87	0.09	0.04	0.87	0.09	0.09	0.89	0.02	0.09	0.89	0.02	0.09	0.89	0.02	0.09	0.89	0.02
1	0	0	0.984	0.016	0	0.86	0.14	0	0.855	0.145	0	0.783	0.217	0	0.538	0.462	0	0.142	0.858	0	0.04	0.87	0.09	0.04	0.87	0.09	0.04	0.87	0.09	0.09	0.9	0.01	0.09	0.9	0.01	0.09	0.9	0.01	0.09	0.9	0.01
1	0	0	0.984	0.016	0	0.86	0.14	0	0.855	0.145	0	0.783	0.217	0	0.538	0.462	0	0.142	0.858	0	0.04	0.87	0.09	0.04	0.87	0.09	0.04	0.87	0.09	0.1	0.87	0.03	0.1	0.87	0.03	0.1	0.87	0.03	0.1	0.87	0.03
1	0	0	0.984	0.016	0	0.86	0.14	0	0.855	0.145	0	0.783	0.217	0	0.538	0.462	0	0.142	0.858	0	0.04	0.87	0.09	0.04	0.87	0.09	0.04	0.87	0.09	0.1	0.88	0.02	0.1	0.88	0.02	0.1	0.88	0.02	0.1	0.88	0.02
1	0	0	0.984	0.016	0	0.86	0.14	0	0.855	0.145	0	0.783	0.217	0	0.538	0.462	0	0.142	0.858	0	0.04	0.87	0.09	0.04	0.87	0.09	0.04	0.87	0.09	0.1	0.89	0.01	0.1	0.89	0.01	0.1	0.89	0.01	0.1	0.89	0.01
1	0	0	0.984	0.016	0	0.86	0.14	0	0.855	0.145	0	0.783	0.217	0	0.538	0.462	0	0.142	0.858	0	0.04	0.87	0.09	0.04	0.87	0.09	0.04	0.87	0.09	0.11	0.86	0.03	0.11	0.86	0.03	0.11	0.86	0.03	0.11	0.86	0.03
1	0	0	0.984	0.016	0	0.86	0.14	0	0.855	0.145	0	0.783	0.217	0	0.538	0.462	0	0.142	0.858	0	0.04	0.87	0.09	0.04	0.87	0.09	0.04	0.87	0.09	0.11	0.87	0.02	0.11	0.87	0.02	0.11	0.87	0.02	0.11	0.87	0.02
1	0	0	0.984	0.016	0	0.86	0.14	0	0.855	0.145	0	0.783	0.217	0	0.538	0.462	0	0.142	0.858	0	0.04	0.87	0.09	0.04	0.87	0.09	0.04	0.87	0.09	0.11	0.88	0.01	0.11	0.88	0.01	0.11	0.88	0.01	0.11	0.88	0.01
1	0	0	0.984	0.016	0	0.86	0.14	0	0.855	0.145	0	0.783	0.217	0	0.538	0.462	0	0.142	0.858	0	0.04	0.87	0.09	0.04	0.87	0.09	0.04	0.87	0.09	0.12	0.85	0.03	0.12	0.85	0.03	0.12	0.85	0.03	0.12	0.85	0.03
1	0	0	0.984	0.016	0	0.86	0.14	0	0.855	0.145	0	0.783	0.217	0	0.538	0.462	0	0.142	0.858	0	0.04	0.87	0.09	0.04	0.87	0.09	0.04	0.87	0.09	0.12	0.86	0.02	0.12	0.86	0.02	0.12	0.86	0.02	0.12	0.86	0.02
1	0	0	0.984	0.016	0	0.86	0.14	0	0.855	0.145	0	0.783	0.217	0	0.538	0.462	0	0.142	0.858	0	0.04	0.87	0.09	0.04	0.87	0.09	0.04	0.87	0.09	0.12	0.87	0.01	0.12	0.87	0.01	0.12	0.87	0.01	0.12	0.87	0.01
1	0	0	0.984	0.016	0	0.86	0.14	0	0.855	0.145	0	0.783	0.217	0	0.538	0.462	0	0.142	0.858	0	0.04	0.87	0.09	0.04	0.87	0.09	0.04	0.87	0.09	0.13	0.85	0.02	0.13	0.85	0.02	0.13	0.85	0.02	0.13	0.85	0.02
1	0	0	0.984	0.016	0	0.86	0.14	0	0.855	0.145	0	0.783	0.217	0	0.538	0.462	0	0.142	0.858	0	0.04	0.87	0.09	0.04	0.87	0.09	0.04	0.87	0.09	0.13	0.86	0.01	0.13	0.86	0.01	0.13	0.86	0.01	0.13	0.86	0.01
1	0	0	0.984	0.016	0	0.86	0.14	0	0.855	0.145	0	0.783	0.217	0	0.538	0.462	0	0.142	0.858	0	0.04	0.87	0.09	0.04	0.87	0.09	0.04	0.87	0.09	0.14	0.85	0.01	0.14	0.85	0.01	0.14	0.85	0.01	0.14	0.85	0.01
1	0	0	0.984	0.016	0	0.86	0.14	0	0.855	0.145	0	0.783	0.217	0	0.538	0.462	0	0.142	0.858	0	0.04	0.88	0.08	0.04	0.88	0.08	0.04	0.88	0.08	0	0.99	0.01	0	0.99	0.01	0	0.99	0.01	0	0.99	0.01
1	0	0	0.984	0.016	0	0.86	0.14	0	0.855	0.145	0	0.783	0.217	0	0.538	0.462	0	0.142	0.858	0	0.04	0.88	0.08	0.04	0.88	0.08	0.04	0.88	0.08	0.01	0.98	0.01	0.01	0.98	0.01	0.01	0.98	0.01	0.01	0.98	0.01
1	0	0	0.984	0.016	0	0.86	0.14	0	0.855	0.145	0	0.783	0.217	0	0.538	0.462	0	0.142	0.858	0	0.04	0.88	0.08	0.04	0.88	0.08	0.04	0.88	0.08	0.02	0.97	0.01	0.02	0.97	0.01	0.02	0.97	0.01	0.02	0.97	0.01
1	0	0	0.984	0.016	0	0.86	0.14	0	0.855	0.145	0	0.783	0.217	0	0.538	0.462	0	0.142	0.858	0	0.04	0.88	0.08	0.04	0.88	0.08	0.04	0.88	0.08	0.03	0.95	0.02	0.03	0.95	0.02	0.03	0.95	0.02	0.03	0.95	0.02
1	0	0	0.984	0.016	0	0.86	0.14	0	0.855	0.145	0	0.783	0.217	0	0.538	0.462	0	0.142	0.858	0	0.04	0.88	0.08	0.04	0.88	0.08	0.04	0.88	0.08	0.03	0.96	0.01	0.03	0.96	0.01	0.03	0.96	0.01	0.03	0.96	0.01
1	0	0	0.984	0.016	0	0.86	0.14	0	0.855	0.145	0	0.783	0.217	0	0.538	0.462	0	0.142	0.858	0	0.04	0.88	0.08	0.04	0.88	0.08	0.04	0.88	0.08	0.04	0.94	0.02	0.04	0.94	0.02	0.04	0.94	0.02	0.04	0.94	0.02
1	0	0	0.984	0.016	0	0.86	0.14	0	0.855	0.145	0	0.783	0.217	0	0.538	0.462	0	0.142	0.858	0	0.04	0.88	0.08	0.04	0.88	0.08	0.04	0.88	0.08	0.04	0.95	0.01	0.04	0.95	0.01	0.04	0.95	0.01	0.04	0.95	0.01
1	0	0	0.984	0.016	0	0.86	0.14	0	0.855	0.145	0	0.783	0.217	0	0.538	0.462	0	0.142	0.858	0	0.04	0.88	0.08	0.04	0.88	0.08	0.04	0.88	0.08	0.05	0.93	0.02	0.05	0.93	0.02	0.05	0.93	0.02	0.05	0.93	0.02
1	0	0	0.984	0.016	0	0.86	0.14	0	0.855	0.145	0	0.783	0.217	0	0.538	0.462	0	0.142	0.858	0	0.04	0.88	0.08	0.04	0.88	0.08	0.04	0.88	0.08	0.05	0.94	0.01	0.05	0.94	0.01	0.05	0.94	0.01	0.05	0.94	0.01
1	0	0	0.984	0.016	0	0.86	0.14	0	0.855	0.145	0	0.783	0.217	0	0.538	0.462	0	0.142	0.858	0	0.04	0.88	0.08	0.04	0.88	0.08	0.04	0.88	0.08	0.06	0.91	0.03	0.06	0.91	0.03	0.06	0.91	0.03	0.06	0.91	0.03
1	0	0	0.984	0.016	0	0.86	0.14	0	0.855	0.145	0	0.783	0.217	0	0.538	0.462	0	0.142	0.858	0	0.04	0.88	0.08	0.04	0.88	0.08	0.04	0.88	0.08	0.06	0.92	0.02	0.06	0.92	0.02	0.06	0.92	0.02	0.06	0.92	0.02
1	0	0	0.984	0.016	0	0.86	0.14	0	0.855	0.145	0	0.783	0.217	0	0.538	0.462	0	0.142	0.858	0	0.04	0.88	0.08	0.04	0.88	0.08	0.04	0.88	0.08	0.06	0.93	0.01	0.06	0.93	0.01	0.06	0.93	0.01	0.06	0.93	0.01
1	0	0	0.984	0.016	0	0.86	0.14	0	0.855	0.145	0	0.783	0.217	0	0.538	0.462	0	0.142	0.858	0	0.04	0.88	0.08	0.04	0.88	0.08	0.04	0.88	0.08	0.07	0.9	0.03	0.07	0.9	0.03	0.07	0.9	0.03	0.07	0.9	0.03
1	0	0	0.984	0.016	0	0.86	0.14	0	0.855	0.145	0	0.783	0.217	0	0.538	0.462	0	0.142	0.858	0	0.04	0.88	0.08	0.04	0.88	0.08	0.04	0.88	0.08	0.07	0.91	0.02	0.07	0.91	0.02	0.07	0.91	0.02	0.07	0.91	0.02
1	0	0	0.984	0.016	0	0.86	0.14	0	0.855	0.145	0	0.783	0.217	0	0.538	0.462	0	0.142	0.858	0	0.04	0.88	0.08	0.04	0.88	0.08	0.04	0.88	0.08	0.07	0.92	0.01	0.07	0.92	0.01	0.07	0.92	0.01	0.07	0.92	0.01
1	0	0	0.984	0.016	0	0.86	0.14	0	0.855	0.145	0	0.783	0.217	0	0.538	0.462	0	0.142	0.858	0	0.04	0.88	0.08	0.04	0.88	0.08	0.04	0.88	0.08	0.08	0.89	0.03	0.08	0.89	0.03	0.08	0.89	0.03	0.08	0.89	0.03
1	0	0	0.984	0.016	0	0.86	0.14	0	0.855	0.145	0	0.783	0.217	0	0.538	0.462	0	0.142	0.858	0	0.04	0.88	0.08	0.04	0.88	0.08	0.04	0.88	0.08	0.08	0.9	0.02	0.08	0.9	0.02	0.08	0.9	0.02	0.08	0.9	0.02
1	0	0	0.984	0.016	0	0.86	0.14	0	0.855	0.145	0	0.783	0.217	0	0.538	0.462	0	0.142	0.858	0	0.04	0.88	0.08	0.04	0.88	0.08	0.04	0.88	0.08	0.08	0.91	0.01	0.08	0.91	0.01	0.08	0.91	0.01	0.08	0.91	0.01
1	0	0	0.984	0.016	0	0.86	0.14	0	0.855	0.145	0	0.783	0.217	0	0.538	0.462	0	0.142	0.858	0	0.04	0.88	0.08	0.04	0.88	0.08	0.04	0.88	0.08	0.09	0.88	0.03	0.09	0.88	0.03	0.09	0.88	0.03	0.09	0.88	0.03
1	0	0	0.984	0.016	0	0.86	0.14	0	0.855	0.145	0	0.783	0.217	0	0.538	0.462	0	0.142	0.858	0	0.04	0.88	0.08	0.04	0.88	0.08	0.04	0.88	0.08	0.09	0.89	0.02	0.09	0.89	0.02	0.09	0.89	0.02	0.09	0.89	0.02
1	0	0	0.984	0.016	0	0.86	0.14	0	0.855	0.145	0	0.783	0.217	0	0.538	0.462	0	0.142	0.858	0	0.04	0.88	0.08	0.04	0.88	0.08	0.04	0.88	0.08	0.09	0.9	0.01	0.09	0.9	0.01	0.09	0.9	0.01	0.09	0.9	0.01
1	0	0	0.984	0.016	0	0.86	0.14	0	0.855	0.145	0	0.783	0.217	0	0.538	0.462	0	0.142	0.858	0	0.04	0.88	0.08	0.04	0.88	0.08	0.04	0.88	0.08	0.1	0.87	0.03	0.1	0.87	0.03	0.1	0.87	0.03	0.1	0.87	0.03
1	0	0	0.984	0.016	0	0.86	0.14	0	0.855	0.145	0	0.783	0.217	0	0.538	0.462	0	0.142	0.858	0	0.04	0.88	0.08	0.04	0.88	0.08	0.04	0.88	0.08	0.1	0.88	0.02	0.1	0.88	0.02	0.1	0.88	0.02	0.1	0.88	0.02
1	0	0	0.984	0.016	0	0.86	0.14	0	0.855	0.145	0	0.783	0.217	0	0.538	0.462	0	0.142	0.858	0	0.04	0.88	0.08	0.04	0.88	0.08	0.04	0.88	0.08	0.1	0.89	0.01	0.1	0.89	0.01	0.1	0.89	0.01	0.1	0.89	0.01
1	0	0	0.984	0.016	0	0.86	0.14	0	0.855	0.145	0	0.783	0.217	0	0.538	0.462	0	0.142	0.858	0	0.04	0.88	0.08	0.04	0.88	0.08	0.04	0.88	0.08	0.11	0.86	0.03	0.11	0.86	0.03	0.11	0.86	0.03	0.11	0.86	0.03
1	0	0	0.984	0.016	0	0.86	0.14	0	0.855	0.145	0	0.783	0.217	0	0.538	0.462	0	0.142	0.858	0	0.04	0.88	0.08	0.04	0.88	0.08	0.04	0.88	0.08	0.11	0.87	0.02	0.11	0.87	0.02	0.11	0.87	0.02	0.11	0.87	0.02
1	0	0	0.984	0.016	0	0.86	0.14	0	0.855	0.145	0	0.783	0.217	0	0.538	0.462	0	0.142	0.858	0	0.04	0.88	0.08	0.04	0.88	0.08	0.04	0.88	0.08	0.11	0.88	0.01	0.11	0.88	0.01	0.11	0.88	0.01	0.11	0.88	0.01
1	0	0	0.984	0.016	0	0.86	0.14	0	0.855	0.145	0	0.783	0.217	0	0.538	0.462	0	0.142	0.858	0	0.04	0.88	0.08	0.04	0.88	0.08	0.04	0.88	0.08	0.12	0.85	0.03	0.12	0.85	0.03	0.12	0.85	0.03	0.12	0.85	0.03
1	0	0	0.984	0.016	0	0.86	0.14	0	0.855	0.145	0	0.783	0.217	0	0.538	0.462	0	0.142	0.858	0	0.04	0.88	0.08	0.04	0.88	0.08	0.04	0.88	0.08	0.12	0.86	0.02	0.12	0.86	0.02	0.12	0.86	0.02	0.12	0.86	0.02
1	0	0	0.984	0.016	0	0.86	0.14	0	0.855	0.145	0	0.783	0.217	0	0.538	0.462	0	0.142	0.858	0	0.04	0.88	0.08	0.04	0.88	0.08	0.04	0.88	0.08	0.12	0.87	0.01	0.12	0.87	0.01	0.12	0.87	0.01	0.12	0.87	0.01
1	0	0	0.984	0.016	0	0.86	0.14	0	0.855	0.145	0	0.783	0.217	0	0.538	0.462	0	0.142	0.858	0	0.04	0.88	0.08	0.04	0.88	0.08	0.04	0.88	0.08	0.13	0.85	0.02	0.13	0.85	0.02	0.13	0.85	0.02	0.13	0.85	0.02
1	0	0	0.984	0.016	0	0.86	0.14	0	0.855	0.145	0	0.783	0.217	0	0.538	0.462	0	0.142	0.858	0	0.04	0.89	0.07	0.04	0.89	0.07	0.04	0.89	0.07	0	0.99	0.01	0	0.99	0.01	0	0.99	0.01	0	0.99	0.01
1	0	0	0.984	0.016	0	0.86	0.14	0	0.855	0.145	0	0.783	0.217	0	0.538	0.462	0	0.142	0.858	0	0.04	0.89	0.07	0.04	0.89	0.07	0.04	0.89	0.07	0.01	0.97	0.02	0.01	0.97	0.02	0.01	0.97	0.02	0.01	0.97	0.02
1	0	0	0.984	0.016	0	0.86	0.14	0	0.855	0.145	0	0.783	0.217	0	0.538	0.462	0	0.142	0.858	0	0.04	0.89	0.07	0.04	0.89	0.07	0.04	0.89	0.07	0.01	0.98	0.01	0.01	0.98	0.01	0.01	0.98	0.01	0.01	0.98	0.01
1	0	0	0.984	0.016	0	0.86	0.14	0	0.855	0.145	0	0.783	0.217	0	0.538	0.462	0	0.142	0.858	0	0.04	0.89	0.07	0.04	0.89	0.07	0.04	0.89	0.07	0.02	0.96	0.02	0.02	0.96	0.02	0.02	0.96	0.02	0.02	0.96	0.02
1	0	0	0.984	0.016	0	0.86	0.14	0	0.855	0.145	0	0.783	0.217	0	0.538	0.462	0	0.142	0.858	0	0.04	0.89	0.07	0.04	0.89	0.07	0.04	0.89	0.07	0.02	0.97	0.01	0.02	0.97	0.01	0.02	0.97	0.01	0.02	0.97	0.01
1	0	0	0.984	0.016	0	0.86	0.14	0	0.855	0.145	0	0.783	0.217	0	0.538	0.462	0	0.142	0.858	0	0.04	0.89	0.07	0.04	0.89	0.07	0.04	0.89	0.07	0.03	0.95	0.02	0.03	0.95	0.02	0.03	0.95	0.02	0.03	0.95	0.02
1	0	0	0.984	0.016	0	0.86	0.14	0	0.855	0.145	0	0.783	0.217	0	0.538	0.462	0	0.142	0.858	0	0.04	0.89	0.07	0.04	0.89	0.07	0.04	0.89	0.07	0.03	0.96	0.01	0.03	0.96	0.01	0.03	0.96	0.01	0.03	0.96	0.01
1	0	0	0.984	0.016	0	0.86	0.14	0	0.855	0.145	0	0.783	0.217	0	0.538	0.462	0	0.142	0.858	0	0.04	0.89	0.07	0.04	0.89	0.07	0.04	0.89	0.07	0.04	0.93	0.03	0.04	0.93	0.03	0.04	0.93	0.03	0.04	0.93	0.03
1	0	0	0.984	0.016	0	0.86	0.14	0	0.855	0.145	0	0.783	0.217	0	0.538	0.462	0	0.142	0.858	0	0.04	0.89	0.07	0.04	0.89	0.07	0.04	0.89	0.07	0.04	0.94	0.02	0.04	0.94	0.02	0.04	0.94	0.02	0.04	0.94	0.02
1	0	0	0.984	0.016	0	0.86	0.14	0	0.855	0.145	0	0.783	0.217	0	0.538	0.462	0	0.142	0.858	0	0.04	0.89	0.07	0.04	0.89	0.07	0.04	0.89	0.07	0.04	0.95	0.01	0.04	0.95	0.01	0.04	0.95	0.01	0.04	0.95	0.01
1	0	0	0.984	0.016	0	0.86	0.14	0	0.855	0.145	0	0.783	0.217	0	0.538	0.462	0	0.142	0.858	0	0.04	0.89	0.07	0.04	0.89	0.07	0.04	0.89	0.07	0.05	0.92	0.03	0.05	0.92	0.03	0.05	0.92	0.03	0.05	0.92	0.03
1	0	0	0.984	0.016	0	0.86	0.14	0	0.855	0.145	0	0.783	0.217	0	0.538	0.462	0	0.142	0.858	0	0.04	0.89	0.07	0.04	0.89	0.07	0.04	0.89	0.07	0.05	0.93	0.02	0.05	0.93	0.02	0.05	0.93	0.02	0.05	0.93	0.02
1	0	0	0.984	0.016	0	0.86	0.14	0	0.855	0.145	0	0.783	0.217	0	0.538	0.462	0	0.142	0.858	0	0.04	0.89	0.07	0.04	0.89	0.07	0.04	0.89	0.07	0.05	0.94	0.01	0.05	0.94	0.01	0.05	0.94	0.01	0.05	0.94	0.01
1	0	0	0.984	0.016	0	0.86	0.14	0	0.855	0.145	0	0.783	0.217	0	0.538	0.462	0	0.142	0.858	0	0.04	0.89	0.07	0.04	0.89	0.07	0.04	0.89	0.07	0.06	0.91	0.03	0.06	0.91	0.03	0.06	0.91	0.03	0.06	0.91	0.03
1	0	0	0.984	0.016	0	0.86	0.14	0	0.855	0.145	0	0.783	0.217	0	0.538	0.462	0	0.142	0.858	0	0.04	0.89	0.07	0.04	0.89	0.07	0.04	0.89	0.07	0.06	0.92	0.02	0.06	0.92	0.02	0.06	0.92	0.02	0.06	0.92	0.02
1	0	0	0.984	0.016	0	0.86	0.14	0	0.855	0.145	0	0.783	0.217	0	0.538	0.462	0	0.142	0.858	0	0.04	0.89	0.07	0.04	0.89	0.07	0.04	0.89	0.07	0.06	0.93	0.01	0.06	0.93	0.01	0.06	0.93	0.01	0.06	0.93	0.01
1	0	0	0.984	0.016	0	0.86	0.14	0	0.855	0.145	0	0.783	0.217	0	0.538	0.462	0	0.142	0.858	0	0.04	0.89	0.07	0.04	0.89	0.07	0.04	0.89	0.07	0.07	0.9	0.03	0.07	0.9	0.03	0.07	0.9	0.03	0.07	0.9	0.03
1	0	0	0.984	0.016	0	0.86	0.14	0	0.855	0.145	0	0.783	0.217	0	0.538	0.462	0	0.142	0.858	0	0.04	0.89	0.07	0.04	0.89	0.07	0.04	0.89	0.07	0.07	0.91	0.02	0.07	0.91	0.02	0.07	0.91	0.02	0.07	0.91	0.02
1	0	0	0.984	0.016	0	0.86	0.14	0	0.855	0.145	0	0.783	0.217	0	0.538	0.462	0	0.142	0.858	0	0.04	0.89	0.07	0.04	0.89	0.07	0.04	0.89	0.07	0.07	0.92	0.01	0.07	0.92	0.01	0.07	0.92	0.01	0.07	0.92	0.01
1	0	0	0.984	0.016	0	0.86	0.14	0	0.855	0.145	0	0.783	0.217	0	0.538	0.462	0	0.142	0.858	0	0.04	0.89	0.07	0.04	0.89	0.07	0.04	0.89	0.07	0.08	0.89	0.03	0.08	0.89	0.03	0.08	0.89	0.03	0.08	0.89	0.03
1	0	0	0.984	0.016	0	0.86	0.14	0	0.855	0.145	0	0.783	0.217	0	0.538	0.462	0	0.142	0.858	0	0.04	0.89	0.07	0.04	0.89	0.07	0.04	0.89	0.07	0.08	0.9	0.02	0.08	0.9	0.02	0.08	0.9	0.02	0.08	0.9	0.02
1	0	0	0.984	0.016	0	0.86	0.14	0	0.855	0.145	0	0.783	0.217	0	0.538	0.462	0	0.142	0.858	0	0.04	0.89	0.07	0.04	0.89	0.07	0.04	0.89	0.07	0.08	0.91	0.01	0.08	0.91	0.01	0.08	0.91	0.01	0.08	0.91	0.01
1	0	0	0.984	0.016	0	0.86	0.14	0	0.855	0.145	0	0.783	0.217	0	0.538	0.462	0	0.142	0.858	0	0.04	0.89	0.07	0.04	0.89	0.07	0.04	0.89	0.07	0.09	0.88	0.03	0.09	0.88	0.03	0.09	0.88	0.03	0.09	0.88	0.03
1	0	0	0.984	0.016	0	0.86	0.14	0	0.855	0.145	0	0.783	0.217	0	0.538	0.462	0	0.142	0.858	0	0.04	0.89	0.07	0.04	0.89	0.07	0.04	0.89	0.07	0.09	0.89	0.02	0.09	0.89	0.02	0.09	0.89	0.02	0.09	0.89	0.02
1	0	0	0.984	0.016	0	0.86	0.14	0	0.855	0.145	0	0.783	0.217	0	0.538	0.462	0	0.142	0.858	0	0.04	0.89	0.07	0.04	0.89	0.07	0.04	0.89	0.07	0.09	0.9	0.01	0.09	0.9	0.01	0.09	0.9	0.01	0.09	0.9	0.01
1	0	0	0.984	0.016	0	0.86	0.14	0	0.855	0.145	0	0.783	0.217	0	0.538	0.462	0	0.142	0.858	0	0.04	0.89	0.07	0.04	0.89	0.07	0.04	0.89	0.07	0.1	0.87	0.03	0.1	0.87	0.03	0.1	0.87	0.03	0.1	0.87	0.03
1	0	0	0.984	0.016	0	0.86	0.14	0	0.855	0.145	0	0.783	0.217	0	0.538	0.462	0	0.142	0.858	0	0.04	0.89	0.07	0.04	0.89	0.07	0.04	0.89	0.07	0.1	0.88	0.02	0.1	0.88	0.02	0.1	0.88	0.02	0.1	0.88	0.02
1	0	0	0.984	0.016	0	0.86	0.14	0	0.855	0.145	0	0.783	0.217	0	0.538	0.462	0	0.142	0.858	0	0.04	0.89	0.07	0.04	0.89	0.07	0.04	0.89	0.07	0.1	0.89	0.01	0.1	0.89	0.01	0.1	0.89	0.01	0.1	0.89	0.01
1	0	0	0.984	0.016	0	0.86	0.14	0	0.855	0.145	0	0.783	0.217	0	0.538	0.462	0	0.142	0.858	0	0.04	0.89	0.07	0.04	0.89	0.07	0.04	0.89	0.07	0.11	0.86	0.03	0.11	0.86	0.03	0.11	0.86	0.03	0.11	0.86	0.03
1	0	0	0.984	0.016	0	0.86	0.14	0	0.855	0.145	0	0.783	0.217	0	0.538	0.462	0	0.142	0.858	0	0.04	0.89	0.07	0.04	0.89	0.07	0.04	0.89	0.07	0.11	0.87	0.02	0.11	0.87	0.02	0.11	0.87	0.02	0.11	0.87	0.02
1	0	0	0.984	0.016	0	0.86	0.14	0	0.855	0.145	0	0.783	0.217	0	0.538	0.462	0	0.142	0.858	0	0.04	0.89	0.07	0.04	0.89	0.07	0.04	0.89	0.07	0.12	0.85	0.03	0.12	0.85	0.03	0.12	0.85	0.03	0.12	0.85	0.03
1	0	0	0.984	0.016	0	0.86	0.14	0	0.855	0.145	0	0.783	0.217	0	0.538	0.462	0	0.142	0.858	0	0.04	0.89	0.07	0.04	0.89	0.07	0.04	0.89	0.07	0.12	0.86	0.02	0.12	0.86	0.02	0.12	0.86	0.02	0.12	0.86	0.02
1	0	0	0.984	0.016	0	0.86	0.14	0	0.855	0.145	0	0.783	0.217	0	0.538	0.462	0	0.142	0.858	0	0.04	0.89	0.07	0.04	0.89	0.07	0.04	0.89	0.07	0.13	0.85	0.02	0.13	0.85	0.02	0.13	0.85	0.02	0.13	0.85	0.02
1	0	0	0.984	0.016	0	0.86	0.14	0	0.855	0.145	0	0.783	0.217	0	0.538	0.462	0	0.142	0.858	0	0.04	0.9	0.06	0.04	0.9	0.06	0.04	0.9	0.06	0	0.98	0.02	0	0.98	0.02	0	0.98	0.02	0	0.98	0.02
1	0	0	0.984	0.016	0	0.86	0.14	0	0.855	0.145	0	0.783	0.217	0	0.538	0.462	0	0.142	0.858	0	0.04	0.9	0.06	0.04	0.9	0.06	0.04	0.9	0.06	0	0.99	0.01	0	0.99	0.01	0	0.99	0.01	0	0.99	0.01
1	0	0	0.984	0.016	0	0.86	0.14	0	0.855	0.145	0	0.783	0.217	0	0.538	0.462	0	0.142	0.858	0	0.04	0.9	0.06	0.04	0.9	0.06	0.04	0.9	0.06	0.01	0.97	0.02	0.01	0.97	0.02	0.01	0.97	0.02	0.01	0.97	0.02
1	0	0	0.984	0.016	0	0.86	0.14	0	0.855	0.145	0	0.783	0.217	0	0.538	0.462	0	0.142	0.858	0	0.04	0.9	0.06	0.04	0.9	0.06	0.04	0.9	0.06	0.01	0.98	0.01	0.01	0.98	0.01	0.01	0.98	0.01	0.01	0.98	0.01
1	0	0	0.984	0.016	0	0.86	0.14	0	0.855	0.145	0	0.783	0.217	0	0.538	0.462	0	0.142	0.858	0	0.04	0.9	0.06	0.04	0.9	0.06	0.04	0.9	0.06	0.02	0.95	0.03	0.02	0.95	0.03	0.02	0.95	0.03	0.02	0.95	0.03
1	0	0	0.984	0.016	0	0.86	0.14	0	0.855	0.145	0	0.783	0.217	0	0.538	0.462	0	0.142	0.858	0	0.04	0.9	0.06	0.04	0.9	0.06	0.04	0.9	0.06	0.02	0.96	0.02	0.02	0.96	0.02	0.02	0.96	0.02	0.02	0.96	0.02
1	0	0	0.984	0.016	0	0.86	0.14	0	0.855	0.145	0	0.783	0.217	0	0.538	0.462	0	0.142	0.858	0	0.04	0.9	0.06	0.04	0.9	0.06	0.04	0.9	0.06	0.02	0.97	0.01	0.02	0.97	0.01	0.02	0.97	0.01	0.02	0.97	0.01
1	0	0	0.984	0.016	0	0.86	0.14	0	0.855	0.145	0	0.783	0.217	0	0.538	0.462	0	0.142	0.858	0	0.04	0.9	0.06	0.04	0.9	0.06	0.04	0.9	0.06	0.03	0.94	0.03	0.03	0.94	0.03	0.03	0.94	0.03	0.03	0.94	0.03
1	0	0	0.984	0.016	0	0.86	0.14	0	0.855	0.145	0	0.783	0.217	0	0.538	0.462	0	0.142	0.858	0	0.04	0.9	0.06	0.04	0.9	0.06	0.04	0.9	0.06	0.03	0.95	0.02	0.03	0.95	0.02	0.03	0.95	0.02	0.03	0.95	0.02
1	0	0	0.984	0.016	0	0.86	0.14	0	0.855	0.145	0	0.783	0.217	0	0.538	0.462	0	0.142	0.858	0	0.04	0.9	0.06	0.04	0.9	0.06	0.04	0.9	0.06	0.03	0.96	0.01	0.03	0.96	0.01	0.03	0.96	0.01	0.03	0.96	0.01
1	0	0	0.984	0.016	0	0.86	0.14	0	0.855	0.145	0	0.783	0.217	0	0.538	0.462	0	0.142	0.858	0	0.04	0.9	0.06	0.04	0.9	0.06	0.04	0.9	0.06	0.04	0.93	0.03	0.04	0.93	0.03	0.04	0.93	0.03	0.04	0.93	0.03
1	0	0	0.984	0.016	0	0.86	0.14	0	0.855	0.145	0	0.783	0.217	0	0.538	0.462	0	0.142	0.858	0	0.04	0.9	0.06	0.04	0.9	0.06	0.04	0.9	0.06	0.04	0.94	0.02	0.04	0.94	0.02	0.04	0.94	0.02	0.04	0.94	0.02
1	0	0	0.984	0.016	0	0.86	0.14	0	0.855	0.145	0	0.783	0.217	0	0.538	0.462	0	0.142	0.858	0	0.04	0.9	0.06	0.04	0.9	0.06	0.04	0.9	0.06	0.04	0.95	0.01	0.04	0.95	0.01	0.04	0.95	0.01	0.04	0.95	0.01
1	0	0	0.984	0.016	0	0.86	0.14	0	0.855	0.145	0	0.783	0.217	0	0.538	0.462	0	0.142	0.858	0	0.04	0.9	0.06	0.04	0.9	0.06	0.04	0.9	0.06	0.05	0.92	0.03	0.05	0.92	0.03	0.05	0.92	0.03	0.05	0.92	0.03
1	0	0	0.984	0.016	0	0.86	0.14	0	0.855	0.145	0	0.783	0.217	0	0.538	0.462	0	0.142	0.858	0	0.04	0.9	0.06	0.04	0.9	0.06	0.04	0.9	0.06	0.05	0.93	0.02	0.05	0.93	0.02	0.05	0.93	0.02	0.05	0.93	0.02
1	0	0	0.984	0.016	0	0.86	0.14	0	0.855	0.145	0	0.783	0.217	0	0.538	0.462	0	0.142	0.858	0	0.04	0.9	0.06	0.04	0.9	0.06	0.04	0.9	0.06	0.05	0.94	0.01	0.05	0.94	0.01	0.05	0.94	0.01	0.05	0.94	0.01
1	0	0	0.984	0.016	0	0.86	0.14	0	0.855	0.145	0	0.783	0.217	0	0.538	0.462	0	0.142	0.858	0	0.04	0.9	0.06	0.04	0.9	0.06	0.04	0.9	0.06	0.06	0.91	0.03	0.06	0.91	0.03	0.06	0.91	0.03	0.06	0.91	0.03
1	0	0	0.984	0.016	0	0.86	0.14	0	0.855	0.145	0	0.783	0.217	0	0.538	0.462	0	0.142	0.858	0	0.04	0.9	0.06	0.04	0.9	0.06	0.04	0.9	0.06	0.06	0.92	0.02	0.06	0.92	0.02	0.06	0.92	0.02	0.06	0.92	0.02
1	0	0	0.984	0.016	0	0.86	0.14	0	0.855	0.145	0	0.783	0.217	0	0.538	0.462	0	0.142	0.858	0	0.04	0.9	0.06	0.04	0.9	0.06	0.04	0.9	0.06	0.06	0.93	0.01	0.06	0.93	0.01	0.06	0.93	0.01	0.06	0.93	0.01
1	0	0	0.984	0.016	0	0.86	0.14	0	0.855	0.145	0	0.783	0.217	0	0.538	0.462	0	0.142	0.858	0	0.04	0.9	0.06	0.04	0.9	0.06	0.04	0.9	0.06	0.07	0.9	0.03	0.07	0.9	0.03	0.07	0.9	0.03	0.07	0.9	0.03
1	0	0	0.984	0.016	0	0.86	0.14	0	0.855	0.145	0	0.783	0.217	0	0.538	0.462	0	0.142	0.858	0	0.04	0.9	0.06	0.04	0.9	0.06	0.04	0.9	0.06	0.07	0.91	0.02	0.07	0.91	0.02	0.07	0.91	0.02	0.07	0.91	0.02
1	0	0	0.984	0.016	0	0.86	0.14	0	0.855	0.145	0	0.783	0.217	0	0.538	0.462	0	0.142	0.858	0	0.04	0.9	0.06	0.04	0.9	0.06	0.04	0.9	0.06	0.07	0.92	0.01	0.07	0.92	0.01	0.07	0.92	0.01	0.07	0.92	0.01
1	0	0	0.984	0.016	0	0.86	0.14	0	0.855	0.145	0	0.783	0.217	0	0.538	0.462	0	0.142	0.858	0	0.04	0.9	0.06	0.04	0.9	0.06	0.04	0.9	0.06	0.08	0.89	0.03	0.08	0.89	0.03	0.08	0.89	0.03	0.08	0.89	0.03
1	0	0	0.984	0.016	0	0.86	0.14	0	0.855	0.145	0	0.783	0.217	0	0.538	0.462	0	0.142	0.858	0	0.04	0.9	0.06	0.04	0.9	0.06	0.04	0.9	0.06	0.08	0.9	0.02	0.08	0.9	0.02	0.08	0.9	0.02	0.08	0.9	0.02
1	0	0	0.984	0.016	0	0.86	0.14	0	0.855	0.145	0	0.783	0.217	0	0.538	0.462	0	0.142	0.858	0	0.04	0.9	0.06	0.04	0.9	0.06	0.04	0.9	0.06	0.09	0.88	0.03	0.09	0.88	0.03	0.09	0.88	0.03	0.09	0.88	0.03
1	0	0	0.984	0.016	0	0.86	0.14	0	0.855	0.145	0	0.783	0.217	0	0.538	0.462	0	0.142	0.858	0	0.04	0.9	0.06	0.04	0.9	0.06	0.04	0.9	0.06	0.09	0.89	0.02	0.09	0.89	0.02	0.09	0.89	0.02	0.09	0.89	0.02
1	0	0	0.984	0.016	0	0.86	0.14	0	0.855	0.145	0	0.783	0.217	0	0.538	0.462	0	0.142	0.858	0	0.04	0.9	0.06	0.04	0.9	0.06	0.04	0.9	0.06	0.1	0.87	0.03	0.1	0.87	0.03	0.1	0.87	0.03	0.1	0.87	0.03
1	0	0	0.984	0.016	0	0.86	0.14	0	0.855	0.145	0	0.783	0.217	0	0.538	0.462	0	0.142	0.858	0	0.04	0.9	0.06	0.04	0.9	0.06	0.04	0.9	0.06	0.1	0.88	0.02	0.1	0.88	0.02	0.1	0.88	0.02	0.1	0.88	0.02
1	0	0	0.984	0.016	0	0.86	0.14	0	0.855	0.145	0	0.783	0.217	0	0.538	0.462	0	0.142	0.858	0	0.04	0.9	0.06	0.04	0.9	0.06	0.04	0.9	0.06	0.11	0.86	0.03	0.11	0.86	0.03	0.11	0.86	0.03	0.11	0.86	0.03
1	0	0	0.984	0.016	0	0.86	0.14	0	0.855	0.145	0	0.783	0.217	0	0.538	0.462	0	0.142	0.858	0	0.04	0.9	0.06	0.04	0.9	0.06	0.04	0.9	0.06	0.11	0.87	0.02	0.11	0.87	0.02	0.11	0.87	0.02	0.11	0.87	0.02
1	0	0	0.984	0.016	0	0.86	0.14	0	0.855	0.145	0	0.783	0.217	0	0.538	0.462	0	0.142	0.858	0	0.04	0.9	0.06	0.04	0.9	0.06	0.04	0.9	0.06	0.12	0.85	0.03	0.12	0.85	0.03	0.12	0.85	0.03	0.12	0.85	0.03
1	0	0	0.984	0.016	0	0.86	0.14	0	0.855	0.145	0	0.783	0.217	0	0.538	0.462	0	0.142	0.858	0	0.04	0.9	0.06	0.04	0.9	0.06	0.04	0.9	0.06	0.12	0.86	0.02	0.12	0.86	0.02	0.12	0.86	0.02	0.12	0.86	0.02
1	0	0	0.984	0.016	0	0.86	0.14	0	0.855	0.145	0	0.783	0.217	0	0.538	0.462	0	0.142	0.858	0	0.04	0.91	0.05	0.04	0.91	0.05	0.04	0.91	0.05	0	0.97	0.03	0	0.97	0.03	0	0.97	0.03	0	0.97	0.03
1	0	0	0.984	0.016	0	0.86	0.14	0	0.855	0.145	0	0.783	0.217	0	0.538	0.462	0	0.142	0.858	0	0.04	0.91	0.05	0.04	0.91	0.05	0.04	0.91	0.05	0	0.98	0.02	0	0.98	0.02	0	0.98	0.02	0	0.98	0.02
1	0	0	0.984	0.016	0	0.86	0.14	0	0.855	0.145	0	0.783	0.217	0	0.538	0.462	0	0.142	0.858	0	0.04	0.91	0.05	0.04	0.91	0.05	0.04	0.91	0.05	0	0.99	0.01	0	0.99	0.01	0	0.99	0.01	0	0.99	0.01
1	0	0	0.984	0.016	0	0.86	0.14	0	0.855	0.145	0	0.783	0.217	0	0.538	0.462	0	0.142	0.858	0	0.04	0.91	0.05	0.04	0.91	0.05	0.04	0.91	0.05	0.01	0.96	0.03	0.01	0.96	0.03	0.01	0.96	0.03	0.01	0.96	0.03
1	0	0	0.984	0.016	0	0.86	0.14	0	0.855	0.145	0	0.783	0.217	0	0.538	0.462	0	0.142	0.858	0	0.04	0.91	0.05	0.04	0.91	0.05	0.04	0.91	0.05	0.01	0.97	0.02	0.01	0.97	0.02	0.01	0.97	0.02	0.01	0.97	0.02
1	0	0	0.984	0.016	0	0.86	0.14	0	0.855	0.145	0	0.783	0.217	0	0.538	0.462	0	0.142	0.858	0	0.04	0.91	0.05	0.04	0.91	0.05	0.04	0.91	0.05	0.01	0.98	0.01	0.01	0.98	0.01	0.01	0.98	0.01	0.01	0.98	0.01
1	0	0	0.984	0.016	0	0.86	0.14	0	0.855	0.145	0	0.783	0.217	0	0.538	0.462	0	0.142	0.858	0	0.04	0.91	0.05	0.04	0.91	0.05	0.04	0.91	0.05	0.02	0.95	0.03	0.02	0.95	0.03	0.02	0.95	0.03	0.02	0.95	0.03
1	0	0	0.984	0.016	0	0.86	0.14	0	0.855	0.145	0	0.783	0.217	0	0.538	0.462	0	0.142	0.858	0	0.04	0.91	0.05	0.04	0.91	0.05	0.04	0.91	0.05	0.02	0.96	0.02	0.02	0.96	0.02	0.02	0.96	0.02	0.02	0.96	0.02
1	0	0	0.984	0.016	0	0.86	0.14	0	0.855	0.145	0	0.783	0.217	0	0.538	0.462	0	0.142	0.858	0	0.04	0.91	0.05	0.04	0.91	0.05	0.04	0.91	0.05	0.02	0.97	0.01	0.02	0.97	0.01	0.02	0.97	0.01	0.02	0.97	0.01
1	0	0	0.984	0.016	0	0.86	0.14	0	0.855	0.145	0	0.783	0.217	0	0.538	0.462	0	0.142	0.858	0	0.04	0.91	0.05	0.04	0.91	0.05	0.04	0.91	0.05	0.03	0.94	0.03	0.03	0.94	0.03	0.03	0.94	0.03	0.03	0.94	0.03
1	0	0	0.984	0.016	0	0.86	0.14	0	0.855	0.145	0	0.783	0.217	0	0.538	0.462	0	0.142	0.858	0	0.04	0.91	0.05	0.04	0.91	0.05	0.04	0.91	0.05	0.03	0.95	0.02	0.03	0.95	0.02	0.03	0.95	0.02	0.03	0.95	0.02
1	0	0	0.984	0.016	0	0.86	0.14	0	0.855	0.145	0	0.783	0.217	0	0.538	0.462	0	0.142	0.858	0	0.04	0.91	0.05	0.04	0.91	0.05	0.04	0.91	0.05	0.03	0.96	0.01	0.03	0.96	0.01	0.03	0.96	0.01	0.03	0.96	0.01
1	0	0	0.984	0.016	0	0.86	0.14	0	0.855	0.145	0	0.783	0.217	0	0.538	0.462	0	0.142	0.858	0	0.04	0.91	0.05	0.04	0.91	0.05	0.04	0.91	0.05	0.04	0.93	0.03	0.04	0.93	0.03	0.04	0.93	0.03	0.04	0.93	0.03
1	0	0	0.984	0.016	0	0.86	0.14	0	0.855	0.145	0	0.783	0.217	0	0.538	0.462	0	0.142	0.858	0	0.04	0.91	0.05	0.04	0.91	0.05	0.04	0.91	0.05	0.04	0.94	0.02	0.04	0.94	0.02	0.04	0.94	0.02	0.04	0.94	0.02
1	0	0	0.984	0.016	0	0.86	0.14	0	0.855	0.145	0	0.783	0.217	0	0.538	0.462	0	0.142	0.858	0	0.04	0.91	0.05	0.04	0.91	0.05	0.04	0.91	0.05	0.05	0.92	0.03	0.05	0.92	0.03	0.05	0.92	0.03	0.05	0.92	0.03
1	0	0	0.984	0.016	0	0.86	0.14	0	0.855	0.145	0	0.783	0.217	0	0.538	0.462	0	0.142	0.858	0	0.04	0.91	0.05	0.04	0.91	0.05	0.04	0.91	0.05	0.05	0.93	0.02	0.05	0.93	0.02	0.05	0.93	0.02	0.05	0.93	0.02
1	0	0	0.984	0.016	0	0.86	0.14	0	0.855	0.145	0	0.783	0.217	0	0.538	0.462	0	0.142	0.858	0	0.04	0.91	0.05	0.04	0.91	0.05	0.04	0.91	0.05	0.06	0.91	0.03	0.06	0.91	0.03	0.06	0.91	0.03	0.06	0.91	0.03
1	0	0	0.984	0.016	0	0.86	0.14	0	0.855	0.145	0	0.783	0.217	0	0.538	0.462	0	0.142	0.858	0	0.04	0.91	0.05	0.04	0.91	0.05	0.04	0.91	0.05	0.06	0.92	0.02	0.06	0.92	0.02	0.06	0.92	0.02	0.06	0.92	0.02
1	0	0	0.984	0.016	0	0.86	0.14	0	0.855	0.145	0	0.783	0.217	0	0.538	0.462	0	0.142	0.858	0	0.04	0.91	0.05	0.04	0.91	0.05	0.04	0.91	0.05	0.07	0.9	0.03	0.07	0.9	0.03	0.07	0.9	0.03	0.07	0.9	0.03
1	0	0	0.984	0.016	0	0.86	0.14	0	0.855	0.145	0	0.783	0.217	0	0.538	0.462	0	0.142	0.858	0	0.04	0.91	0.05	0.04	0.91	0.05	0.04	0.91	0.05	0.07	0.91	0.02	0.07	0.91	0.02	0.07	0.91	0.02	0.07	0.91	0.02
1	0	0	0.984	0.016	0	0.86	0.14	0	0.855	0.145	0	0.783	0.217	0	0.538	0.462	0	0.142	0.858	0	0.04	0.91	0.05	0.04	0.91	0.05	0.04	0.91	0.05	0.08	0.89	0.03	0.08	0.89	0.03	0.08	0.89	0.03	0.08	0.89	0.03
1	0	0	0.984	0.016	0	0.86	0.14	0	0.855	0.145	0	0.783	0.217	0	0.538	0.462	0	0.142	0.858	0	0.04	0.91	0.05	0.04	0.91	0.05	0.04	0.91	0.05	0.08	0.9	0.02	0.08	0.9	0.02	0.08	0.9	0.02	0.08	0.9	0.02
1	0	0	0.984	0.016	0	0.86	0.14	0	0.855	0.145	0	0.783	0.217	0	0.538	0.462	0	0.142	0.858	0	0.04	0.91	0.05	0.04	0.91	0.05	0.04	0.91	0.05	0.09	0.88	0.03	0.09	0.88	0.03	0.09	0.88	0.03	0.09	0.88	0.03
1	0	0	0.984	0.016	0	0.86	0.14	0	0.855	0.145	0	0.783	0.217	0	0.538	0.462	0	0.142	0.858	0	0.04	0.91	0.05	0.04	0.91	0.05	0.04	0.91	0.05	0.09	0.89	0.02	0.09	0.89	0.02	0.09	0.89	0.02	0.09	0.89	0.02
1	0	0	0.984	0.016	0	0.86	0.14	0	0.855	0.145	0	0.783	0.217	0	0.538	0.462	0	0.142	0.858	0	0.04	0.91	0.05	0.04	0.91	0.05	0.04	0.91	0.05	0.1	0.87	0.03	0.1	0.87	0.03	0.1	0.87	0.03	0.1	0.87	0.03
1	0	0	0.984	0.016	0	0.86	0.14	0	0.855	0.145	0	0.783	0.217	0	0.538	0.462	0	0.142	0.858	0	0.04	0.91	0.05	0.04	0.91	0.05	0.04	0.91	0.05	0.11	0.86	0.03	0.11	0.86	0.03	0.11	0.86	0.03	0.11	0.86	0.03
1	0	0	0.984	0.016	0	0.86	0.14	0	0.855	0.145	0	0.783	0.217	0	0.538	0.462	0	0.142	0.858	0	0.04	0.91	0.05	0.04	0.91	0.05	0.04	0.91	0.05	0.12	0.85	0.03	0.12	0.85	0.03	0.12	0.85	0.03	0.12	0.85	0.03
1	0	0	0.984	0.016	0	0.86	0.14	0	0.855	0.145	0	0.783	0.217	0	0.538	0.462	0	0.142	0.858	0	0.04	0.92	0.04	0.04	0.92	0.04	0.04	0.92	0.04	0	0.97	0.03	0	0.97	0.03	0	0.97	0.03	0	0.97	0.03
1	0	0	0.984	0.016	0	0.86	0.14	0	0.855	0.145	0	0.783	0.217	0	0.538	0.462	0	0.142	0.858	0	0.04	0.92	0.04	0.04	0.92	0.04	0.04	0.92	0.04	0	0.98	0.02	0	0.98	0.02	0	0.98	0.02	0	0.98	0.02
1	0	0	0.984	0.016	0	0.86	0.14	0	0.855	0.145	0	0.783	0.217	0	0.538	0.462	0	0.142	0.858	0	0.04	0.92	0.04	0.04	0.92	0.04	0.04	0.92	0.04	0.01	0.96	0.03	0.01	0.96	0.03	0.01	0.96	0.03	0.01	0.96	0.03
1	0	0	0.984	0.016	0	0.86	0.14	0	0.855	0.145	0	0.783	0.217	0	0.538	0.462	0	0.142	0.858	0	0.04	0.92	0.04	0.04	0.92	0.04	0.04	0.92	0.04	0.01	0.97	0.02	0.01	0.97	0.02	0.01	0.97	0.02	0.01	0.97	0.02
1	0	0	0.984	0.016	0	0.86	0.14	0	0.855	0.145	0	0.783	0.217	0	0.538	0.462	0	0.142	0.858	0	0.04	0.92	0.04	0.04	0.92	0.04	0.04	0.92	0.04	0.02	0.95	0.03	0.02	0.95	0.03	0.02	0.95	0.03	0.02	0.95	0.03
1	0	0	0.984	0.016	0	0.86	0.14	0	0.855	0.145	0	0.783	0.217	0	0.538	0.462	0	0.142	0.858	0	0.04	0.92	0.04	0.04	0.92	0.04	0.04	0.92	0.04	0.02	0.96	0.02	0.02	0.96	0.02	0.02	0.96	0.02	0.02	0.96	0.02
1	0	0	0.984	0.016	0	0.86	0.14	0	0.855	0.145	0	0.783	0.217	0	0.538	0.462	0	0.142	0.858	0	0.04	0.92	0.04	0.04	0.92	0.04	0.04	0.92	0.04	0.03	0.94	0.03	0.03	0.94	0.03	0.03	0.94	0.03	0.03	0.94	0.03
1	0	0	0.984	0.016	0	0.86	0.14	0	0.855	0.145	0	0.783	0.217	0	0.538	0.462	0	0.142	0.858	0	0.04	0.92	0.04	0.04	0.92	0.04	0.04	0.92	0.04	0.03	0.95	0.02	0.03	0.95	0.02	0.03	0.95	0.02	0.03	0.95	0.02
1	0	0	0.984	0.016	0	0.86	0.14	0	0.855	0.145	0	0.783	0.217	0	0.538	0.462	0	0.142	0.858	0	0.04	0.92	0.04	0.04	0.92	0.04	0.04	0.92	0.04	0.04	0.93	0.03	0.04	0.93	0.03	0.04	0.93	0.03	0.04	0.93	0.03
1	0	0	0.984	0.016	0	0.86	0.14	0	0.855	0.145	0	0.783	0.217	0	0.538	0.462	0	0.142	0.858	0	0.04	0.92	0.04	0.04	0.92	0.04	0.04	0.92	0.04	0.04	0.94	0.02	0.04	0.94	0.02	0.04	0.94	0.02	0.04	0.94	0.02
1	0	0	0.984	0.016	0	0.86	0.14	0	0.855	0.145	0	0.783	0.217	0	0.538	0.462	0	0.142	0.858	0	0.04	0.92	0.04	0.04	0.92	0.04	0.04	0.92	0.04	0.05	0.92	0.03	0.05	0.92	0.03	0.05	0.92	0.03	0.05	0.92	0.03
1	0	0	0.984	0.016	0	0.86	0.14	0	0.855	0.145	0	0.783	0.217	0	0.538	0.462	0	0.142	0.858	0	0.04	0.92	0.04	0.04	0.92	0.04	0.04	0.92	0.04	0.05	0.93	0.02	0.05	0.93	0.02	0.05	0.93	0.02	0.05	0.93	0.02
1	0	0	0.984	0.016	0	0.86	0.14	0	0.855	0.145	0	0.783	0.217	0	0.538	0.462	0	0.142	0.858	0	0.04	0.92	0.04	0.04	0.92	0.04	0.04	0.92	0.04	0.06	0.91	0.03	0.06	0.91	0.03	0.06	0.91	0.03	0.06	0.91	0.03
1	0	0	0.984	0.016	0	0.86	0.14	0	0.855	0.145	0	0.783	0.217	0	0.538	0.462	0	0.142	0.858	0	0.04	0.92	0.04	0.04	0.92	0.04	0.04	0.92	0.04	0.06	0.92	0.02	0.06	0.92	0.02	0.06	0.92	0.02	0.06	0.92	0.02
1	0	0	0.984	0.016	0	0.86	0.14	0	0.855	0.145	0	0.783	0.217	0	0.538	0.462	0	0.142	0.858	0	0.04	0.92	0.04	0.04	0.92	0.04	0.04	0.92	0.04	0.07	0.9	0.03	0.07	0.9	0.03	0.07	0.9	0.03	0.07	0.9	0.03
1	0	0	0.984	0.016	0	0.86	0.14	0	0.855	0.145	0	0.783	0.217	0	0.538	0.462	0	0.142	0.858	0	0.04	0.92	0.04	0.04	0.92	0.04	0.04	0.92	0.04	0.08	0.89	0.03	0.08	0.89	0.03	0.08	0.89	0.03	0.08	0.89	0.03
1	0	0	0.984	0.016	0	0.86	0.14	0	0.855	0.145	0	0.783	0.217	0	0.538	0.462	0	0.142	0.858	0	0.04	0.92	0.04	0.04	0.92	0.04	0.04	0.92	0.04	0.09	0.88	0.03	0.09	0.88	0.03	0.09	0.88	0.03	0.09	0.88	0.03
1	0	0	0.984	0.016	0	0.86	0.14	0	0.855	0.145	0	0.783	0.217	0	0.538	0.462	0	0.142	0.858	0	0.04	0.92	0.04	0.04	0.92	0.04	0.04	0.92	0.04	0.1	0.87	0.03	0.1	0.87	0.03	0.1	0.87	0.03	0.1	0.87	0.03
1	0	0	0.984	0.016	0	0.86	0.14	0	0.855	0.145	0	0.783	0.217	0	0.538	0.462	0	0.142	0.858	0	0.04	0.92	0.04	0.04	0.92	0.04	0.04	0.92	0.04	0.11	0.86	0.03	0.11	0.86	0.03	0.11	0.86	0.03	0.11	0.86	0.03
1	0	0	0.984	0.016	0	0.86	0.14	0	0.855	0.145	0	0.783	0.217	0	0.538	0.462	0	0.142	0.858	0	0.04	0.92	0.04	0.04	0.92	0.04	0.04	0.92	0.04	0.12	0.85	0.03	0.12	0.85	0.03	0.12	0.85	0.03	0.12	0.85	0.03
1	0	0	0.984	0.016	0	0.86	0.14	0	0.855	0.145	0	0.783	0.217	0	0.538	0.462	0	0.142	0.858	0	0.04	0.93	0.03	0.04	0.93	0.03	0.04	0.93	0.03	0	0.97	0.03	0	0.97	0.03	0	0.97	0.03	0	0.97	0.03
1	0	0	0.984	0.016	0	0.86	0.14	0	0.855	0.145	0	0.783	0.217	0	0.538	0.462	0	0.142	0.858	0	0.04	0.93	0.03	0.04	0.93	0.03	0.04	0.93	0.03	0	0.98	0.02	0	0.98	0.02	0	0.98	0.02	0	0.98	0.02
1	0	0	0.984	0.016	0	0.86	0.14	0	0.855	0.145	0	0.783	0.217	0	0.538	0.462	0	0.142	0.858	0	0.04	0.93	0.03	0.04	0.93	0.03	0.04	0.93	0.03	0.01	0.96	0.03	0.01	0.96	0.03	0.01	0.96	0.03	0.01	0.96	0.03
1	0	0	0.984	0.016	0	0.86	0.14	0	0.855	0.145	0	0.783	0.217	0	0.538	0.462	0	0.142	0.858	0	0.04	0.93	0.03	0.04	0.93	0.03	0.04	0.93	0.03	0.01	0.97	0.02	0.01	0.97	0.02	0.01	0.97	0.02	0.01	0.97	0.02
1	0	0	0.984	0.016	0	0.86	0.14	0	0.855	0.145	0	0.783	0.217	0	0.538	0.462	0	0.142	0.858	0	0.04	0.93	0.03	0.04	0.93	0.03	0.04	0.93	0.03	0.02	0.95	0.03	0.02	0.95	0.03	0.02	0.95	0.03	0.02	0.95	0.03
1	0	0	0.984	0.016	0	0.86	0.14	0	0.855	0.145	0	0.783	0.217	0	0.538	0.462	0	0.142	0.858	0	0.04	0.93	0.03	0.04	0.93	0.03	0.04	0.93	0.03	0.03	0.94	0.03	0.03	0.94	0.03	0.03	0.94	0.03	0.03	0.94	0.03
1	0	0	0.984	0.016	0	0.86	0.14	0	0.855	0.145	0	0.783	0.217	0	0.538	0.462	0	0.142	0.858	0	0.04	0.93	0.03	0.04	0.93	0.03	0.04	0.93	0.03	0.04	0.93	0.03	0.04	0.93	0.03	0.04	0.93	0.03	0.04	0.93	0.03
1	0	0	0.984	0.016	0	0.86	0.14	0	0.855	0.145	0	0.783	0.217	0	0.538	0.462	0	0.142	0.858	0	0.04	0.93	0.03	0.04	0.93	0.03	0.04	0.93	0.03	0.05	0.92	0.03	0.05	0.92	0.03	0.05	0.92	0.03	0.05	0.92	0.03
1	0	0	0.984	0.016	0	0.86	0.14	0	0.855	0.145	0	0.783	0.217	0	0.538	0.462	0	0.142	0.858	0	0.04	0.93	0.03	0.04	0.93	0.03	0.04	0.93	0.03	0.06	0.91	0.03	0.06	0.91	0.03	0.06	0.91	0.03	0.06	0.91	0.03
1	0	0	0.984	0.016	0	0.86	0.14	0	0.855	0.145	0	0.783	0.217	0	0.538	0.462	0	0.142	0.858	0	0.04	0.93	0.03	0.04	0.93	0.03	0.04	0.93	0.03	0.07	0.9	0.03	0.07	0.9	0.03	0.07	0.9	0.03	0.07	0.9	0.03
1	0	0	0.984	0.016	0	0.86	0.14	0	0.855	0.145	0	0.783	0.217	0	0.538	0.462	0	0.142	0.858	0	0.04	0.93	0.03	0.04	0.93	0.03	0.04	0.93	0.03	0.08	0.89	0.03	0.08	0.89	0.03	0.08	0.89	0.03	0.08	0.89	0.03
1	0	0	0.984	0.016	0	0.86	0.14	0	0.855	0.145	0	0.783	0.217	0	0.538	0.462	0	0.142	0.858	0	0.04	0.93	0.03	0.04	0.93	0.03	0.04	0.93	0.03	0.09	0.88	0.03	0.09	0.88	0.03	0.09	0.88	0.03	0.09	0.88	0.03
1	0	0	0.984	0.016	0	0.86	0.14	0	0.855	0.145	0	0.783	0.217	0	0.538	0.462	0	0.142	0.858	0	0.04	0.94	0.02	0.04	0.94	0.02	0.04	0.94	0.02	0	0.97	0.03	0	0.97	0.03	0	0.97	0.03	0	0.97	0.03
1	0	0	0.984	0.016	0	0.86	0.14	0	0.855	0.145	0	0.783	0.217	0	0.538	0.462	0	0.142	0.858	0	0.04	0.94	0.02	0.04	0.94	0.02	0.04	0.94	0.02	0.01	0.96	0.03	0.01	0.96	0.03	0.01	0.96	0.03	0.01	0.96	0.03
1	0	0	0.984	0.016	0	0.86	0.14	0	0.855	0.145	0	0.783	0.217	0	0.538	0.462	0	0.142	0.858	0	0.04	0.94	0.02	0.04	0.94	0.02	0.04	0.94	0.02	0.02	0.95	0.03	0.02	0.95	0.03	0.02	0.95	0.03	0.02	0.95	0.03
1	0	0	0.984	0.016	0	0.86	0.14	0	0.855	0.145	0	0.783	0.217	0	0.538	0.462	0	0.142	0.858	0	0.04	0.94	0.02	0.04	0.94	0.02	0.04	0.94	0.02	0.03	0.94	0.03	0.03	0.94	0.03	0.03	0.94	0.03	0.03	0.94	0.03
1	0	0	0.984	0.016	0	0.86	0.14	0	0.855	0.145	0	0.783	0.217	0	0.538	0.462	0	0.142	0.858	0	0.04	0.94	0.02	0.04	0.94	0.02	0.04	0.94	0.02	0.04	0.93	0.03	0.04	0.93	0.03	0.04	0.93	0.03	0.04	0.93	0.03
1	0	0	0.984	0.016	0	0.86	0.14	0	0.855	0.145	0	0.783	0.217	0	0.538	0.462	0	0.142	0.858	0	0.05	0.85	0.1	0.05	0.85	0.1	0.05	0.85	0.1	0.04	0.95	0.01	0.04	0.95	0.01	0.04	0.95	0.01	0.04	0.95	0.01
1	0	0	0.984	0.016	0	0.86	0.14	0	0.855	0.145	0	0.783	0.217	0	0.538	0.462	0	0.142	0.858	0	0.05	0.85	0.1	0.05	0.85	0.1	0.05	0.85	0.1	0.05	0.94	0.01	0.05	0.94	0.01	0.05	0.94	0.01	0.05	0.94	0.01
1	0	0	0.984	0.016	0	0.86	0.14	0	0.855	0.145	0	0.783	0.217	0	0.538	0.462	0	0.142	0.858	0	0.05	0.85	0.1	0.05	0.85	0.1	0.05	0.85	0.1	0.06	0.93	0.01	0.06	0.93	0.01	0.06	0.93	0.01	0.06	0.93	0.01
1	0	0	0.984	0.016	0	0.86	0.14	0	0.855	0.145	0	0.783	0.217	0	0.538	0.462	0	0.142	0.858	0	0.05	0.85	0.1	0.05	0.85	0.1	0.05	0.85	0.1	0.07	0.91	0.02	0.07	0.91	0.02	0.07	0.91	0.02	0.07	0.91	0.02
1	0	0	0.984	0.016	0	0.86	0.14	0	0.855	0.145	0	0.783	0.217	0	0.538	0.462	0	0.142	0.858	0	0.05	0.85	0.1	0.05	0.85	0.1	0.05	0.85	0.1	0.07	0.92	0.01	0.07	0.92	0.01	0.07	0.92	0.01	0.07	0.92	0.01
1	0	0	0.984	0.016	0	0.86	0.14	0	0.855	0.145	0	0.783	0.217	0	0.538	0.462	0	0.142	0.858	0	0.05	0.85	0.1	0.05	0.85	0.1	0.05	0.85	0.1	0.08	0.9	0.02	0.08	0.9	0.02	0.08	0.9	0.02	0.08	0.9	0.02
1	0	0	0.984	0.016	0	0.86	0.14	0	0.855	0.145	0	0.783	0.217	0	0.538	0.462	0	0.142	0.858	0	0.05	0.85	0.1	0.05	0.85	0.1	0.05	0.85	0.1	0.08	0.91	0.01	0.08	0.91	0.01	0.08	0.91	0.01	0.08	0.91	0.01
1	0	0	0.984	0.016	0	0.86	0.14	0	0.855	0.145	0	0.783	0.217	0	0.538	0.462	0	0.142	0.858	0	0.05	0.85	0.1	0.05	0.85	0.1	0.05	0.85	0.1	0.09	0.89	0.02	0.09	0.89	0.02	0.09	0.89	0.02	0.09	0.89	0.02
1	0	0	0.984	0.016	0	0.86	0.14	0	0.855	0.145	0	0.783	0.217	0	0.538	0.462	0	0.142	0.858	0	0.05	0.85	0.1	0.05	0.85	0.1	0.05	0.85	0.1	0.09	0.9	0.01	0.09	0.9	0.01	0.09	0.9	0.01	0.09	0.9	0.01
1	0	0	0.984	0.016	0	0.86	0.14	0	0.855	0.145	0	0.783	0.217	0	0.538	0.462	0	0.142	0.858	0	0.05	0.85	0.1	0.05	0.85	0.1	0.05	0.85	0.1	0.1	0.87	0.03	0.1	0.87	0.03	0.1	0.87	0.03	0.1	0.87	0.03
1	0	0	0.984	0.016	0	0.86	0.14	0	0.855	0.145	0	0.783	0.217	0	0.538	0.462	0	0.142	0.858	0	0.05	0.85	0.1	0.05	0.85	0.1	0.05	0.85	0.1	0.1	0.88	0.02	0.1	0.88	0.02	0.1	0.88	0.02	0.1	0.88	0.02
1	0	0	0.984	0.016	0	0.86	0.14	0	0.855	0.145	0	0.783	0.217	0	0.538	0.462	0	0.142	0.858	0	0.05	0.85	0.1	0.05	0.85	0.1	0.05	0.85	0.1	0.1	0.89	0.01	0.1	0.89	0.01	0.1	0.89	0.01	0.1	0.89	0.01
1	0	0	0.984	0.016	0	0.86	0.14	0	0.855	0.145	0	0.783	0.217	0	0.538	0.462	0	0.142	0.858	0	0.05	0.85	0.1	0.05	0.85	0.1	0.05	0.85	0.1	0.11	0.86	0.03	0.11	0.86	0.03	0.11	0.86	0.03	0.11	0.86	0.03
1	0	0	0.984	0.016	0	0.86	0.14	0	0.855	0.145	0	0.783	0.217	0	0.538	0.462	0	0.142	0.858	0	0.05	0.85	0.1	0.05	0.85	0.1	0.05	0.85	0.1	0.11	0.87	0.02	0.11	0.87	0.02	0.11	0.87	0.02	0.11	0.87	0.02
1	0	0	0.984	0.016	0	0.86	0.14	0	0.855	0.145	0	0.783	0.217	0	0.538	0.462	0	0.142	0.858	0	0.05	0.85	0.1	0.05	0.85	0.1	0.05	0.85	0.1	0.11	0.88	0.01	0.11	0.88	0.01	0.11	0.88	0.01	0.11	0.88	0.01
1	0	0	0.984	0.016	0	0.86	0.14	0	0.855	0.145	0	0.783	0.217	0	0.538	0.462	0	0.142	0.858	0	0.05	0.85	0.1	0.05	0.85	0.1	0.05	0.85	0.1	0.12	0.85	0.03	0.12	0.85	0.03	0.12	0.85	0.03	0.12	0.85	0.03
1	0	0	0.984	0.016	0	0.86	0.14	0	0.855	0.145	0	0.783	0.217	0	0.538	0.462	0	0.142	0.858	0	0.05	0.85	0.1	0.05	0.85	0.1	0.05	0.85	0.1	0.12	0.86	0.02	0.12	0.86	0.02	0.12	0.86	0.02	0.12	0.86	0.02
1	0	0	0.984	0.016	0	0.86	0.14	0	0.855	0.145	0	0.783	0.217	0	0.538	0.462	0	0.142	0.858	0	0.05	0.85	0.1	0.05	0.85	0.1	0.05	0.85	0.1	0.12	0.87	0.01	0.12	0.87	0.01	0.12	0.87	0.01	0.12	0.87	0.01
1	0	0	0.984	0.016	0	0.86	0.14	0	0.855	0.145	0	0.783	0.217	0	0.538	0.462	0	0.142	0.858	0	0.05	0.85	0.1	0.05	0.85	0.1	0.05	0.85	0.1	0.13	0.85	0.02	0.13	0.85	0.02	0.13	0.85	0.02	0.13	0.85	0.02
1	0	0	0.984	0.016	0	0.86	0.14	0	0.855	0.145	0	0.783	0.217	0	0.538	0.462	0	0.142	0.858	0	0.05	0.85	0.1	0.05	0.85	0.1	0.05	0.85	0.1	0.13	0.86	0.01	0.13	0.86	0.01	0.13	0.86	0.01	0.13	0.86	0.01
1	0	0	0.984	0.016	0	0.86	0.14	0	0.855	0.145	0	0.783	0.217	0	0.538	0.462	0	0.142	0.858	0	0.05	0.85	0.1	0.05	0.85	0.1	0.05	0.85	0.1	0.14	0.85	0.01	0.14	0.85	0.01	0.14	0.85	0.01	0.14	0.85	0.01
1	0	0	0.984	0.016	0	0.86	0.14	0	0.855	0.145	0	0.783	0.217	0	0.538	0.462	0	0.142	0.858	0	0.05	0.86	0.09	0.05	0.86	0.09	0.05	0.86	0.09	0.02	0.97	0.01	0.02	0.97	0.01	0.02	0.97	0.01	0.02	0.97	0.01
1	0	0	0.984	0.016	0	0.86	0.14	0	0.855	0.145	0	0.783	0.217	0	0.538	0.462	0	0.142	0.858	0	0.05	0.86	0.09	0.05	0.86	0.09	0.05	0.86	0.09	0.03	0.96	0.01	0.03	0.96	0.01	0.03	0.96	0.01	0.03	0.96	0.01
1	0	0	0.984	0.016	0	0.86	0.14	0	0.855	0.145	0	0.783	0.217	0	0.538	0.462	0	0.142	0.858	0	0.05	0.86	0.09	0.05	0.86	0.09	0.05	0.86	0.09	0.04	0.95	0.01	0.04	0.95	0.01	0.04	0.95	0.01	0.04	0.95	0.01
1	0	0	0.984	0.016	0	0.86	0.14	0	0.855	0.145	0	0.783	0.217	0	0.538	0.462	0	0.142	0.858	0	0.05	0.86	0.09	0.05	0.86	0.09	0.05	0.86	0.09	0.05	0.93	0.02	0.05	0.93	0.02	0.05	0.93	0.02	0.05	0.93	0.02
1	0	0	0.984	0.016	0	0.86	0.14	0	0.855	0.145	0	0.783	0.217	0	0.538	0.462	0	0.142	0.858	0	0.05	0.86	0.09	0.05	0.86	0.09	0.05	0.86	0.09	0.05	0.94	0.01	0.05	0.94	0.01	0.05	0.94	0.01	0.05	0.94	0.01
1	0	0	0.984	0.016	0	0.86	0.14	0	0.855	0.145	0	0.783	0.217	0	0.538	0.462	0	0.142	0.858	0	0.05	0.86	0.09	0.05	0.86	0.09	0.05	0.86	0.09	0.06	0.92	0.02	0.06	0.92	0.02	0.06	0.92	0.02	0.06	0.92	0.02
1	0	0	0.984	0.016	0	0.86	0.14	0	0.855	0.145	0	0.783	0.217	0	0.538	0.462	0	0.142	0.858	0	0.05	0.86	0.09	0.05	0.86	0.09	0.05	0.86	0.09	0.06	0.93	0.01	0.06	0.93	0.01	0.06	0.93	0.01	0.06	0.93	0.01
1	0	0	0.984	0.016	0	0.86	0.14	0	0.855	0.145	0	0.783	0.217	0	0.538	0.462	0	0.142	0.858	0	0.05	0.86	0.09	0.05	0.86	0.09	0.05	0.86	0.09	0.07	0.91	0.02	0.07	0.91	0.02	0.07	0.91	0.02	0.07	0.91	0.02
1	0	0	0.984	0.016	0	0.86	0.14	0	0.855	0.145	0	0.783	0.217	0	0.538	0.462	0	0.142	0.858	0	0.05	0.86	0.09	0.05	0.86	0.09	0.05	0.86	0.09	0.07	0.92	0.01	0.07	0.92	0.01	0.07	0.92	0.01	0.07	0.92	0.01
1	0	0	0.984	0.016	0	0.86	0.14	0	0.855	0.145	0	0.783	0.217	0	0.538	0.462	0	0.142	0.858	0	0.05	0.86	0.09	0.05	0.86	0.09	0.05	0.86	0.09	0.08	0.89	0.03	0.08	0.89	0.03	0.08	0.89	0.03	0.08	0.89	0.03
1	0	0	0.984	0.016	0	0.86	0.14	0	0.855	0.145	0	0.783	0.217	0	0.538	0.462	0	0.142	0.858	0	0.05	0.86	0.09	0.05	0.86	0.09	0.05	0.86	0.09	0.08	0.9	0.02	0.08	0.9	0.02	0.08	0.9	0.02	0.08	0.9	0.02
1	0	0	0.984	0.016	0	0.86	0.14	0	0.855	0.145	0	0.783	0.217	0	0.538	0.462	0	0.142	0.858	0	0.05	0.86	0.09	0.05	0.86	0.09	0.05	0.86	0.09	0.08	0.91	0.01	0.08	0.91	0.01	0.08	0.91	0.01	0.08	0.91	0.01
1	0	0	0.984	0.016	0	0.86	0.14	0	0.855	0.145	0	0.783	0.217	0	0.538	0.462	0	0.142	0.858	0	0.05	0.86	0.09	0.05	0.86	0.09	0.05	0.86	0.09	0.09	0.88	0.03	0.09	0.88	0.03	0.09	0.88	0.03	0.09	0.88	0.03
1	0	0	0.984	0.016	0	0.86	0.14	0	0.855	0.145	0	0.783	0.217	0	0.538	0.462	0	0.142	0.858	0	0.05	0.86	0.09	0.05	0.86	0.09	0.05	0.86	0.09	0.09	0.89	0.02	0.09	0.89	0.02	0.09	0.89	0.02	0.09	0.89	0.02
1	0	0	0.984	0.016	0	0.86	0.14	0	0.855	0.145	0	0.783	0.217	0	0.538	0.462	0	0.142	0.858	0	0.05	0.86	0.09	0.05	0.86	0.09	0.05	0.86	0.09	0.09	0.9	0.01	0.09	0.9	0.01	0.09	0.9	0.01	0.09	0.9	0.01
1	0	0	0.984	0.016	0	0.86	0.14	0	0.855	0.145	0	0.783	0.217	0	0.538	0.462	0	0.142	0.858	0	0.05	0.86	0.09	0.05	0.86	0.09	0.05	0.86	0.09	0.1	0.87	0.03	0.1	0.87	0.03	0.1	0.87	0.03	0.1	0.87	0.03
1	0	0	0.984	0.016	0	0.86	0.14	0	0.855	0.145	0	0.783	0.217	0	0.538	0.462	0	0.142	0.858	0	0.05	0.86	0.09	0.05	0.86	0.09	0.05	0.86	0.09	0.1	0.88	0.02	0.1	0.88	0.02	0.1	0.88	0.02	0.1	0.88	0.02
1	0	0	0.984	0.016	0	0.86	0.14	0	0.855	0.145	0	0.783	0.217	0	0.538	0.462	0	0.142	0.858	0	0.05	0.86	0.09	0.05	0.86	0.09	0.05	0.86	0.09	0.1	0.89	0.01	0.1	0.89	0.01	0.1	0.89	0.01	0.1	0.89	0.01
1	0	0	0.984	0.016	0	0.86	0.14	0	0.855	0.145	0	0.783	0.217	0	0.538	0.462	0	0.142	0.858	0	0.05	0.86	0.09	0.05	0.86	0.09	0.05	0.86	0.09	0.11	0.86	0.03	0.11	0.86	0.03	0.11	0.86	0.03	0.11	0.86	0.03
1	0	0	0.984	0.016	0	0.86	0.14	0	0.855	0.145	0	0.783	0.217	0	0.538	0.462	0	0.142	0.858	0	0.05	0.86	0.09	0.05	0.86	0.09	0.05	0.86	0.09	0.11	0.87	0.02	0.11	0.87	0.02	0.11	0.87	0.02	0.11	0.87	0.02
1	0	0	0.984	0.016	0	0.86	0.14	0	0.855	0.145	0	0.783	0.217	0	0.538	0.462	0	0.142	0.858	0	0.05	0.86	0.09	0.05	0.86	0.09	0.05	0.86	0.09	0.11	0.88	0.01	0.11	0.88	0.01	0.11	0.88	0.01	0.11	0.88	0.01
1	0	0	0.984	0.016	0	0.86	0.14	0	0.855	0.145	0	0.783	0.217	0	0.538	0.462	0	0.142	0.858	0	0.05	0.86	0.09	0.05	0.86	0.09	0.05	0.86	0.09	0.12	0.85	0.03	0.12	0.85	0.03	0.12	0.85	0.03	0.12	0.85	0.03
1	0	0	0.984	0.016	0	0.86	0.14	0	0.855	0.145	0	0.783	0.217	0	0.538	0.462	0	0.142	0.858	0	0.05	0.86	0.09	0.05	0.86	0.09	0.05	0.86	0.09	0.12	0.86	0.02	0.12	0.86	0.02	0.12	0.86	0.02	0.12	0.86	0.02
1	0	0	0.984	0.016	0	0.86	0.14	0	0.855	0.145	0	0.783	0.217	0	0.538	0.462	0	0.142	0.858	0	0.05	0.86	0.09	0.05	0.86	0.09	0.05	0.86	0.09	0.12	0.87	0.01	0.12	0.87	0.01	0.12	0.87	0.01	0.12	0.87	0.01
1	0	0	0.984	0.016	0	0.86	0.14	0	0.855	0.145	0	0.783	0.217	0	0.538	0.462	0	0.142	0.858	0	0.05	0.86	0.09	0.05	0.86	0.09	0.05	0.86	0.09	0.13	0.85	0.02	0.13	0.85	0.02	0.13	0.85	0.02	0.13	0.85	0.02
1	0	0	0.984	0.016	0	0.86	0.14	0	0.855	0.145	0	0.783	0.217	0	0.538	0.462	0	0.142	0.858	0	0.05	0.86	0.09	0.05	0.86	0.09	0.05	0.86	0.09	0.13	0.86	0.01	0.13	0.86	0.01	0.13	0.86	0.01	0.13	0.86	0.01
1	0	0	0.984	0.016	0	0.86	0.14	0	0.855	0.145	0	0.783	0.217	0	0.538	0.462	0	0.142	0.858	0	0.05	0.86	0.09	0.05	0.86	0.09	0.05	0.86	0.09	0.14	0.85	0.01	0.14	0.85	0.01	0.14	0.85	0.01	0.14	0.85	0.01
1	0	0	0.984	0.016	0	0.86	0.14	0	0.855	0.145	0	0.783	0.217	0	0.538	0.462	0	0.142	0.858	0	0.05	0.87	0.08	0.05	0.87	0.08	0.05	0.87	0.08	0	0.99	0.01	0	0.99	0.01	0	0.99	0.01	0	0.99	0.01
1	0	0	0.984	0.016	0	0.86	0.14	0	0.855	0.145	0	0.783	0.217	0	0.538	0.462	0	0.142	0.858	0	0.05	0.87	0.08	0.05	0.87	0.08	0.05	0.87	0.08	0.01	0.98	0.01	0.01	0.98	0.01	0.01	0.98	0.01	0.01	0.98	0.01
1	0	0	0.984	0.016	0	0.86	0.14	0	0.855	0.145	0	0.783	0.217	0	0.538	0.462	0	0.142	0.858	0	0.05	0.87	0.08	0.05	0.87	0.08	0.05	0.87	0.08	0.02	0.97	0.01	0.02	0.97	0.01	0.02	0.97	0.01	0.02	0.97	0.01
1	0	0	0.984	0.016	0	0.86	0.14	0	0.855	0.145	0	0.783	0.217	0	0.538	0.462	0	0.142	0.858	0	0.05	0.87	0.08	0.05	0.87	0.08	0.05	0.87	0.08	0.03	0.95	0.02	0.03	0.95	0.02	0.03	0.95	0.02	0.03	0.95	0.02
1	0	0	0.984	0.016	0	0.86	0.14	0	0.855	0.145	0	0.783	0.217	0	0.538	0.462	0	0.142	0.858	0	0.05	0.87	0.08	0.05	0.87	0.08	0.05	0.87	0.08	0.03	0.96	0.01	0.03	0.96	0.01	0.03	0.96	0.01	0.03	0.96	0.01
1	0	0	0.984	0.016	0	0.86	0.14	0	0.855	0.145	0	0.783	0.217	0	0.538	0.462	0	0.142	0.858	0	0.05	0.87	0.08	0.05	0.87	0.08	0.05	0.87	0.08	0.04	0.94	0.02	0.04	0.94	0.02	0.04	0.94	0.02	0.04	0.94	0.02
1	0	0	0.984	0.016	0	0.86	0.14	0	0.855	0.145	0	0.783	0.217	0	0.538	0.462	0	0.142	0.858	0	0.05	0.87	0.08	0.05	0.87	0.08	0.05	0.87	0.08	0.04	0.95	0.01	0.04	0.95	0.01	0.04	0.95	0.01	0.04	0.95	0.01
1	0	0	0.984	0.016	0	0.86	0.14	0	0.855	0.145	0	0.783	0.217	0	0.538	0.462	0	0.142	0.858	0	0.05	0.87	0.08	0.05	0.87	0.08	0.05	0.87	0.08	0.05	0.93	0.02	0.05	0.93	0.02	0.05	0.93	0.02	0.05	0.93	0.02
1	0	0	0.984	0.016	0	0.86	0.14	0	0.855	0.145	0	0.783	0.217	0	0.538	0.462	0	0.142	0.858	0	0.05	0.87	0.08	0.05	0.87	0.08	0.05	0.87	0.08	0.05	0.94	0.01	0.05	0.94	0.01	0.05	0.94	0.01	0.05	0.94	0.01
1	0	0	0.984	0.016	0	0.86	0.14	0	0.855	0.145	0	0.783	0.217	0	0.538	0.462	0	0.142	0.858	0	0.05	0.87	0.08	0.05	0.87	0.08	0.05	0.87	0.08	0.06	0.91	0.03	0.06	0.91	0.03	0.06	0.91	0.03	0.06	0.91	0.03
1	0	0	0.984	0.016	0	0.86	0.14	0	0.855	0.145	0	0.783	0.217	0	0.538	0.462	0	0.142	0.858	0	0.05	0.87	0.08	0.05	0.87	0.08	0.05	0.87	0.08	0.06	0.92	0.02	0.06	0.92	0.02	0.06	0.92	0.02	0.06	0.92	0.02
1	0	0	0.984	0.016	0	0.86	0.14	0	0.855	0.145	0	0.783	0.217	0	0.538	0.462	0	0.142	0.858	0	0.05	0.87	0.08	0.05	0.87	0.08	0.05	0.87	0.08	0.06	0.93	0.01	0.06	0.93	0.01	0.06	0.93	0.01	0.06	0.93	0.01
1	0	0	0.984	0.016	0	0.86	0.14	0	0.855	0.145	0	0.783	0.217	0	0.538	0.462	0	0.142	0.858	0	0.05	0.87	0.08	0.05	0.87	0.08	0.05	0.87	0.08	0.07	0.9	0.03	0.07	0.9	0.03	0.07	0.9	0.03	0.07	0.9	0.03
1	0	0	0.984	0.016	0	0.86	0.14	0	0.855	0.145	0	0.783	0.217	0	0.538	0.462	0	0.142	0.858	0	0.05	0.87	0.08	0.05	0.87	0.08	0.05	0.87	0.08	0.07	0.91	0.02	0.07	0.91	0.02	0.07	0.91	0.02	0.07	0.91	0.02
1	0	0	0.984	0.016	0	0.86	0.14	0	0.855	0.145	0	0.783	0.217	0	0.538	0.462	0	0.142	0.858	0	0.05	0.87	0.08	0.05	0.87	0.08	0.05	0.87	0.08	0.07	0.92	0.01	0.07	0.92	0.01	0.07	0.92	0.01	0.07	0.92	0.01
1	0	0	0.984	0.016	0	0.86	0.14	0	0.855	0.145	0	0.783	0.217	0	0.538	0.462	0	0.142	0.858	0	0.05	0.87	0.08	0.05	0.87	0.08	0.05	0.87	0.08	0.08	0.89	0.03	0.08	0.89	0.03	0.08	0.89	0.03	0.08	0.89	0.03
1	0	0	0.984	0.016	0	0.86	0.14	0	0.855	0.145	0	0.783	0.217	0	0.538	0.462	0	0.142	0.858	0	0.05	0.87	0.08	0.05	0.87	0.08	0.05	0.87	0.08	0.08	0.9	0.02	0.08	0.9	0.02	0.08	0.9	0.02	0.08	0.9	0.02
1	0	0	0.984	0.016	0	0.86	0.14	0	0.855	0.145	0	0.783	0.217	0	0.538	0.462	0	0.142	0.858	0	0.05	0.87	0.08	0.05	0.87	0.08	0.05	0.87	0.08	0.08	0.91	0.01	0.08	0.91	0.01	0.08	0.91	0.01	0.08	0.91	0.01
1	0	0	0.984	0.016	0	0.86	0.14	0	0.855	0.145	0	0.783	0.217	0	0.538	0.462	0	0.142	0.858	0	0.05	0.87	0.08	0.05	0.87	0.08	0.05	0.87	0.08	0.09	0.88	0.03	0.09	0.88	0.03	0.09	0.88	0.03	0.09	0.88	0.03
1	0	0	0.984	0.016	0	0.86	0.14	0	0.855	0.145	0	0.783	0.217	0	0.538	0.462	0	0.142	0.858	0	0.05	0.87	0.08	0.05	0.87	0.08	0.05	0.87	0.08	0.09	0.89	0.02	0.09	0.89	0.02	0.09	0.89	0.02	0.09	0.89	0.02
1	0	0	0.984	0.016	0	0.86	0.14	0	0.855	0.145	0	0.783	0.217	0	0.538	0.462	0	0.142	0.858	0	0.05	0.87	0.08	0.05	0.87	0.08	0.05	0.87	0.08	0.09	0.9	0.01	0.09	0.9	0.01	0.09	0.9	0.01	0.09	0.9	0.01
1	0	0	0.984	0.016	0	0.86	0.14	0	0.855	0.145	0	0.783	0.217	0	0.538	0.462	0	0.142	0.858	0	0.05	0.87	0.08	0.05	0.87	0.08	0.05	0.87	0.08	0.1	0.87	0.03	0.1	0.87	0.03	0.1	0.87	0.03	0.1	0.87	0.03
1	0	0	0.984	0.016	0	0.86	0.14	0	0.855	0.145	0	0.783	0.217	0	0.538	0.462	0	0.142	0.858	0	0.05	0.87	0.08	0.05	0.87	0.08	0.05	0.87	0.08	0.1	0.88	0.02	0.1	0.88	0.02	0.1	0.88	0.02	0.1	0.88	0.02
1	0	0	0.984	0.016	0	0.86	0.14	0	0.855	0.145	0	0.783	0.217	0	0.538	0.462	0	0.142	0.858	0	0.05	0.87	0.08	0.05	0.87	0.08	0.05	0.87	0.08	0.1	0.89	0.01	0.1	0.89	0.01	0.1	0.89	0.01	0.1	0.89	0.01
1	0	0	0.984	0.016	0	0.86	0.14	0	0.855	0.145	0	0.783	0.217	0	0.538	0.462	0	0.142	0.858	0	0.05	0.87	0.08	0.05	0.87	0.08	0.05	0.87	0.08	0.11	0.86	0.03	0.11	0.86	0.03	0.11	0.86	0.03	0.11	0.86	0.03
1	0	0	0.984	0.016	0	0.86	0.14	0	0.855	0.145	0	0.783	0.217	0	0.538	0.462	0	0.142	0.858	0	0.05	0.87	0.08	0.05	0.87	0.08	0.05	0.87	0.08	0.11	0.87	0.02	0.11	0.87	0.02	0.11	0.87	0.02	0.11	0.87	0.02
1	0	0	0.984	0.016	0	0.86	0.14	0	0.855	0.145	0	0.783	0.217	0	0.538	0.462	0	0.142	0.858	0	0.05	0.87	0.08	0.05	0.87	0.08	0.05	0.87	0.08	0.11	0.88	0.01	0.11	0.88	0.01	0.11	0.88	0.01	0.11	0.88	0.01
1	0	0	0.984	0.016	0	0.86	0.14	0	0.855	0.145	0	0.783	0.217	0	0.538	0.462	0	0.142	0.858	0	0.05	0.87	0.08	0.05	0.87	0.08	0.05	0.87	0.08	0.12	0.85	0.03	0.12	0.85	0.03	0.12	0.85	0.03	0.12	0.85	0.03
1	0	0	0.984	0.016	0	0.86	0.14	0	0.855	0.145	0	0.783	0.217	0	0.538	0.462	0	0.142	0.858	0	0.05	0.87	0.08	0.05	0.87	0.08	0.05	0.87	0.08	0.12	0.86	0.02	0.12	0.86	0.02	0.12	0.86	0.02	0.12	0.86	0.02
1	0	0	0.984	0.016	0	0.86	0.14	0	0.855	0.145	0	0.783	0.217	0	0.538	0.462	0	0.142	0.858	0	0.05	0.87	0.08	0.05	0.87	0.08	0.05	0.87	0.08	0.12	0.87	0.01	0.12	0.87	0.01	0.12	0.87	0.01	0.12	0.87	0.01
1	0	0	0.984	0.016	0	0.86	0.14	0	0.855	0.145	0	0.783	0.217	0	0.538	0.462	0	0.142	0.858	0	0.05	0.87	0.08	0.05	0.87	0.08	0.05	0.87	0.08	0.13	0.85	0.02	0.13	0.85	0.02	0.13	0.85	0.02	0.13	0.85	0.02
1	0	0	0.984	0.016	0	0.86	0.14	0	0.855	0.145	0	0.783	0.217	0	0.538	0.462	0	0.142	0.858	0	0.05	0.88	0.07	0.05	0.88	0.07	0.05	0.88	0.07	0	0.98	0.02	0	0.98	0.02	0	0.98	0.02	0	0.98	0.02
1	0	0	0.984	0.016	0	0.86	0.14	0	0.855	0.145	0	0.783	0.217	0	0.538	0.462	0	0.142	0.858	0	0.05	0.88	0.07	0.05	0.88	0.07	0.05	0.88	0.07	0	0.99	0.01	0	0.99	0.01	0	0.99	0.01	0	0.99	0.01
1	0	0	0.984	0.016	0	0.86	0.14	0	0.855	0.145	0	0.783	0.217	0	0.538	0.462	0	0.142	0.858	0	0.05	0.88	0.07	0.05	0.88	0.07	0.05	0.88	0.07	0.01	0.97	0.02	0.01	0.97	0.02	0.01	0.97	0.02	0.01	0.97	0.02
1	0	0	0.984	0.016	0	0.86	0.14	0	0.855	0.145	0	0.783	0.217	0	0.538	0.462	0	0.142	0.858	0	0.05	0.88	0.07	0.05	0.88	0.07	0.05	0.88	0.07	0.01	0.98	0.01	0.01	0.98	0.01	0.01	0.98	0.01	0.01	0.98	0.01
1	0	0	0.984	0.016	0	0.86	0.14	0	0.855	0.145	0	0.783	0.217	0	0.538	0.462	0	0.142	0.858	0	0.05	0.88	0.07	0.05	0.88	0.07	0.05	0.88	0.07	0.02	0.96	0.02	0.02	0.96	0.02	0.02	0.96	0.02	0.02	0.96	0.02
1	0	0	0.984	0.016	0	0.86	0.14	0	0.855	0.145	0	0.783	0.217	0	0.538	0.462	0	0.142	0.858	0	0.05	0.88	0.07	0.05	0.88	0.07	0.05	0.88	0.07	0.02	0.97	0.01	0.02	0.97	0.01	0.02	0.97	0.01	0.02	0.97	0.01
1	0	0	0.984	0.016	0	0.86	0.14	0	0.855	0.145	0	0.783	0.217	0	0.538	0.462	0	0.142	0.858	0	0.05	0.88	0.07	0.05	0.88	0.07	0.05	0.88	0.07	0.03	0.95	0.02	0.03	0.95	0.02	0.03	0.95	0.02	0.03	0.95	0.02
1	0	0	0.984	0.016	0	0.86	0.14	0	0.855	0.145	0	0.783	0.217	0	0.538	0.462	0	0.142	0.858	0	0.05	0.88	0.07	0.05	0.88	0.07	0.05	0.88	0.07	0.03	0.96	0.01	0.03	0.96	0.01	0.03	0.96	0.01	0.03	0.96	0.01
1	0	0	0.984	0.016	0	0.86	0.14	0	0.855	0.145	0	0.783	0.217	0	0.538	0.462	0	0.142	0.858	0	0.05	0.88	0.07	0.05	0.88	0.07	0.05	0.88	0.07	0.04	0.93	0.03	0.04	0.93	0.03	0.04	0.93	0.03	0.04	0.93	0.03
1	0	0	0.984	0.016	0	0.86	0.14	0	0.855	0.145	0	0.783	0.217	0	0.538	0.462	0	0.142	0.858	0	0.05	0.88	0.07	0.05	0.88	0.07	0.05	0.88	0.07	0.04	0.94	0.02	0.04	0.94	0.02	0.04	0.94	0.02	0.04	0.94	0.02
1	0	0	0.984	0.016	0	0.86	0.14	0	0.855	0.145	0	0.783	0.217	0	0.538	0.462	0	0.142	0.858	0	0.05	0.88	0.07	0.05	0.88	0.07	0.05	0.88	0.07	0.04	0.95	0.01	0.04	0.95	0.01	0.04	0.95	0.01	0.04	0.95	0.01
1	0	0	0.984	0.016	0	0.86	0.14	0	0.855	0.145	0	0.783	0.217	0	0.538	0.462	0	0.142	0.858	0	0.05	0.88	0.07	0.05	0.88	0.07	0.05	0.88	0.07	0.05	0.92	0.03	0.05	0.92	0.03	0.05	0.92	0.03	0.05	0.92	0.03
1	0	0	0.984	0.016	0	0.86	0.14	0	0.855	0.145	0	0.783	0.217	0	0.538	0.462	0	0.142	0.858	0	0.05	0.88	0.07	0.05	0.88	0.07	0.05	0.88	0.07	0.05	0.93	0.02	0.05	0.93	0.02	0.05	0.93	0.02	0.05	0.93	0.02
1	0	0	0.984	0.016	0	0.86	0.14	0	0.855	0.145	0	0.783	0.217	0	0.538	0.462	0	0.142	0.858	0	0.05	0.88	0.07	0.05	0.88	0.07	0.05	0.88	0.07	0.05	0.94	0.01	0.05	0.94	0.01	0.05	0.94	0.01	0.05	0.94	0.01
1	0	0	0.984	0.016	0	0.86	0.14	0	0.855	0.145	0	0.783	0.217	0	0.538	0.462	0	0.142	0.858	0	0.05	0.88	0.07	0.05	0.88	0.07	0.05	0.88	0.07	0.06	0.91	0.03	0.06	0.91	0.03	0.06	0.91	0.03	0.06	0.91	0.03
1	0	0	0.984	0.016	0	0.86	0.14	0	0.855	0.145	0	0.783	0.217	0	0.538	0.462	0	0.142	0.858	0	0.05	0.88	0.07	0.05	0.88	0.07	0.05	0.88	0.07	0.06	0.92	0.02	0.06	0.92	0.02	0.06	0.92	0.02	0.06	0.92	0.02
1	0	0	0.984	0.016	0	0.86	0.14	0	0.855	0.145	0	0.783	0.217	0	0.538	0.462	0	0.142	0.858	0	0.05	0.88	0.07	0.05	0.88	0.07	0.05	0.88	0.07	0.06	0.93	0.01	0.06	0.93	0.01	0.06	0.93	0.01	0.06	0.93	0.01
1	0	0	0.984	0.016	0	0.86	0.14	0	0.855	0.145	0	0.783	0.217	0	0.538	0.462	0	0.142	0.858	0	0.05	0.88	0.07	0.05	0.88	0.07	0.05	0.88	0.07	0.07	0.9	0.03	0.07	0.9	0.03	0.07	0.9	0.03	0.07	0.9	0.03
1	0	0	0.984	0.016	0	0.86	0.14	0	0.855	0.145	0	0.783	0.217	0	0.538	0.462	0	0.142	0.858	0	0.05	0.88	0.07	0.05	0.88	0.07	0.05	0.88	0.07	0.07	0.91	0.02	0.07	0.91	0.02	0.07	0.91	0.02	0.07	0.91	0.02
1	0	0	0.984	0.016	0	0.86	0.14	0	0.855	0.145	0	0.783	0.217	0	0.538	0.462	0	0.142	0.858	0	0.05	0.88	0.07	0.05	0.88	0.07	0.05	0.88	0.07	0.07	0.92	0.01	0.07	0.92	0.01	0.07	0.92	0.01	0.07	0.92	0.01
1	0	0	0.984	0.016	0	0.86	0.14	0	0.855	0.145	0	0.783	0.217	0	0.538	0.462	0	0.142	0.858	0	0.05	0.88	0.07	0.05	0.88	0.07	0.05	0.88	0.07	0.08	0.89	0.03	0.08	0.89	0.03	0.08	0.89	0.03	0.08	0.89	0.03
1	0	0	0.984	0.016	0	0.86	0.14	0	0.855	0.145	0	0.783	0.217	0	0.538	0.462	0	0.142	0.858	0	0.05	0.88	0.07	0.05	0.88	0.07	0.05	0.88	0.07	0.08	0.9	0.02	0.08	0.9	0.02	0.08	0.9	0.02	0.08	0.9	0.02
1	0	0	0.984	0.016	0	0.86	0.14	0	0.855	0.145	0	0.783	0.217	0	0.538	0.462	0	0.142	0.858	0	0.05	0.88	0.07	0.05	0.88	0.07	0.05	0.88	0.07	0.08	0.91	0.01	0.08	0.91	0.01	0.08	0.91	0.01	0.08	0.91	0.01
1	0	0	0.984	0.016	0	0.86	0.14	0	0.855	0.145	0	0.783	0.217	0	0.538	0.462	0	0.142	0.858	0	0.05	0.88	0.07	0.05	0.88	0.07	0.05	0.88	0.07	0.09	0.88	0.03	0.09	0.88	0.03	0.09	0.88	0.03	0.09	0.88	0.03
1	0	0	0.984	0.016	0	0.86	0.14	0	0.855	0.145	0	0.783	0.217	0	0.538	0.462	0	0.142	0.858	0	0.05	0.88	0.07	0.05	0.88	0.07	0.05	0.88	0.07	0.09	0.89	0.02	0.09	0.89	0.02	0.09	0.89	0.02	0.09	0.89	0.02
1	0	0	0.984	0.016	0	0.86	0.14	0	0.855	0.145	0	0.783	0.217	0	0.538	0.462	0	0.142	0.858	0	0.05	0.88	0.07	0.05	0.88	0.07	0.05	0.88	0.07	0.09	0.9	0.01	0.09	0.9	0.01	0.09	0.9	0.01	0.09	0.9	0.01
1	0	0	0.984	0.016	0	0.86	0.14	0	0.855	0.145	0	0.783	0.217	0	0.538	0.462	0	0.142	0.858	0	0.05	0.88	0.07	0.05	0.88	0.07	0.05	0.88	0.07	0.1	0.87	0.03	0.1	0.87	0.03	0.1	0.87	0.03	0.1	0.87	0.03
1	0	0	0.984	0.016	0	0.86	0.14	0	0.855	0.145	0	0.783	0.217	0	0.538	0.462	0	0.142	0.858	0	0.05	0.88	0.07	0.05	0.88	0.07	0.05	0.88	0.07	0.1	0.88	0.02	0.1	0.88	0.02	0.1	0.88	0.02	0.1	0.88	0.02
1	0	0	0.984	0.016	0	0.86	0.14	0	0.855	0.145	0	0.783	0.217	0	0.538	0.462	0	0.142	0.858	0	0.05	0.88	0.07	0.05	0.88	0.07	0.05	0.88	0.07	0.1	0.89	0.01	0.1	0.89	0.01	0.1	0.89	0.01	0.1	0.89	0.01
1	0	0	0.984	0.016	0	0.86	0.14	0	0.855	0.145	0	0.783	0.217	0	0.538	0.462	0	0.142	0.858	0	0.05	0.88	0.07	0.05	0.88	0.07	0.05	0.88	0.07	0.11	0.86	0.03	0.11	0.86	0.03	0.11	0.86	0.03	0.11	0.86	0.03
1	0	0	0.984	0.016	0	0.86	0.14	0	0.855	0.145	0	0.783	0.217	0	0.538	0.462	0	0.142	0.858	0	0.05	0.88	0.07	0.05	0.88	0.07	0.05	0.88	0.07	0.11	0.87	0.02	0.11	0.87	0.02	0.11	0.87	0.02	0.11	0.87	0.02
1	0	0	0.984	0.016	0	0.86	0.14	0	0.855	0.145	0	0.783	0.217	0	0.538	0.462	0	0.142	0.858	0	0.05	0.88	0.07	0.05	0.88	0.07	0.05	0.88	0.07	0.12	0.85	0.03	0.12	0.85	0.03	0.12	0.85	0.03	0.12	0.85	0.03
1	0	0	0.984	0.016	0	0.86	0.14	0	0.855	0.145	0	0.783	0.217	0	0.538	0.462	0	0.142	0.858	0	0.05	0.88	0.07	0.05	0.88	0.07	0.05	0.88	0.07	0.12	0.86	0.02	0.12	0.86	0.02	0.12	0.86	0.02	0.12	0.86	0.02
1	0	0	0.984	0.016	0	0.86	0.14	0	0.855	0.145	0	0.783	0.217	0	0.538	0.462	0	0.142	0.858	0	0.05	0.88	0.07	0.05	0.88	0.07	0.05	0.88	0.07	0.13	0.85	0.02	0.13	0.85	0.02	0.13	0.85	0.02	0.13	0.85	0.02
1	0	0	0.984	0.016	0	0.86	0.14	0	0.855	0.145	0	0.783	0.217	0	0.538	0.462	0	0.142	0.858	0	0.05	0.89	0.06	0.05	0.89	0.06	0.05	0.89	0.06	0	0.98	0.02	0	0.98	0.02	0	0.98	0.02	0	0.98	0.02
1	0	0	0.984	0.016	0	0.86	0.14	0	0.855	0.145	0	0.783	0.217	0	0.538	0.462	0	0.142	0.858	0	0.05	0.89	0.06	0.05	0.89	0.06	0.05	0.89	0.06	0	0.99	0.01	0	0.99	0.01	0	0.99	0.01	0	0.99	0.01
1	0	0	0.984	0.016	0	0.86	0.14	0	0.855	0.145	0	0.783	0.217	0	0.538	0.462	0	0.142	0.858	0	0.05	0.89	0.06	0.05	0.89	0.06	0.05	0.89	0.06	0.01	0.96	0.03	0.01	0.96	0.03	0.01	0.96	0.03	0.01	0.96	0.03
1	0	0	0.984	0.016	0	0.86	0.14	0	0.855	0.145	0	0.783	0.217	0	0.538	0.462	0	0.142	0.858	0	0.05	0.89	0.06	0.05	0.89	0.06	0.05	0.89	0.06	0.01	0.97	0.02	0.01	0.97	0.02	0.01	0.97	0.02	0.01	0.97	0.02
1	0	0	0.984	0.016	0	0.86	0.14	0	0.855	0.145	0	0.783	0.217	0	0.538	0.462	0	0.142	0.858	0	0.05	0.89	0.06	0.05	0.89	0.06	0.05	0.89	0.06	0.01	0.98	0.01	0.01	0.98	0.01	0.01	0.98	0.01	0.01	0.98	0.01
1	0	0	0.984	0.016	0	0.86	0.14	0	0.855	0.145	0	0.783	0.217	0	0.538	0.462	0	0.142	0.858	0	0.05	0.89	0.06	0.05	0.89	0.06	0.05	0.89	0.06	0.02	0.95	0.03	0.02	0.95	0.03	0.02	0.95	0.03	0.02	0.95	0.03
1	0	0	0.984	0.016	0	0.86	0.14	0	0.855	0.145	0	0.783	0.217	0	0.538	0.462	0	0.142	0.858	0	0.05	0.89	0.06	0.05	0.89	0.06	0.05	0.89	0.06	0.02	0.96	0.02	0.02	0.96	0.02	0.02	0.96	0.02	0.02	0.96	0.02
1	0	0	0.984	0.016	0	0.86	0.14	0	0.855	0.145	0	0.783	0.217	0	0.538	0.462	0	0.142	0.858	0	0.05	0.89	0.06	0.05	0.89	0.06	0.05	0.89	0.06	0.02	0.97	0.01	0.02	0.97	0.01	0.02	0.97	0.01	0.02	0.97	0.01
1	0	0	0.984	0.016	0	0.86	0.14	0	0.855	0.145	0	0.783	0.217	0	0.538	0.462	0	0.142	0.858	0	0.05	0.89	0.06	0.05	0.89	0.06	0.05	0.89	0.06	0.03	0.94	0.03	0.03	0.94	0.03	0.03	0.94	0.03	0.03	0.94	0.03
1	0	0	0.984	0.016	0	0.86	0.14	0	0.855	0.145	0	0.783	0.217	0	0.538	0.462	0	0.142	0.858	0	0.05	0.89	0.06	0.05	0.89	0.06	0.05	0.89	0.06	0.03	0.95	0.02	0.03	0.95	0.02	0.03	0.95	0.02	0.03	0.95	0.02
1	0	0	0.984	0.016	0	0.86	0.14	0	0.855	0.145	0	0.783	0.217	0	0.538	0.462	0	0.142	0.858	0	0.05	0.89	0.06	0.05	0.89	0.06	0.05	0.89	0.06	0.03	0.96	0.01	0.03	0.96	0.01	0.03	0.96	0.01	0.03	0.96	0.01
1	0	0	0.984	0.016	0	0.86	0.14	0	0.855	0.145	0	0.783	0.217	0	0.538	0.462	0	0.142	0.858	0	0.05	0.89	0.06	0.05	0.89	0.06	0.05	0.89	0.06	0.04	0.93	0.03	0.04	0.93	0.03	0.04	0.93	0.03	0.04	0.93	0.03
1	0	0	0.984	0.016	0	0.86	0.14	0	0.855	0.145	0	0.783	0.217	0	0.538	0.462	0	0.142	0.858	0	0.05	0.89	0.06	0.05	0.89	0.06	0.05	0.89	0.06	0.04	0.94	0.02	0.04	0.94	0.02	0.04	0.94	0.02	0.04	0.94	0.02
1	0	0	0.984	0.016	0	0.86	0.14	0	0.855	0.145	0	0.783	0.217	0	0.538	0.462	0	0.142	0.858	0	0.05	0.89	0.06	0.05	0.89	0.06	0.05	0.89	0.06	0.04	0.95	0.01	0.04	0.95	0.01	0.04	0.95	0.01	0.04	0.95	0.01
1	0	0	0.984	0.016	0	0.86	0.14	0	0.855	0.145	0	0.783	0.217	0	0.538	0.462	0	0.142	0.858	0	0.05	0.89	0.06	0.05	0.89	0.06	0.05	0.89	0.06	0.05	0.92	0.03	0.05	0.92	0.03	0.05	0.92	0.03	0.05	0.92	0.03
1	0	0	0.984	0.016	0	0.86	0.14	0	0.855	0.145	0	0.783	0.217	0	0.538	0.462	0	0.142	0.858	0	0.05	0.89	0.06	0.05	0.89	0.06	0.05	0.89	0.06	0.05	0.93	0.02	0.05	0.93	0.02	0.05	0.93	0.02	0.05	0.93	0.02
1	0	0	0.984	0.016	0	0.86	0.14	0	0.855	0.145	0	0.783	0.217	0	0.538	0.462	0	0.142	0.858	0	0.05	0.89	0.06	0.05	0.89	0.06	0.05	0.89	0.06	0.05	0.94	0.01	0.05	0.94	0.01	0.05	0.94	0.01	0.05	0.94	0.01
1	0	0	0.984	0.016	0	0.86	0.14	0	0.855	0.145	0	0.783	0.217	0	0.538	0.462	0	0.142	0.858	0	0.05	0.89	0.06	0.05	0.89	0.06	0.05	0.89	0.06	0.06	0.91	0.03	0.06	0.91	0.03	0.06	0.91	0.03	0.06	0.91	0.03
1	0	0	0.984	0.016	0	0.86	0.14	0	0.855	0.145	0	0.783	0.217	0	0.538	0.462	0	0.142	0.858	0	0.05	0.89	0.06	0.05	0.89	0.06	0.05	0.89	0.06	0.06	0.92	0.02	0.06	0.92	0.02	0.06	0.92	0.02	0.06	0.92	0.02
1	0	0	0.984	0.016	0	0.86	0.14	0	0.855	0.145	0	0.783	0.217	0	0.538	0.462	0	0.142	0.858	0	0.05	0.89	0.06	0.05	0.89	0.06	0.05	0.89	0.06	0.06	0.93	0.01	0.06	0.93	0.01	0.06	0.93	0.01	0.06	0.93	0.01
1	0	0	0.984	0.016	0	0.86	0.14	0	0.855	0.145	0	0.783	0.217	0	0.538	0.462	0	0.142	0.858	0	0.05	0.89	0.06	0.05	0.89	0.06	0.05	0.89	0.06	0.07	0.9	0.03	0.07	0.9	0.03	0.07	0.9	0.03	0.07	0.9	0.03
1	0	0	0.984	0.016	0	0.86	0.14	0	0.855	0.145	0	0.783	0.217	0	0.538	0.462	0	0.142	0.858	0	0.05	0.89	0.06	0.05	0.89	0.06	0.05	0.89	0.06	0.07	0.91	0.02	0.07	0.91	0.02	0.07	0.91	0.02	0.07	0.91	0.02
1	0	0	0.984	0.016	0	0.86	0.14	0	0.855	0.145	0	0.783	0.217	0	0.538	0.462	0	0.142	0.858	0	0.05	0.89	0.06	0.05	0.89	0.06	0.05	0.89	0.06	0.07	0.92	0.01	0.07	0.92	0.01	0.07	0.92	0.01	0.07	0.92	0.01
1	0	0	0.984	0.016	0	0.86	0.14	0	0.855	0.145	0	0.783	0.217	0	0.538	0.462	0	0.142	0.858	0	0.05	0.89	0.06	0.05	0.89	0.06	0.05	0.89	0.06	0.08	0.89	0.03	0.08	0.89	0.03	0.08	0.89	0.03	0.08	0.89	0.03
1	0	0	0.984	0.016	0	0.86	0.14	0	0.855	0.145	0	0.783	0.217	0	0.538	0.462	0	0.142	0.858	0	0.05	0.89	0.06	0.05	0.89	0.06	0.05	0.89	0.06	0.08	0.9	0.02	0.08	0.9	0.02	0.08	0.9	0.02	0.08	0.9	0.02
1	0	0	0.984	0.016	0	0.86	0.14	0	0.855	0.145	0	0.783	0.217	0	0.538	0.462	0	0.142	0.858	0	0.05	0.89	0.06	0.05	0.89	0.06	0.05	0.89	0.06	0.09	0.88	0.03	0.09	0.88	0.03	0.09	0.88	0.03	0.09	0.88	0.03
1	0	0	0.984	0.016	0	0.86	0.14	0	0.855	0.145	0	0.783	0.217	0	0.538	0.462	0	0.142	0.858	0	0.05	0.89	0.06	0.05	0.89	0.06	0.05	0.89	0.06	0.09	0.89	0.02	0.09	0.89	0.02	0.09	0.89	0.02	0.09	0.89	0.02
1	0	0	0.984	0.016	0	0.86	0.14	0	0.855	0.145	0	0.783	0.217	0	0.538	0.462	0	0.142	0.858	0	0.05	0.89	0.06	0.05	0.89	0.06	0.05	0.89	0.06	0.1	0.87	0.03	0.1	0.87	0.03	0.1	0.87	0.03	0.1	0.87	0.03
1	0	0	0.984	0.016	0	0.86	0.14	0	0.855	0.145	0	0.783	0.217	0	0.538	0.462	0	0.142	0.858	0	0.05	0.89	0.06	0.05	0.89	0.06	0.05	0.89	0.06	0.1	0.88	0.02	0.1	0.88	0.02	0.1	0.88	0.02	0.1	0.88	0.02
1	0	0	0.984	0.016	0	0.86	0.14	0	0.855	0.145	0	0.783	0.217	0	0.538	0.462	0	0.142	0.858	0	0.05	0.89	0.06	0.05	0.89	0.06	0.05	0.89	0.06	0.11	0.86	0.03	0.11	0.86	0.03	0.11	0.86	0.03	0.11	0.86	0.03
1	0	0	0.984	0.016	0	0.86	0.14	0	0.855	0.145	0	0.783	0.217	0	0.538	0.462	0	0.142	0.858	0	0.05	0.89	0.06	0.05	0.89	0.06	0.05	0.89	0.06	0.11	0.87	0.02	0.11	0.87	0.02	0.11	0.87	0.02	0.11	0.87	0.02
1	0	0	0.984	0.016	0	0.86	0.14	0	0.855	0.145	0	0.783	0.217	0	0.538	0.462	0	0.142	0.858	0	0.05	0.89	0.06	0.05	0.89	0.06	0.05	0.89	0.06	0.12	0.85	0.03	0.12	0.85	0.03	0.12	0.85	0.03	0.12	0.85	0.03
1	0	0	0.984	0.016	0	0.86	0.14	0	0.855	0.145	0	0.783	0.217	0	0.538	0.462	0	0.142	0.858	0	0.05	0.89	0.06	0.05	0.89	0.06	0.05	0.89	0.06	0.12	0.86	0.02	0.12	0.86	0.02	0.12	0.86	0.02	0.12	0.86	0.02
1	0	0	0.984	0.016	0	0.86	0.14	0	0.855	0.145	0	0.783	0.217	0	0.538	0.462	0	0.142	0.858	0	0.05	0.9	0.05	0.05	0.9	0.05	0.05	0.9	0.05	0	0.97	0.03	0	0.97	0.03	0	0.97	0.03	0	0.97	0.03
1	0	0	0.984	0.016	0	0.86	0.14	0	0.855	0.145	0	0.783	0.217	0	0.538	0.462	0	0.142	0.858	0	0.05	0.9	0.05	0.05	0.9	0.05	0.05	0.9	0.05	0	0.98	0.02	0	0.98	0.02	0	0.98	0.02	0	0.98	0.02
1	0	0	0.984	0.016	0	0.86	0.14	0	0.855	0.145	0	0.783	0.217	0	0.538	0.462	0	0.142	0.858	0	0.05	0.9	0.05	0.05	0.9	0.05	0.05	0.9	0.05	0	0.99	0.01	0	0.99	0.01	0	0.99	0.01	0	0.99	0.01
1	0	0	0.984	0.016	0	0.86	0.14	0	0.855	0.145	0	0.783	0.217	0	0.538	0.462	0	0.142	0.858	0	0.05	0.9	0.05	0.05	0.9	0.05	0.05	0.9	0.05	0.01	0.96	0.03	0.01	0.96	0.03	0.01	0.96	0.03	0.01	0.96	0.03
1	0	0	0.984	0.016	0	0.86	0.14	0	0.855	0.145	0	0.783	0.217	0	0.538	0.462	0	0.142	0.858	0	0.05	0.9	0.05	0.05	0.9	0.05	0.05	0.9	0.05	0.01	0.97	0.02	0.01	0.97	0.02	0.01	0.97	0.02	0.01	0.97	0.02
1	0	0	0.984	0.016	0	0.86	0.14	0	0.855	0.145	0	0.783	0.217	0	0.538	0.462	0	0.142	0.858	0	0.05	0.9	0.05	0.05	0.9	0.05	0.05	0.9	0.05	0.01	0.98	0.01	0.01	0.98	0.01	0.01	0.98	0.01	0.01	0.98	0.01
1	0	0	0.984	0.016	0	0.86	0.14	0	0.855	0.145	0	0.783	0.217	0	0.538	0.462	0	0.142	0.858	0	0.05	0.9	0.05	0.05	0.9	0.05	0.05	0.9	0.05	0.02	0.95	0.03	0.02	0.95	0.03	0.02	0.95	0.03	0.02	0.95	0.03
1	0	0	0.984	0.016	0	0.86	0.14	0	0.855	0.145	0	0.783	0.217	0	0.538	0.462	0	0.142	0.858	0	0.05	0.9	0.05	0.05	0.9	0.05	0.05	0.9	0.05	0.02	0.96	0.02	0.02	0.96	0.02	0.02	0.96	0.02	0.02	0.96	0.02
1	0	0	0.984	0.016	0	0.86	0.14	0	0.855	0.145	0	0.783	0.217	0	0.538	0.462	0	0.142	0.858	0	0.05	0.9	0.05	0.05	0.9	0.05	0.05	0.9	0.05	0.02	0.97	0.01	0.02	0.97	0.01	0.02	0.97	0.01	0.02	0.97	0.01
1	0	0	0.984	0.016	0	0.86	0.14	0	0.855	0.145	0	0.783	0.217	0	0.538	0.462	0	0.142	0.858	0	0.05	0.9	0.05	0.05	0.9	0.05	0.05	0.9	0.05	0.03	0.94	0.03	0.03	0.94	0.03	0.03	0.94	0.03	0.03	0.94	0.03
1	0	0	0.984	0.016	0	0.86	0.14	0	0.855	0.145	0	0.783	0.217	0	0.538	0.462	0	0.142	0.858	0	0.05	0.9	0.05	0.05	0.9	0.05	0.05	0.9	0.05	0.03	0.95	0.02	0.03	0.95	0.02	0.03	0.95	0.02	0.03	0.95	0.02
1	0	0	0.984	0.016	0	0.86	0.14	0	0.855	0.145	0	0.783	0.217	0	0.538	0.462	0	0.142	0.858	0	0.05	0.9	0.05	0.05	0.9	0.05	0.05	0.9	0.05	0.03	0.96	0.01	0.03	0.96	0.01	0.03	0.96	0.01	0.03	0.96	0.01
1	0	0	0.984	0.016	0	0.86	0.14	0	0.855	0.145	0	0.783	0.217	0	0.538	0.462	0	0.142	0.858	0	0.05	0.9	0.05	0.05	0.9	0.05	0.05	0.9	0.05	0.04	0.93	0.03	0.04	0.93	0.03	0.04	0.93	0.03	0.04	0.93	0.03
1	0	0	0.984	0.016	0	0.86	0.14	0	0.855	0.145	0	0.783	0.217	0	0.538	0.462	0	0.142	0.858	0	0.05	0.9	0.05	0.05	0.9	0.05	0.05	0.9	0.05	0.04	0.94	0.02	0.04	0.94	0.02	0.04	0.94	0.02	0.04	0.94	0.02
1	0	0	0.984	0.016	0	0.86	0.14	0	0.855	0.145	0	0.783	0.217	0	0.538	0.462	0	0.142	0.858	0	0.05	0.9	0.05	0.05	0.9	0.05	0.05	0.9	0.05	0.05	0.92	0.03	0.05	0.92	0.03	0.05	0.92	0.03	0.05	0.92	0.03
1	0	0	0.984	0.016	0	0.86	0.14	0	0.855	0.145	0	0.783	0.217	0	0.538	0.462	0	0.142	0.858	0	0.05	0.9	0.05	0.05	0.9	0.05	0.05	0.9	0.05	0.05	0.93	0.02	0.05	0.93	0.02	0.05	0.93	0.02	0.05	0.93	0.02
1	0	0	0.984	0.016	0	0.86	0.14	0	0.855	0.145	0	0.783	0.217	0	0.538	0.462	0	0.142	0.858	0	0.05	0.9	0.05	0.05	0.9	0.05	0.05	0.9	0.05	0.06	0.91	0.03	0.06	0.91	0.03	0.06	0.91	0.03	0.06	0.91	0.03
1	0	0	0.984	0.016	0	0.86	0.14	0	0.855	0.145	0	0.783	0.217	0	0.538	0.462	0	0.142	0.858	0	0.05	0.9	0.05	0.05	0.9	0.05	0.05	0.9	0.05	0.06	0.92	0.02	0.06	0.92	0.02	0.06	0.92	0.02	0.06	0.92	0.02
1	0	0	0.984	0.016	0	0.86	0.14	0	0.855	0.145	0	0.783	0.217	0	0.538	0.462	0	0.142	0.858	0	0.05	0.9	0.05	0.05	0.9	0.05	0.05	0.9	0.05	0.07	0.9	0.03	0.07	0.9	0.03	0.07	0.9	0.03	0.07	0.9	0.03
1	0	0	0.984	0.016	0	0.86	0.14	0	0.855	0.145	0	0.783	0.217	0	0.538	0.462	0	0.142	0.858	0	0.05	0.9	0.05	0.05	0.9	0.05	0.05	0.9	0.05	0.07	0.91	0.02	0.07	0.91	0.02	0.07	0.91	0.02	0.07	0.91	0.02
1	0	0	0.984	0.016	0	0.86	0.14	0	0.855	0.145	0	0.783	0.217	0	0.538	0.462	0	0.142	0.858	0	0.05	0.9	0.05	0.05	0.9	0.05	0.05	0.9	0.05	0.08	0.89	0.03	0.08	0.89	0.03	0.08	0.89	0.03	0.08	0.89	0.03
1	0	0	0.984	0.016	0	0.86	0.14	0	0.855	0.145	0	0.783	0.217	0	0.538	0.462	0	0.142	0.858	0	0.05	0.9	0.05	0.05	0.9	0.05	0.05	0.9	0.05	0.08	0.9	0.02	0.08	0.9	0.02	0.08	0.9	0.02	0.08	0.9	0.02
1	0	0	0.984	0.016	0	0.86	0.14	0	0.855	0.145	0	0.783	0.217	0	0.538	0.462	0	0.142	0.858	0	0.05	0.9	0.05	0.05	0.9	0.05	0.05	0.9	0.05	0.09	0.88	0.03	0.09	0.88	0.03	0.09	0.88	0.03	0.09	0.88	0.03
1	0	0	0.984	0.016	0	0.86	0.14	0	0.855	0.145	0	0.783	0.217	0	0.538	0.462	0	0.142	0.858	0	0.05	0.9	0.05	0.05	0.9	0.05	0.05	0.9	0.05	0.09	0.89	0.02	0.09	0.89	0.02	0.09	0.89	0.02	0.09	0.89	0.02
1	0	0	0.984	0.016	0	0.86	0.14	0	0.855	0.145	0	0.783	0.217	0	0.538	0.462	0	0.142	0.858	0	0.05	0.9	0.05	0.05	0.9	0.05	0.05	0.9	0.05	0.1	0.87	0.03	0.1	0.87	0.03	0.1	0.87	0.03	0.1	0.87	0.03
1	0	0	0.984	0.016	0	0.86	0.14	0	0.855	0.145	0	0.783	0.217	0	0.538	0.462	0	0.142	0.858	0	0.05	0.9	0.05	0.05	0.9	0.05	0.05	0.9	0.05	0.11	0.86	0.03	0.11	0.86	0.03	0.11	0.86	0.03	0.11	0.86	0.03
1	0	0	0.984	0.016	0	0.86	0.14	0	0.855	0.145	0	0.783	0.217	0	0.538	0.462	0	0.142	0.858	0	0.05	0.9	0.05	0.05	0.9	0.05	0.05	0.9	0.05	0.12	0.85	0.03	0.12	0.85	0.03	0.12	0.85	0.03	0.12	0.85	0.03
1	0	0	0.984	0.016	0	0.86	0.14	0	0.855	0.145	0	0.783	0.217	0	0.538	0.462	0	0.142	0.858	0	0.05	0.91	0.04	0.05	0.91	0.04	0.05	0.91	0.04	0	0.97	0.03	0	0.97	0.03	0	0.97	0.03	0	0.97	0.03
1	0	0	0.984	0.016	0	0.86	0.14	0	0.855	0.145	0	0.783	0.217	0	0.538	0.462	0	0.142	0.858	0	0.05	0.91	0.04	0.05	0.91	0.04	0.05	0.91	0.04	0	0.98	0.02	0	0.98	0.02	0	0.98	0.02	0	0.98	0.02
1	0	0	0.984	0.016	0	0.86	0.14	0	0.855	0.145	0	0.783	0.217	0	0.538	0.462	0	0.142	0.858	0	0.05	0.91	0.04	0.05	0.91	0.04	0.05	0.91	0.04	0.01	0.96	0.03	0.01	0.96	0.03	0.01	0.96	0.03	0.01	0.96	0.03
1	0	0	0.984	0.016	0	0.86	0.14	0	0.855	0.145	0	0.783	0.217	0	0.538	0.462	0	0.142	0.858	0	0.05	0.91	0.04	0.05	0.91	0.04	0.05	0.91	0.04	0.01	0.97	0.02	0.01	0.97	0.02	0.01	0.97	0.02	0.01	0.97	0.02
1	0	0	0.984	0.016	0	0.86	0.14	0	0.855	0.145	0	0.783	0.217	0	0.538	0.462	0	0.142	0.858	0	0.05	0.91	0.04	0.05	0.91	0.04	0.05	0.91	0.04	0.02	0.95	0.03	0.02	0.95	0.03	0.02	0.95	0.03	0.02	0.95	0.03
1	0	0	0.984	0.016	0	0.86	0.14	0	0.855	0.145	0	0.783	0.217	0	0.538	0.462	0	0.142	0.858	0	0.05	0.91	0.04	0.05	0.91	0.04	0.05	0.91	0.04	0.02	0.96	0.02	0.02	0.96	0.02	0.02	0.96	0.02	0.02	0.96	0.02
1	0	0	0.984	0.016	0	0.86	0.14	0	0.855	0.145	0	0.783	0.217	0	0.538	0.462	0	0.142	0.858	0	0.05	0.91	0.04	0.05	0.91	0.04	0.05	0.91	0.04	0.03	0.94	0.03	0.03	0.94	0.03	0.03	0.94	0.03	0.03	0.94	0.03
1	0	0	0.984	0.016	0	0.86	0.14	0	0.855	0.145	0	0.783	0.217	0	0.538	0.462	0	0.142	0.858	0	0.05	0.91	0.04	0.05	0.91	0.04	0.05	0.91	0.04	0.03	0.95	0.02	0.03	0.95	0.02	0.03	0.95	0.02	0.03	0.95	0.02
1	0	0	0.984	0.016	0	0.86	0.14	0	0.855	0.145	0	0.783	0.217	0	0.538	0.462	0	0.142	0.858	0	0.05	0.91	0.04	0.05	0.91	0.04	0.05	0.91	0.04	0.04	0.93	0.03	0.04	0.93	0.03	0.04	0.93	0.03	0.04	0.93	0.03
1	0	0	0.984	0.016	0	0.86	0.14	0	0.855	0.145	0	0.783	0.217	0	0.538	0.462	0	0.142	0.858	0	0.05	0.91	0.04	0.05	0.91	0.04	0.05	0.91	0.04	0.04	0.94	0.02	0.04	0.94	0.02	0.04	0.94	0.02	0.04	0.94	0.02
1	0	0	0.984	0.016	0	0.86	0.14	0	0.855	0.145	0	0.783	0.217	0	0.538	0.462	0	0.142	0.858	0	0.05	0.91	0.04	0.05	0.91	0.04	0.05	0.91	0.04	0.05	0.92	0.03	0.05	0.92	0.03	0.05	0.92	0.03	0.05	0.92	0.03
1	0	0	0.984	0.016	0	0.86	0.14	0	0.855	0.145	0	0.783	0.217	0	0.538	0.462	0	0.142	0.858	0	0.05	0.91	0.04	0.05	0.91	0.04	0.05	0.91	0.04	0.05	0.93	0.02	0.05	0.93	0.02	0.05	0.93	0.02	0.05	0.93	0.02
1	0	0	0.984	0.016	0	0.86	0.14	0	0.855	0.145	0	0.783	0.217	0	0.538	0.462	0	0.142	0.858	0	0.05	0.91	0.04	0.05	0.91	0.04	0.05	0.91	0.04	0.06	0.91	0.03	0.06	0.91	0.03	0.06	0.91	0.03	0.06	0.91	0.03
1	0	0	0.984	0.016	0	0.86	0.14	0	0.855	0.145	0	0.783	0.217	0	0.538	0.462	0	0.142	0.858	0	0.05	0.91	0.04	0.05	0.91	0.04	0.05	0.91	0.04	0.07	0.9	0.03	0.07	0.9	0.03	0.07	0.9	0.03	0.07	0.9	0.03
1	0	0	0.984	0.016	0	0.86	0.14	0	0.855	0.145	0	0.783	0.217	0	0.538	0.462	0	0.142	0.858	0	0.05	0.91	0.04	0.05	0.91	0.04	0.05	0.91	0.04	0.08	0.89	0.03	0.08	0.89	0.03	0.08	0.89	0.03	0.08	0.89	0.03
1	0	0	0.984	0.016	0	0.86	0.14	0	0.855	0.145	0	0.783	0.217	0	0.538	0.462	0	0.142	0.858	0	0.05	0.91	0.04	0.05	0.91	0.04	0.05	0.91	0.04	0.09	0.88	0.03	0.09	0.88	0.03	0.09	0.88	0.03	0.09	0.88	0.03
1	0	0	0.984	0.016	0	0.86	0.14	0	0.855	0.145	0	0.783	0.217	0	0.538	0.462	0	0.142	0.858	0	0.05	0.91	0.04	0.05	0.91	0.04	0.05	0.91	0.04	0.1	0.87	0.03	0.1	0.87	0.03	0.1	0.87	0.03	0.1	0.87	0.03
1	0	0	0.984	0.016	0	0.86	0.14	0	0.855	0.145	0	0.783	0.217	0	0.538	0.462	0	0.142	0.858	0	0.05	0.91	0.04	0.05	0.91	0.04	0.05	0.91	0.04	0.11	0.86	0.03	0.11	0.86	0.03	0.11	0.86	0.03	0.11	0.86	0.03
1	0	0	0.984	0.016	0	0.86	0.14	0	0.855	0.145	0	0.783	0.217	0	0.538	0.462	0	0.142	0.858	0	0.05	0.91	0.04	0.05	0.91	0.04	0.05	0.91	0.04	0.12	0.85	0.03	0.12	0.85	0.03	0.12	0.85	0.03	0.12	0.85	0.03
1	0	0	0.984	0.016	0	0.86	0.14	0	0.855	0.145	0	0.783	0.217	0	0.538	0.462	0	0.142	0.858	0	0.05	0.92	0.03	0.05	0.92	0.03	0.05	0.92	0.03	0	0.97	0.03	0	0.97	0.03	0	0.97	0.03	0	0.97	0.03
1	0	0	0.984	0.016	0	0.86	0.14	0	0.855	0.145	0	0.783	0.217	0	0.538	0.462	0	0.142	0.858	0	0.05	0.92	0.03	0.05	0.92	0.03	0.05	0.92	0.03	0	0.98	0.02	0	0.98	0.02	0	0.98	0.02	0	0.98	0.02
1	0	0	0.984	0.016	0	0.86	0.14	0	0.855	0.145	0	0.783	0.217	0	0.538	0.462	0	0.142	0.858	0	0.05	0.92	0.03	0.05	0.92	0.03	0.05	0.92	0.03	0.01	0.96	0.03	0.01	0.96	0.03	0.01	0.96	0.03	0.01	0.96	0.03
1	0	0	0.984	0.016	0	0.86	0.14	0	0.855	0.145	0	0.783	0.217	0	0.538	0.462	0	0.142	0.858	0	0.05	0.92	0.03	0.05	0.92	0.03	0.05	0.92	0.03	0.01	0.97	0.02	0.01	0.97	0.02	0.01	0.97	0.02	0.01	0.97	0.02
1	0	0	0.984	0.016	0	0.86	0.14	0	0.855	0.145	0	0.783	0.217	0	0.538	0.462	0	0.142	0.858	0	0.05	0.92	0.03	0.05	0.92	0.03	0.05	0.92	0.03	0.02	0.95	0.03	0.02	0.95	0.03	0.02	0.95	0.03	0.02	0.95	0.03
1	0	0	0.984	0.016	0	0.86	0.14	0	0.855	0.145	0	0.783	0.217	0	0.538	0.462	0	0.142	0.858	0	0.05	0.92	0.03	0.05	0.92	0.03	0.05	0.92	0.03	0.03	0.94	0.03	0.03	0.94	0.03	0.03	0.94	0.03	0.03	0.94	0.03
1	0	0	0.984	0.016	0	0.86	0.14	0	0.855	0.145	0	0.783	0.217	0	0.538	0.462	0	0.142	0.858	0	0.05	0.92	0.03	0.05	0.92	0.03	0.05	0.92	0.03	0.04	0.93	0.03	0.04	0.93	0.03	0.04	0.93	0.03	0.04	0.93	0.03
1	0	0	0.984	0.016	0	0.86	0.14	0	0.855	0.145	0	0.783	0.217	0	0.538	0.462	0	0.142	0.858	0	0.05	0.92	0.03	0.05	0.92	0.03	0.05	0.92	0.03	0.05	0.92	0.03	0.05	0.92	0.03	0.05	0.92	0.03	0.05	0.92	0.03
1	0	0	0.984	0.016	0	0.86	0.14	0	0.855	0.145	0	0.783	0.217	0	0.538	0.462	0	0.142	0.858	0	0.05	0.92	0.03	0.05	0.92	0.03	0.05	0.92	0.03	0.06	0.91	0.03	0.06	0.91	0.03	0.06	0.91	0.03	0.06	0.91	0.03
1	0	0	0.984	0.016	0	0.86	0.14	0	0.855	0.145	0	0.783	0.217	0	0.538	0.462	0	0.142	0.858	0	0.05	0.92	0.03	0.05	0.92	0.03	0.05	0.92	0.03	0.07	0.9	0.03	0.07	0.9	0.03	0.07	0.9	0.03	0.07	0.9	0.03
1	0	0	0.984	0.016	0	0.86	0.14	0	0.855	0.145	0	0.783	0.217	0	0.538	0.462	0	0.142	0.858	0	0.05	0.92	0.03	0.05	0.92	0.03	0.05	0.92	0.03	0.08	0.89	0.03	0.08	0.89	0.03	0.08	0.89	0.03	0.08	0.89	0.03
1	0	0	0.984	0.016	0	0.86	0.14	0	0.855	0.145	0	0.783	0.217	0	0.538	0.462	0	0.142	0.858	0	0.05	0.92	0.03	0.05	0.92	0.03	0.05	0.92	0.03	0.09	0.88	0.03	0.09	0.88	0.03	0.09	0.88	0.03	0.09	0.88	0.03
1	0	0	0.984	0.016	0	0.86	0.14	0	0.855	0.145	0	0.783	0.217	0	0.538	0.462	0	0.142	0.858	0	0.05	0.93	0.02	0.05	0.93	0.02	0.05	0.93	0.02	0	0.97	0.03	0	0.97	0.03	0	0.97	0.03	0	0.97	0.03
1	0	0	0.984	0.016	0	0.86	0.14	0	0.855	0.145	0	0.783	0.217	0	0.538	0.462	0	0.142	0.858	0	0.05	0.93	0.02	0.05	0.93	0.02	0.05	0.93	0.02	0.01	0.96	0.03	0.01	0.96	0.03	0.01	0.96	0.03	0.01	0.96	0.03
1	0	0	0.984	0.016	0	0.86	0.14	0	0.855	0.145	0	0.783	0.217	0	0.538	0.462	0	0.142	0.858	0	0.05	0.93	0.02	0.05	0.93	0.02	0.05	0.93	0.02	0.02	0.95	0.03	0.02	0.95	0.03	0.02	0.95	0.03	0.02	0.95	0.03
1	0	0	0.984	0.016	0	0.86	0.14	0	0.855	0.145	0	0.783	0.217	0	0.538	0.462	0	0.142	0.858	0	0.05	0.93	0.02	0.05	0.93	0.02	0.05	0.93	0.02	0.03	0.94	0.03	0.03	0.94	0.03	0.03	0.94	0.03	0.03	0.94	0.03
1	0	0	0.984	0.016	0	0.86	0.14	0	0.855	0.145	0	0.783	0.217	0	0.538	0.462	0	0.142	0.858	0	0.05	0.93	0.02	0.05	0.93	0.02	0.05	0.93	0.02	0.04	0.93	0.03	0.04	0.93	0.03	0.04	0.93	0.03	0.04	0.93	0.03
1	0	0	0.984	0.016	0	0.86	0.14	0	0.855	0.145	0	0.783	0.217	0	0.538	0.462	0	0.142	0.858	0	0.06	0.85	0.09	0.06	0.85	0.09	0.06	0.85	0.09	0.02	0.97	0.01	0.02	0.97	0.01	0.02	0.97	0.01	0.02	0.97	0.01
1	0	0	0.984	0.016	0	0.86	0.14	0	0.855	0.145	0	0.783	0.217	0	0.538	0.462	0	0.142	0.858	0	0.06	0.85	0.09	0.06	0.85	0.09	0.06	0.85	0.09	0.03	0.96	0.01	0.03	0.96	0.01	0.03	0.96	0.01	0.03	0.96	0.01
1	0	0	0.984	0.016	0	0.86	0.14	0	0.855	0.145	0	0.783	0.217	0	0.538	0.462	0	0.142	0.858	0	0.06	0.85	0.09	0.06	0.85	0.09	0.06	0.85	0.09	0.04	0.95	0.01	0.04	0.95	0.01	0.04	0.95	0.01	0.04	0.95	0.01
1	0	0	0.984	0.016	0	0.86	0.14	0	0.855	0.145	0	0.783	0.217	0	0.538	0.462	0	0.142	0.858	0	0.06	0.85	0.09	0.06	0.85	0.09	0.06	0.85	0.09	0.05	0.93	0.02	0.05	0.93	0.02	0.05	0.93	0.02	0.05	0.93	0.02
1	0	0	0.984	0.016	0	0.86	0.14	0	0.855	0.145	0	0.783	0.217	0	0.538	0.462	0	0.142	0.858	0	0.06	0.85	0.09	0.06	0.85	0.09	0.06	0.85	0.09	0.05	0.94	0.01	0.05	0.94	0.01	0.05	0.94	0.01	0.05	0.94	0.01
1	0	0	0.984	0.016	0	0.86	0.14	0	0.855	0.145	0	0.783	0.217	0	0.538	0.462	0	0.142	0.858	0	0.06	0.85	0.09	0.06	0.85	0.09	0.06	0.85	0.09	0.06	0.92	0.02	0.06	0.92	0.02	0.06	0.92	0.02	0.06	0.92	0.02
1	0	0	0.984	0.016	0	0.86	0.14	0	0.855	0.145	0	0.783	0.217	0	0.538	0.462	0	0.142	0.858	0	0.06	0.85	0.09	0.06	0.85	0.09	0.06	0.85	0.09	0.06	0.93	0.01	0.06	0.93	0.01	0.06	0.93	0.01	0.06	0.93	0.01
1	0	0	0.984	0.016	0	0.86	0.14	0	0.855	0.145	0	0.783	0.217	0	0.538	0.462	0	0.142	0.858	0	0.06	0.85	0.09	0.06	0.85	0.09	0.06	0.85	0.09	0.07	0.91	0.02	0.07	0.91	0.02	0.07	0.91	0.02	0.07	0.91	0.02
1	0	0	0.984	0.016	0	0.86	0.14	0	0.855	0.145	0	0.783	0.217	0	0.538	0.462	0	0.142	0.858	0	0.06	0.85	0.09	0.06	0.85	0.09	0.06	0.85	0.09	0.07	0.92	0.01	0.07	0.92	0.01	0.07	0.92	0.01	0.07	0.92	0.01
1	0	0	0.984	0.016	0	0.86	0.14	0	0.855	0.145	0	0.783	0.217	0	0.538	0.462	0	0.142	0.858	0	0.06	0.85	0.09	0.06	0.85	0.09	0.06	0.85	0.09	0.08	0.89	0.03	0.08	0.89	0.03	0.08	0.89	0.03	0.08	0.89	0.03
1	0	0	0.984	0.016	0	0.86	0.14	0	0.855	0.145	0	0.783	0.217	0	0.538	0.462	0	0.142	0.858	0	0.06	0.85	0.09	0.06	0.85	0.09	0.06	0.85	0.09	0.08	0.9	0.02	0.08	0.9	0.02	0.08	0.9	0.02	0.08	0.9	0.02
1	0	0	0.984	0.016	0	0.86	0.14	0	0.855	0.145	0	0.783	0.217	0	0.538	0.462	0	0.142	0.858	0	0.06	0.85	0.09	0.06	0.85	0.09	0.06	0.85	0.09	0.08	0.91	0.01	0.08	0.91	0.01	0.08	0.91	0.01	0.08	0.91	0.01
1	0	0	0.984	0.016	0	0.86	0.14	0	0.855	0.145	0	0.783	0.217	0	0.538	0.462	0	0.142	0.858	0	0.06	0.85	0.09	0.06	0.85	0.09	0.06	0.85	0.09	0.09	0.88	0.03	0.09	0.88	0.03	0.09	0.88	0.03	0.09	0.88	0.03
1	0	0	0.984	0.016	0	0.86	0.14	0	0.855	0.145	0	0.783	0.217	0	0.538	0.462	0	0.142	0.858	0	0.06	0.85	0.09	0.06	0.85	0.09	0.06	0.85	0.09	0.09	0.89	0.02	0.09	0.89	0.02	0.09	0.89	0.02	0.09	0.89	0.02
1	0	0	0.984	0.016	0	0.86	0.14	0	0.855	0.145	0	0.783	0.217	0	0.538	0.462	0	0.142	0.858	0	0.06	0.85	0.09	0.06	0.85	0.09	0.06	0.85	0.09	0.09	0.9	0.01	0.09	0.9	0.01	0.09	0.9	0.01	0.09	0.9	0.01
1	0	0	0.984	0.016	0	0.86	0.14	0	0.855	0.145	0	0.783	0.217	0	0.538	0.462	0	0.142	0.858	0	0.06	0.85	0.09	0.06	0.85	0.09	0.06	0.85	0.09	0.1	0.87	0.03	0.1	0.87	0.03	0.1	0.87	0.03	0.1	0.87	0.03
1	0	0	0.984	0.016	0	0.86	0.14	0	0.855	0.145	0	0.783	0.217	0	0.538	0.462	0	0.142	0.858	0	0.06	0.85	0.09	0.06	0.85	0.09	0.06	0.85	0.09	0.1	0.88	0.02	0.1	0.88	0.02	0.1	0.88	0.02	0.1	0.88	0.02
1	0	0	0.984	0.016	0	0.86	0.14	0	0.855	0.145	0	0.783	0.217	0	0.538	0.462	0	0.142	0.858	0	0.06	0.85	0.09	0.06	0.85	0.09	0.06	0.85	0.09	0.1	0.89	0.01	0.1	0.89	0.01	0.1	0.89	0.01	0.1	0.89	0.01
1	0	0	0.984	0.016	0	0.86	0.14	0	0.855	0.145	0	0.783	0.217	0	0.538	0.462	0	0.142	0.858	0	0.06	0.85	0.09	0.06	0.85	0.09	0.06	0.85	0.09	0.11	0.86	0.03	0.11	0.86	0.03	0.11	0.86	0.03	0.11	0.86	0.03
1	0	0	0.984	0.016	0	0.86	0.14	0	0.855	0.145	0	0.783	0.217	0	0.538	0.462	0	0.142	0.858	0	0.06	0.85	0.09	0.06	0.85	0.09	0.06	0.85	0.09	0.11	0.87	0.02	0.11	0.87	0.02	0.11	0.87	0.02	0.11	0.87	0.02
1	0	0	0.984	0.016	0	0.86	0.14	0	0.855	0.145	0	0.783	0.217	0	0.538	0.462	0	0.142	0.858	0	0.06	0.85	0.09	0.06	0.85	0.09	0.06	0.85	0.09	0.11	0.88	0.01	0.11	0.88	0.01	0.11	0.88	0.01	0.11	0.88	0.01
1	0	0	0.984	0.016	0	0.86	0.14	0	0.855	0.145	0	0.783	0.217	0	0.538	0.462	0	0.142	0.858	0	0.06	0.85	0.09	0.06	0.85	0.09	0.06	0.85	0.09	0.12	0.85	0.03	0.12	0.85	0.03	0.12	0.85	0.03	0.12	0.85	0.03
1	0	0	0.984	0.016	0	0.86	0.14	0	0.855	0.145	0	0.783	0.217	0	0.538	0.462	0	0.142	0.858	0	0.06	0.85	0.09	0.06	0.85	0.09	0.06	0.85	0.09	0.12	0.86	0.02	0.12	0.86	0.02	0.12	0.86	0.02	0.12	0.86	0.02
1	0	0	0.984	0.016	0	0.86	0.14	0	0.855	0.145	0	0.783	0.217	0	0.538	0.462	0	0.142	0.858	0	0.06	0.85	0.09	0.06	0.85	0.09	0.06	0.85	0.09	0.12	0.87	0.01	0.12	0.87	0.01	0.12	0.87	0.01	0.12	0.87	0.01
1	0	0	0.984	0.016	0	0.86	0.14	0	0.855	0.145	0	0.783	0.217	0	0.538	0.462	0	0.142	0.858	0	0.06	0.85	0.09	0.06	0.85	0.09	0.06	0.85	0.09	0.13	0.85	0.02	0.13	0.85	0.02	0.13	0.85	0.02	0.13	0.85	0.02
1	0	0	0.984	0.016	0	0.86	0.14	0	0.855	0.145	0	0.783	0.217	0	0.538	0.462	0	0.142	0.858	0	0.06	0.85	0.09	0.06	0.85	0.09	0.06	0.85	0.09	0.13	0.86	0.01	0.13	0.86	0.01	0.13	0.86	0.01	0.13	0.86	0.01
1	0	0	0.984	0.016	0	0.86	0.14	0	0.855	0.145	0	0.783	0.217	0	0.538	0.462	0	0.142	0.858	0	0.06	0.85	0.09	0.06	0.85	0.09	0.06	0.85	0.09	0.14	0.85	0.01	0.14	0.85	0.01	0.14	0.85	0.01	0.14	0.85	0.01
1	0	0	0.984	0.016	0	0.86	0.14	0	0.855	0.145	0	0.783	0.217	0	0.538	0.462	0	0.142	0.858	0	0.06	0.86	0.08	0.06	0.86	0.08	0.06	0.86	0.08	0	0.99	0.01	0	0.99	0.01	0	0.99	0.01	0	0.99	0.01
1	0	0	0.984	0.016	0	0.86	0.14	0	0.855	0.145	0	0.783	0.217	0	0.538	0.462	0	0.142	0.858	0	0.06	0.86	0.08	0.06	0.86	0.08	0.06	0.86	0.08	0.01	0.98	0.01	0.01	0.98	0.01	0.01	0.98	0.01	0.01	0.98	0.01
1	0	0	0.984	0.016	0	0.86	0.14	0	0.855	0.145	0	0.783	0.217	0	0.538	0.462	0	0.142	0.858	0	0.06	0.86	0.08	0.06	0.86	0.08	0.06	0.86	0.08	0.02	0.97	0.01	0.02	0.97	0.01	0.02	0.97	0.01	0.02	0.97	0.01
1	0	0	0.984	0.016	0	0.86	0.14	0	0.855	0.145	0	0.783	0.217	0	0.538	0.462	0	0.142	0.858	0	0.06	0.86	0.08	0.06	0.86	0.08	0.06	0.86	0.08	0.03	0.95	0.02	0.03	0.95	0.02	0.03	0.95	0.02	0.03	0.95	0.02
1	0	0	0.984	0.016	0	0.86	0.14	0	0.855	0.145	0	0.783	0.217	0	0.538	0.462	0	0.142	0.858	0	0.06	0.86	0.08	0.06	0.86	0.08	0.06	0.86	0.08	0.03	0.96	0.01	0.03	0.96	0.01	0.03	0.96	0.01	0.03	0.96	0.01
1	0	0	0.984	0.016	0	0.86	0.14	0	0.855	0.145	0	0.783	0.217	0	0.538	0.462	0	0.142	0.858	0	0.06	0.86	0.08	0.06	0.86	0.08	0.06	0.86	0.08	0.04	0.94	0.02	0.04	0.94	0.02	0.04	0.94	0.02	0.04	0.94	0.02
1	0	0	0.984	0.016	0	0.86	0.14	0	0.855	0.145	0	0.783	0.217	0	0.538	0.462	0	0.142	0.858	0	0.06	0.86	0.08	0.06	0.86	0.08	0.06	0.86	0.08	0.04	0.95	0.01	0.04	0.95	0.01	0.04	0.95	0.01	0.04	0.95	0.01
1	0	0	0.984	0.016	0	0.86	0.14	0	0.855	0.145	0	0.783	0.217	0	0.538	0.462	0	0.142	0.858	0	0.06	0.86	0.08	0.06	0.86	0.08	0.06	0.86	0.08	0.05	0.93	0.02	0.05	0.93	0.02	0.05	0.93	0.02	0.05	0.93	0.02
1	0	0	0.984	0.016	0	0.86	0.14	0	0.855	0.145	0	0.783	0.217	0	0.538	0.462	0	0.142	0.858	0	0.06	0.86	0.08	0.06	0.86	0.08	0.06	0.86	0.08	0.05	0.94	0.01	0.05	0.94	0.01	0.05	0.94	0.01	0.05	0.94	0.01
1	0	0	0.984	0.016	0	0.86	0.14	0	0.855	0.145	0	0.783	0.217	0	0.538	0.462	0	0.142	0.858	0	0.06	0.86	0.08	0.06	0.86	0.08	0.06	0.86	0.08	0.06	0.91	0.03	0.06	0.91	0.03	0.06	0.91	0.03	0.06	0.91	0.03
1	0	0	0.984	0.016	0	0.86	0.14	0	0.855	0.145	0	0.783	0.217	0	0.538	0.462	0	0.142	0.858	0	0.06	0.86	0.08	0.06	0.86	0.08	0.06	0.86	0.08	0.06	0.92	0.02	0.06	0.92	0.02	0.06	0.92	0.02	0.06	0.92	0.02
1	0	0	0.984	0.016	0	0.86	0.14	0	0.855	0.145	0	0.783	0.217	0	0.538	0.462	0	0.142	0.858	0	0.06	0.86	0.08	0.06	0.86	0.08	0.06	0.86	0.08	0.06	0.93	0.01	0.06	0.93	0.01	0.06	0.93	0.01	0.06	0.93	0.01
1	0	0	0.984	0.016	0	0.86	0.14	0	0.855	0.145	0	0.783	0.217	0	0.538	0.462	0	0.142	0.858	0	0.06	0.86	0.08	0.06	0.86	0.08	0.06	0.86	0.08	0.07	0.9	0.03	0.07	0.9	0.03	0.07	0.9	0.03	0.07	0.9	0.03
1	0	0	0.984	0.016	0	0.86	0.14	0	0.855	0.145	0	0.783	0.217	0	0.538	0.462	0	0.142	0.858	0	0.06	0.86	0.08	0.06	0.86	0.08	0.06	0.86	0.08	0.07	0.91	0.02	0.07	0.91	0.02	0.07	0.91	0.02	0.07	0.91	0.02
1	0	0	0.984	0.016	0	0.86	0.14	0	0.855	0.145	0	0.783	0.217	0	0.538	0.462	0	0.142	0.858	0	0.06	0.86	0.08	0.06	0.86	0.08	0.06	0.86	0.08	0.07	0.92	0.01	0.07	0.92	0.01	0.07	0.92	0.01	0.07	0.92	0.01
1	0	0	0.984	0.016	0	0.86	0.14	0	0.855	0.145	0	0.783	0.217	0	0.538	0.462	0	0.142	0.858	0	0.06	0.86	0.08	0.06	0.86	0.08	0.06	0.86	0.08	0.08	0.89	0.03	0.08	0.89	0.03	0.08	0.89	0.03	0.08	0.89	0.03
1	0	0	0.984	0.016	0	0.86	0.14	0	0.855	0.145	0	0.783	0.217	0	0.538	0.462	0	0.142	0.858	0	0.06	0.86	0.08	0.06	0.86	0.08	0.06	0.86	0.08	0.08	0.9	0.02	0.08	0.9	0.02	0.08	0.9	0.02	0.08	0.9	0.02
1	0	0	0.984	0.016	0	0.86	0.14	0	0.855	0.145	0	0.783	0.217	0	0.538	0.462	0	0.142	0.858	0	0.06	0.86	0.08	0.06	0.86	0.08	0.06	0.86	0.08	0.08	0.91	0.01	0.08	0.91	0.01	0.08	0.91	0.01	0.08	0.91	0.01
1	0	0	0.984	0.016	0	0.86	0.14	0	0.855	0.145	0	0.783	0.217	0	0.538	0.462	0	0.142	0.858	0	0.06	0.86	0.08	0.06	0.86	0.08	0.06	0.86	0.08	0.09	0.88	0.03	0.09	0.88	0.03	0.09	0.88	0.03	0.09	0.88	0.03
1	0	0	0.984	0.016	0	0.86	0.14	0	0.855	0.145	0	0.783	0.217	0	0.538	0.462	0	0.142	0.858	0	0.06	0.86	0.08	0.06	0.86	0.08	0.06	0.86	0.08	0.09	0.89	0.02	0.09	0.89	0.02	0.09	0.89	0.02	0.09	0.89	0.02
1	0	0	0.984	0.016	0	0.86	0.14	0	0.855	0.145	0	0.783	0.217	0	0.538	0.462	0	0.142	0.858	0	0.06	0.86	0.08	0.06	0.86	0.08	0.06	0.86	0.08	0.09	0.9	0.01	0.09	0.9	0.01	0.09	0.9	0.01	0.09	0.9	0.01
1	0	0	0.984	0.016	0	0.86	0.14	0	0.855	0.145	0	0.783	0.217	0	0.538	0.462	0	0.142	0.858	0	0.06	0.86	0.08	0.06	0.86	0.08	0.06	0.86	0.08	0.1	0.87	0.03	0.1	0.87	0.03	0.1	0.87	0.03	0.1	0.87	0.03
1	0	0	0.984	0.016	0	0.86	0.14	0	0.855	0.145	0	0.783	0.217	0	0.538	0.462	0	0.142	0.858	0	0.06	0.86	0.08	0.06	0.86	0.08	0.06	0.86	0.08	0.1	0.88	0.02	0.1	0.88	0.02	0.1	0.88	0.02	0.1	0.88	0.02
1	0	0	0.984	0.016	0	0.86	0.14	0	0.855	0.145	0	0.783	0.217	0	0.538	0.462	0	0.142	0.858	0	0.06	0.86	0.08	0.06	0.86	0.08	0.06	0.86	0.08	0.1	0.89	0.01	0.1	0.89	0.01	0.1	0.89	0.01	0.1	0.89	0.01
1	0	0	0.984	0.016	0	0.86	0.14	0	0.855	0.145	0	0.783	0.217	0	0.538	0.462	0	0.142	0.858	0	0.06	0.86	0.08	0.06	0.86	0.08	0.06	0.86	0.08	0.11	0.86	0.03	0.11	0.86	0.03	0.11	0.86	0.03	0.11	0.86	0.03
1	0	0	0.984	0.016	0	0.86	0.14	0	0.855	0.145	0	0.783	0.217	0	0.538	0.462	0	0.142	0.858	0	0.06	0.86	0.08	0.06	0.86	0.08	0.06	0.86	0.08	0.11	0.87	0.02	0.11	0.87	0.02	0.11	0.87	0.02	0.11	0.87	0.02
1	0	0	0.984	0.016	0	0.86	0.14	0	0.855	0.145	0	0.783	0.217	0	0.538	0.462	0	0.142	0.858	0	0.06	0.86	0.08	0.06	0.86	0.08	0.06	0.86	0.08	0.11	0.88	0.01	0.11	0.88	0.01	0.11	0.88	0.01	0.11	0.88	0.01
1	0	0	0.984	0.016	0	0.86	0.14	0	0.855	0.145	0	0.783	0.217	0	0.538	0.462	0	0.142	0.858	0	0.06	0.86	0.08	0.06	0.86	0.08	0.06	0.86	0.08	0.12	0.85	0.03	0.12	0.85	0.03	0.12	0.85	0.03	0.12	0.85	0.03
1	0	0	0.984	0.016	0	0.86	0.14	0	0.855	0.145	0	0.783	0.217	0	0.538	0.462	0	0.142	0.858	0	0.06	0.86	0.08	0.06	0.86	0.08	0.06	0.86	0.08	0.12	0.86	0.02	0.12	0.86	0.02	0.12	0.86	0.02	0.12	0.86	0.02
1	0	0	0.984	0.016	0	0.86	0.14	0	0.855	0.145	0	0.783	0.217	0	0.538	0.462	0	0.142	0.858	0	0.06	0.86	0.08	0.06	0.86	0.08	0.06	0.86	0.08	0.12	0.87	0.01	0.12	0.87	0.01	0.12	0.87	0.01	0.12	0.87	0.01
1	0	0	0.984	0.016	0	0.86	0.14	0	0.855	0.145	0	0.783	0.217	0	0.538	0.462	0	0.142	0.858	0	0.06	0.86	0.08	0.06	0.86	0.08	0.06	0.86	0.08	0.13	0.85	0.02	0.13	0.85	0.02	0.13	0.85	0.02	0.13	0.85	0.02
1	0	0	0.984	0.016	0	0.86	0.14	0	0.855	0.145	0	0.783	0.217	0	0.538	0.462	0	0.142	0.858	0	0.06	0.87	0.07	0.06	0.87	0.07	0.06	0.87	0.07	0	0.98	0.02	0	0.98	0.02	0	0.98	0.02	0	0.98	0.02
1	0	0	0.984	0.016	0	0.86	0.14	0	0.855	0.145	0	0.783	0.217	0	0.538	0.462	0	0.142	0.858	0	0.06	0.87	0.07	0.06	0.87	0.07	0.06	0.87	0.07	0	0.99	0.01	0	0.99	0.01	0	0.99	0.01	0	0.99	0.01
1	0	0	0.984	0.016	0	0.86	0.14	0	0.855	0.145	0	0.783	0.217	0	0.538	0.462	0	0.142	0.858	0	0.06	0.87	0.07	0.06	0.87	0.07	0.06	0.87	0.07	0.01	0.97	0.02	0.01	0.97	0.02	0.01	0.97	0.02	0.01	0.97	0.02
1	0	0	0.984	0.016	0	0.86	0.14	0	0.855	0.145	0	0.783	0.217	0	0.538	0.462	0	0.142	0.858	0	0.06	0.87	0.07	0.06	0.87	0.07	0.06	0.87	0.07	0.01	0.98	0.01	0.01	0.98	0.01	0.01	0.98	0.01	0.01	0.98	0.01
1	0	0	0.984	0.016	0	0.86	0.14	0	0.855	0.145	0	0.783	0.217	0	0.538	0.462	0	0.142	0.858	0	0.06	0.87	0.07	0.06	0.87	0.07	0.06	0.87	0.07	0.02	0.96	0.02	0.02	0.96	0.02	0.02	0.96	0.02	0.02	0.96	0.02
1	0	0	0.984	0.016	0	0.86	0.14	0	0.855	0.145	0	0.783	0.217	0	0.538	0.462	0	0.142	0.858	0	0.06	0.87	0.07	0.06	0.87	0.07	0.06	0.87	0.07	0.02	0.97	0.01	0.02	0.97	0.01	0.02	0.97	0.01	0.02	0.97	0.01
1	0	0	0.984	0.016	0	0.86	0.14	0	0.855	0.145	0	0.783	0.217	0	0.538	0.462	0	0.142	0.858	0	0.06	0.87	0.07	0.06	0.87	0.07	0.06	0.87	0.07	0.03	0.95	0.02	0.03	0.95	0.02	0.03	0.95	0.02	0.03	0.95	0.02
1	0	0	0.984	0.016	0	0.86	0.14	0	0.855	0.145	0	0.783	0.217	0	0.538	0.462	0	0.142	0.858	0	0.06	0.87	0.07	0.06	0.87	0.07	0.06	0.87	0.07	0.03	0.96	0.01	0.03	0.96	0.01	0.03	0.96	0.01	0.03	0.96	0.01
1	0	0	0.984	0.016	0	0.86	0.14	0	0.855	0.145	0	0.783	0.217	0	0.538	0.462	0	0.142	0.858	0	0.06	0.87	0.07	0.06	0.87	0.07	0.06	0.87	0.07	0.04	0.93	0.03	0.04	0.93	0.03	0.04	0.93	0.03	0.04	0.93	0.03
1	0	0	0.984	0.016	0	0.86	0.14	0	0.855	0.145	0	0.783	0.217	0	0.538	0.462	0	0.142	0.858	0	0.06	0.87	0.07	0.06	0.87	0.07	0.06	0.87	0.07	0.04	0.94	0.02	0.04	0.94	0.02	0.04	0.94	0.02	0.04	0.94	0.02
1	0	0	0.984	0.016	0	0.86	0.14	0	0.855	0.145	0	0.783	0.217	0	0.538	0.462	0	0.142	0.858	0	0.06	0.87	0.07	0.06	0.87	0.07	0.06	0.87	0.07	0.04	0.95	0.01	0.04	0.95	0.01	0.04	0.95	0.01	0.04	0.95	0.01
1	0	0	0.984	0.016	0	0.86	0.14	0	0.855	0.145	0	0.783	0.217	0	0.538	0.462	0	0.142	0.858	0	0.06	0.87	0.07	0.06	0.87	0.07	0.06	0.87	0.07	0.05	0.92	0.03	0.05	0.92	0.03	0.05	0.92	0.03	0.05	0.92	0.03
1	0	0	0.984	0.016	0	0.86	0.14	0	0.855	0.145	0	0.783	0.217	0	0.538	0.462	0	0.142	0.858	0	0.06	0.87	0.07	0.06	0.87	0.07	0.06	0.87	0.07	0.05	0.93	0.02	0.05	0.93	0.02	0.05	0.93	0.02	0.05	0.93	0.02
1	0	0	0.984	0.016	0	0.86	0.14	0	0.855	0.145	0	0.783	0.217	0	0.538	0.462	0	0.142	0.858	0	0.06	0.87	0.07	0.06	0.87	0.07	0.06	0.87	0.07	0.05	0.94	0.01	0.05	0.94	0.01	0.05	0.94	0.01	0.05	0.94	0.01
1	0	0	0.984	0.016	0	0.86	0.14	0	0.855	0.145	0	0.783	0.217	0	0.538	0.462	0	0.142	0.858	0	0.06	0.87	0.07	0.06	0.87	0.07	0.06	0.87	0.07	0.06	0.91	0.03	0.06	0.91	0.03	0.06	0.91	0.03	0.06	0.91	0.03
1	0	0	0.984	0.016	0	0.86	0.14	0	0.855	0.145	0	0.783	0.217	0	0.538	0.462	0	0.142	0.858	0	0.06	0.87	0.07	0.06	0.87	0.07	0.06	0.87	0.07	0.06	0.92	0.02	0.06	0.92	0.02	0.06	0.92	0.02	0.06	0.92	0.02
1	0	0	0.984	0.016	0	0.86	0.14	0	0.855	0.145	0	0.783	0.217	0	0.538	0.462	0	0.142	0.858	0	0.06	0.87	0.07	0.06	0.87	0.07	0.06	0.87	0.07	0.06	0.93	0.01	0.06	0.93	0.01	0.06	0.93	0.01	0.06	0.93	0.01
1	0	0	0.984	0.016	0	0.86	0.14	0	0.855	0.145	0	0.783	0.217	0	0.538	0.462	0	0.142	0.858	0	0.06	0.87	0.07	0.06	0.87	0.07	0.06	0.87	0.07	0.07	0.9	0.03	0.07	0.9	0.03	0.07	0.9	0.03	0.07	0.9	0.03
1	0	0	0.984	0.016	0	0.86	0.14	0	0.855	0.145	0	0.783	0.217	0	0.538	0.462	0	0.142	0.858	0	0.06	0.87	0.07	0.06	0.87	0.07	0.06	0.87	0.07	0.07	0.91	0.02	0.07	0.91	0.02	0.07	0.91	0.02	0.07	0.91	0.02
1	0	0	0.984	0.016	0	0.86	0.14	0	0.855	0.145	0	0.783	0.217	0	0.538	0.462	0	0.142	0.858	0	0.06	0.87	0.07	0.06	0.87	0.07	0.06	0.87	0.07	0.07	0.92	0.01	0.07	0.92	0.01	0.07	0.92	0.01	0.07	0.92	0.01
1	0	0	0.984	0.016	0	0.86	0.14	0	0.855	0.145	0	0.783	0.217	0	0.538	0.462	0	0.142	0.858	0	0.06	0.87	0.07	0.06	0.87	0.07	0.06	0.87	0.07	0.08	0.89	0.03	0.08	0.89	0.03	0.08	0.89	0.03	0.08	0.89	0.03
1	0	0	0.984	0.016	0	0.86	0.14	0	0.855	0.145	0	0.783	0.217	0	0.538	0.462	0	0.142	0.858	0	0.06	0.87	0.07	0.06	0.87	0.07	0.06	0.87	0.07	0.08	0.9	0.02	0.08	0.9	0.02	0.08	0.9	0.02	0.08	0.9	0.02
1	0	0	0.984	0.016	0	0.86	0.14	0	0.855	0.145	0	0.783	0.217	0	0.538	0.462	0	0.142	0.858	0	0.06	0.87	0.07	0.06	0.87	0.07	0.06	0.87	0.07	0.08	0.91	0.01	0.08	0.91	0.01	0.08	0.91	0.01	0.08	0.91	0.01
1	0	0	0.984	0.016	0	0.86	0.14	0	0.855	0.145	0	0.783	0.217	0	0.538	0.462	0	0.142	0.858	0	0.06	0.87	0.07	0.06	0.87	0.07	0.06	0.87	0.07	0.09	0.88	0.03	0.09	0.88	0.03	0.09	0.88	0.03	0.09	0.88	0.03
1	0	0	0.984	0.016	0	0.86	0.14	0	0.855	0.145	0	0.783	0.217	0	0.538	0.462	0	0.142	0.858	0	0.06	0.87	0.07	0.06	0.87	0.07	0.06	0.87	0.07	0.09	0.89	0.02	0.09	0.89	0.02	0.09	0.89	0.02	0.09	0.89	0.02
1	0	0	0.984	0.016	0	0.86	0.14	0	0.855	0.145	0	0.783	0.217	0	0.538	0.462	0	0.142	0.858	0	0.06	0.87	0.07	0.06	0.87	0.07	0.06	0.87	0.07	0.09	0.9	0.01	0.09	0.9	0.01	0.09	0.9	0.01	0.09	0.9	0.01
1	0	0	0.984	0.016	0	0.86	0.14	0	0.855	0.145	0	0.783	0.217	0	0.538	0.462	0	0.142	0.858	0	0.06	0.87	0.07	0.06	0.87	0.07	0.06	0.87	0.07	0.1	0.87	0.03	0.1	0.87	0.03	0.1	0.87	0.03	0.1	0.87	0.03
1	0	0	0.984	0.016	0	0.86	0.14	0	0.855	0.145	0	0.783	0.217	0	0.538	0.462	0	0.142	0.858	0	0.06	0.87	0.07	0.06	0.87	0.07	0.06	0.87	0.07	0.1	0.88	0.02	0.1	0.88	0.02	0.1	0.88	0.02	0.1	0.88	0.02
1	0	0	0.984	0.016	0	0.86	0.14	0	0.855	0.145	0	0.783	0.217	0	0.538	0.462	0	0.142	0.858	0	0.06	0.87	0.07	0.06	0.87	0.07	0.06	0.87	0.07	0.11	0.86	0.03	0.11	0.86	0.03	0.11	0.86	0.03	0.11	0.86	0.03
1	0	0	0.984	0.016	0	0.86	0.14	0	0.855	0.145	0	0.783	0.217	0	0.538	0.462	0	0.142	0.858	0	0.06	0.87	0.07	0.06	0.87	0.07	0.06	0.87	0.07	0.11	0.87	0.02	0.11	0.87	0.02	0.11	0.87	0.02	0.11	0.87	0.02
1	0	0	0.984	0.016	0	0.86	0.14	0	0.855	0.145	0	0.783	0.217	0	0.538	0.462	0	0.142	0.858	0	0.06	0.87	0.07	0.06	0.87	0.07	0.06	0.87	0.07	0.12	0.85	0.03	0.12	0.85	0.03	0.12	0.85	0.03	0.12	0.85	0.03
1	0	0	0.984	0.016	0	0.86	0.14	0	0.855	0.145	0	0.783	0.217	0	0.538	0.462	0	0.142	0.858	0	0.06	0.87	0.07	0.06	0.87	0.07	0.06	0.87	0.07	0.12	0.86	0.02	0.12	0.86	0.02	0.12	0.86	0.02	0.12	0.86	0.02
1	0	0	0.984	0.016	0	0.86	0.14	0	0.855	0.145	0	0.783	0.217	0	0.538	0.462	0	0.142	0.858	0	0.06	0.87	0.07	0.06	0.87	0.07	0.06	0.87	0.07	0.13	0.85	0.02	0.13	0.85	0.02	0.13	0.85	0.02	0.13	0.85	0.02
1	0	0	0.984	0.016	0	0.86	0.14	0	0.855	0.145	0	0.783	0.217	0	0.538	0.462	0	0.142	0.858	0	0.06	0.88	0.06	0.06	0.88	0.06	0.06	0.88	0.06	0	0.98	0.02	0	0.98	0.02	0	0.98	0.02	0	0.98	0.02
1	0	0	0.984	0.016	0	0.86	0.14	0	0.855	0.145	0	0.783	0.217	0	0.538	0.462	0	0.142	0.858	0	0.06	0.88	0.06	0.06	0.88	0.06	0.06	0.88	0.06	0	0.99	0.01	0	0.99	0.01	0	0.99	0.01	0	0.99	0.01
1	0	0	0.984	0.016	0	0.86	0.14	0	0.855	0.145	0	0.783	0.217	0	0.538	0.462	0	0.142	0.858	0	0.06	0.88	0.06	0.06	0.88	0.06	0.06	0.88	0.06	0.01	0.96	0.03	0.01	0.96	0.03	0.01	0.96	0.03	0.01	0.96	0.03
1	0	0	0.984	0.016	0	0.86	0.14	0	0.855	0.145	0	0.783	0.217	0	0.538	0.462	0	0.142	0.858	0	0.06	0.88	0.06	0.06	0.88	0.06	0.06	0.88	0.06	0.01	0.97	0.02	0.01	0.97	0.02	0.01	0.97	0.02	0.01	0.97	0.02
1	0	0	0.984	0.016	0	0.86	0.14	0	0.855	0.145	0	0.783	0.217	0	0.538	0.462	0	0.142	0.858	0	0.06	0.88	0.06	0.06	0.88	0.06	0.06	0.88	0.06	0.01	0.98	0.01	0.01	0.98	0.01	0.01	0.98	0.01	0.01	0.98	0.01
1	0	0	0.984	0.016	0	0.86	0.14	0	0.855	0.145	0	0.783	0.217	0	0.538	0.462	0	0.142	0.858	0	0.06	0.88	0.06	0.06	0.88	0.06	0.06	0.88	0.06	0.02	0.95	0.03	0.02	0.95	0.03	0.02	0.95	0.03	0.02	0.95	0.03
1	0	0	0.984	0.016	0	0.86	0.14	0	0.855	0.145	0	0.783	0.217	0	0.538	0.462	0	0.142	0.858	0	0.06	0.88	0.06	0.06	0.88	0.06	0.06	0.88	0.06	0.02	0.96	0.02	0.02	0.96	0.02	0.02	0.96	0.02	0.02	0.96	0.02
1	0	0	0.984	0.016	0	0.86	0.14	0	0.855	0.145	0	0.783	0.217	0	0.538	0.462	0	0.142	0.858	0	0.06	0.88	0.06	0.06	0.88	0.06	0.06	0.88	0.06	0.02	0.97	0.01	0.02	0.97	0.01	0.02	0.97	0.01	0.02	0.97	0.01
1	0	0	0.984	0.016	0	0.86	0.14	0	0.855	0.145	0	0.783	0.217	0	0.538	0.462	0	0.142	0.858	0	0.06	0.88	0.06	0.06	0.88	0.06	0.06	0.88	0.06	0.03	0.94	0.03	0.03	0.94	0.03	0.03	0.94	0.03	0.03	0.94	0.03
1	0	0	0.984	0.016	0	0.86	0.14	0	0.855	0.145	0	0.783	0.217	0	0.538	0.462	0	0.142	0.858	0	0.06	0.88	0.06	0.06	0.88	0.06	0.06	0.88	0.06	0.03	0.95	0.02	0.03	0.95	0.02	0.03	0.95	0.02	0.03	0.95	0.02
1	0	0	0.984	0.016	0	0.86	0.14	0	0.855	0.145	0	0.783	0.217	0	0.538	0.462	0	0.142	0.858	0	0.06	0.88	0.06	0.06	0.88	0.06	0.06	0.88	0.06	0.03	0.96	0.01	0.03	0.96	0.01	0.03	0.96	0.01	0.03	0.96	0.01
1	0	0	0.984	0.016	0	0.86	0.14	0	0.855	0.145	0	0.783	0.217	0	0.538	0.462	0	0.142	0.858	0	0.06	0.88	0.06	0.06	0.88	0.06	0.06	0.88	0.06	0.04	0.93	0.03	0.04	0.93	0.03	0.04	0.93	0.03	0.04	0.93	0.03
1	0	0	0.984	0.016	0	0.86	0.14	0	0.855	0.145	0	0.783	0.217	0	0.538	0.462	0	0.142	0.858	0	0.06	0.88	0.06	0.06	0.88	0.06	0.06	0.88	0.06	0.04	0.94	0.02	0.04	0.94	0.02	0.04	0.94	0.02	0.04	0.94	0.02
1	0	0	0.984	0.016	0	0.86	0.14	0	0.855	0.145	0	0.783	0.217	0	0.538	0.462	0	0.142	0.858	0	0.06	0.88	0.06	0.06	0.88	0.06	0.06	0.88	0.06	0.04	0.95	0.01	0.04	0.95	0.01	0.04	0.95	0.01	0.04	0.95	0.01
1	0	0	0.984	0.016	0	0.86	0.14	0	0.855	0.145	0	0.783	0.217	0	0.538	0.462	0	0.142	0.858	0	0.06	0.88	0.06	0.06	0.88	0.06	0.06	0.88	0.06	0.05	0.92	0.03	0.05	0.92	0.03	0.05	0.92	0.03	0.05	0.92	0.03
1	0	0	0.984	0.016	0	0.86	0.14	0	0.855	0.145	0	0.783	0.217	0	0.538	0.462	0	0.142	0.858	0	0.06	0.88	0.06	0.06	0.88	0.06	0.06	0.88	0.06	0.05	0.93	0.02	0.05	0.93	0.02	0.05	0.93	0.02	0.05	0.93	0.02
1	0	0	0.984	0.016	0	0.86	0.14	0	0.855	0.145	0	0.783	0.217	0	0.538	0.462	0	0.142	0.858	0	0.06	0.88	0.06	0.06	0.88	0.06	0.06	0.88	0.06	0.05	0.94	0.01	0.05	0.94	0.01	0.05	0.94	0.01	0.05	0.94	0.01
1	0	0	0.984	0.016	0	0.86	0.14	0	0.855	0.145	0	0.783	0.217	0	0.538	0.462	0	0.142	0.858	0	0.06	0.88	0.06	0.06	0.88	0.06	0.06	0.88	0.06	0.06	0.91	0.03	0.06	0.91	0.03	0.06	0.91	0.03	0.06	0.91	0.03
1	0	0	0.984	0.016	0	0.86	0.14	0	0.855	0.145	0	0.783	0.217	0	0.538	0.462	0	0.142	0.858	0	0.06	0.88	0.06	0.06	0.88	0.06	0.06	0.88	0.06	0.06	0.92	0.02	0.06	0.92	0.02	0.06	0.92	0.02	0.06	0.92	0.02
1	0	0	0.984	0.016	0	0.86	0.14	0	0.855	0.145	0	0.783	0.217	0	0.538	0.462	0	0.142	0.858	0	0.06	0.88	0.06	0.06	0.88	0.06	0.06	0.88	0.06	0.06	0.93	0.01	0.06	0.93	0.01	0.06	0.93	0.01	0.06	0.93	0.01
1	0	0	0.984	0.016	0	0.86	0.14	0	0.855	0.145	0	0.783	0.217	0	0.538	0.462	0	0.142	0.858	0	0.06	0.88	0.06	0.06	0.88	0.06	0.06	0.88	0.06	0.07	0.9	0.03	0.07	0.9	0.03	0.07	0.9	0.03	0.07	0.9	0.03
1	0	0	0.984	0.016	0	0.86	0.14	0	0.855	0.145	0	0.783	0.217	0	0.538	0.462	0	0.142	0.858	0	0.06	0.88	0.06	0.06	0.88	0.06	0.06	0.88	0.06	0.07	0.91	0.02	0.07	0.91	0.02	0.07	0.91	0.02	0.07	0.91	0.02
1	0	0	0.984	0.016	0	0.86	0.14	0	0.855	0.145	0	0.783	0.217	0	0.538	0.462	0	0.142	0.858	0	0.06	0.88	0.06	0.06	0.88	0.06	0.06	0.88	0.06	0.07	0.92	0.01	0.07	0.92	0.01	0.07	0.92	0.01	0.07	0.92	0.01
1	0	0	0.984	0.016	0	0.86	0.14	0	0.855	0.145	0	0.783	0.217	0	0.538	0.462	0	0.142	0.858	0	0.06	0.88	0.06	0.06	0.88	0.06	0.06	0.88	0.06	0.08	0.89	0.03	0.08	0.89	0.03	0.08	0.89	0.03	0.08	0.89	0.03
1	0	0	0.984	0.016	0	0.86	0.14	0	0.855	0.145	0	0.783	0.217	0	0.538	0.462	0	0.142	0.858	0	0.06	0.88	0.06	0.06	0.88	0.06	0.06	0.88	0.06	0.08	0.9	0.02	0.08	0.9	0.02	0.08	0.9	0.02	0.08	0.9	0.02
1	0	0	0.984	0.016	0	0.86	0.14	0	0.855	0.145	0	0.783	0.217	0	0.538	0.462	0	0.142	0.858	0	0.06	0.88	0.06	0.06	0.88	0.06	0.06	0.88	0.06	0.09	0.88	0.03	0.09	0.88	0.03	0.09	0.88	0.03	0.09	0.88	0.03
1	0	0	0.984	0.016	0	0.86	0.14	0	0.855	0.145	0	0.783	0.217	0	0.538	0.462	0	0.142	0.858	0	0.06	0.88	0.06	0.06	0.88	0.06	0.06	0.88	0.06	0.09	0.89	0.02	0.09	0.89	0.02	0.09	0.89	0.02	0.09	0.89	0.02
1	0	0	0.984	0.016	0	0.86	0.14	0	0.855	0.145	0	0.783	0.217	0	0.538	0.462	0	0.142	0.858	0	0.06	0.88	0.06	0.06	0.88	0.06	0.06	0.88	0.06	0.1	0.87	0.03	0.1	0.87	0.03	0.1	0.87	0.03	0.1	0.87	0.03
1	0	0	0.984	0.016	0	0.86	0.14	0	0.855	0.145	0	0.783	0.217	0	0.538	0.462	0	0.142	0.858	0	0.06	0.88	0.06	0.06	0.88	0.06	0.06	0.88	0.06	0.1	0.88	0.02	0.1	0.88	0.02	0.1	0.88	0.02	0.1	0.88	0.02
1	0	0	0.984	0.016	0	0.86	0.14	0	0.855	0.145	0	0.783	0.217	0	0.538	0.462	0	0.142	0.858	0	0.06	0.88	0.06	0.06	0.88	0.06	0.06	0.88	0.06	0.11	0.86	0.03	0.11	0.86	0.03	0.11	0.86	0.03	0.11	0.86	0.03
1	0	0	0.984	0.016	0	0.86	0.14	0	0.855	0.145	0	0.783	0.217	0	0.538	0.462	0	0.142	0.858	0	0.06	0.88	0.06	0.06	0.88	0.06	0.06	0.88	0.06	0.11	0.87	0.02	0.11	0.87	0.02	0.11	0.87	0.02	0.11	0.87	0.02
1	0	0	0.984	0.016	0	0.86	0.14	0	0.855	0.145	0	0.783	0.217	0	0.538	0.462	0	0.142	0.858	0	0.06	0.88	0.06	0.06	0.88	0.06	0.06	0.88	0.06	0.12	0.85	0.03	0.12	0.85	0.03	0.12	0.85	0.03	0.12	0.85	0.03
1	0	0	0.984	0.016	0	0.86	0.14	0	0.855	0.145	0	0.783	0.217	0	0.538	0.462	0	0.142	0.858	0	0.06	0.88	0.06	0.06	0.88	0.06	0.06	0.88	0.06	0.12	0.86	0.02	0.12	0.86	0.02	0.12	0.86	0.02	0.12	0.86	0.02
1	0	0	0.984	0.016	0	0.86	0.14	0	0.855	0.145	0	0.783	0.217	0	0.538	0.462	0	0.142	0.858	0	0.06	0.89	0.05	0.06	0.89	0.05	0.06	0.89	0.05	0	0.97	0.03	0	0.97	0.03	0	0.97	0.03	0	0.97	0.03
1	0	0	0.984	0.016	0	0.86	0.14	0	0.855	0.145	0	0.783	0.217	0	0.538	0.462	0	0.142	0.858	0	0.06	0.89	0.05	0.06	0.89	0.05	0.06	0.89	0.05	0	0.98	0.02	0	0.98	0.02	0	0.98	0.02	0	0.98	0.02
1	0	0	0.984	0.016	0	0.86	0.14	0	0.855	0.145	0	0.783	0.217	0	0.538	0.462	0	0.142	0.858	0	0.06	0.89	0.05	0.06	0.89	0.05	0.06	0.89	0.05	0	0.99	0.01	0	0.99	0.01	0	0.99	0.01	0	0.99	0.01
1	0	0	0.984	0.016	0	0.86	0.14	0	0.855	0.145	0	0.783	0.217	0	0.538	0.462	0	0.142	0.858	0	0.06	0.89	0.05	0.06	0.89	0.05	0.06	0.89	0.05	0.01	0.96	0.03	0.01	0.96	0.03	0.01	0.96	0.03	0.01	0.96	0.03
1	0	0	0.984	0.016	0	0.86	0.14	0	0.855	0.145	0	0.783	0.217	0	0.538	0.462	0	0.142	0.858	0	0.06	0.89	0.05	0.06	0.89	0.05	0.06	0.89	0.05	0.01	0.97	0.02	0.01	0.97	0.02	0.01	0.97	0.02	0.01	0.97	0.02
1	0	0	0.984	0.016	0	0.86	0.14	0	0.855	0.145	0	0.783	0.217	0	0.538	0.462	0	0.142	0.858	0	0.06	0.89	0.05	0.06	0.89	0.05	0.06	0.89	0.05	0.01	0.98	0.01	0.01	0.98	0.01	0.01	0.98	0.01	0.01	0.98	0.01
1	0	0	0.984	0.016	0	0.86	0.14	0	0.855	0.145	0	0.783	0.217	0	0.538	0.462	0	0.142	0.858	0	0.06	0.89	0.05	0.06	0.89	0.05	0.06	0.89	0.05	0.02	0.95	0.03	0.02	0.95	0.03	0.02	0.95	0.03	0.02	0.95	0.03
1	0	0	0.984	0.016	0	0.86	0.14	0	0.855	0.145	0	0.783	0.217	0	0.538	0.462	0	0.142	0.858	0	0.06	0.89	0.05	0.06	0.89	0.05	0.06	0.89	0.05	0.02	0.96	0.02	0.02	0.96	0.02	0.02	0.96	0.02	0.02	0.96	0.02
1	0	0	0.984	0.016	0	0.86	0.14	0	0.855	0.145	0	0.783	0.217	0	0.538	0.462	0	0.142	0.858	0	0.06	0.89	0.05	0.06	0.89	0.05	0.06	0.89	0.05	0.02	0.97	0.01	0.02	0.97	0.01	0.02	0.97	0.01	0.02	0.97	0.01
1	0	0	0.984	0.016	0	0.86	0.14	0	0.855	0.145	0	0.783	0.217	0	0.538	0.462	0	0.142	0.858	0	0.06	0.89	0.05	0.06	0.89	0.05	0.06	0.89	0.05	0.03	0.94	0.03	0.03	0.94	0.03	0.03	0.94	0.03	0.03	0.94	0.03
1	0	0	0.984	0.016	0	0.86	0.14	0	0.855	0.145	0	0.783	0.217	0	0.538	0.462	0	0.142	0.858	0	0.06	0.89	0.05	0.06	0.89	0.05	0.06	0.89	0.05	0.03	0.95	0.02	0.03	0.95	0.02	0.03	0.95	0.02	0.03	0.95	0.02
1	0	0	0.984	0.016	0	0.86	0.14	0	0.855	0.145	0	0.783	0.217	0	0.538	0.462	0	0.142	0.858	0	0.06	0.89	0.05	0.06	0.89	0.05	0.06	0.89	0.05	0.03	0.96	0.01	0.03	0.96	0.01	0.03	0.96	0.01	0.03	0.96	0.01
1	0	0	0.984	0.016	0	0.86	0.14	0	0.855	0.145	0	0.783	0.217	0	0.538	0.462	0	0.142	0.858	0	0.06	0.89	0.05	0.06	0.89	0.05	0.06	0.89	0.05	0.04	0.93	0.03	0.04	0.93	0.03	0.04	0.93	0.03	0.04	0.93	0.03
1	0	0	0.984	0.016	0	0.86	0.14	0	0.855	0.145	0	0.783	0.217	0	0.538	0.462	0	0.142	0.858	0	0.06	0.89	0.05	0.06	0.89	0.05	0.06	0.89	0.05	0.04	0.94	0.02	0.04	0.94	0.02	0.04	0.94	0.02	0.04	0.94	0.02
1	0	0	0.984	0.016	0	0.86	0.14	0	0.855	0.145	0	0.783	0.217	0	0.538	0.462	0	0.142	0.858	0	0.06	0.89	0.05	0.06	0.89	0.05	0.06	0.89	0.05	0.05	0.92	0.03	0.05	0.92	0.03	0.05	0.92	0.03	0.05	0.92	0.03
1	0	0	0.984	0.016	0	0.86	0.14	0	0.855	0.145	0	0.783	0.217	0	0.538	0.462	0	0.142	0.858	0	0.06	0.89	0.05	0.06	0.89	0.05	0.06	0.89	0.05	0.05	0.93	0.02	0.05	0.93	0.02	0.05	0.93	0.02	0.05	0.93	0.02
1	0	0	0.984	0.016	0	0.86	0.14	0	0.855	0.145	0	0.783	0.217	0	0.538	0.462	0	0.142	0.858	0	0.06	0.89	0.05	0.06	0.89	0.05	0.06	0.89	0.05	0.06	0.91	0.03	0.06	0.91	0.03	0.06	0.91	0.03	0.06	0.91	0.03
1	0	0	0.984	0.016	0	0.86	0.14	0	0.855	0.145	0	0.783	0.217	0	0.538	0.462	0	0.142	0.858	0	0.06	0.89	0.05	0.06	0.89	0.05	0.06	0.89	0.05	0.06	0.92	0.02	0.06	0.92	0.02	0.06	0.92	0.02	0.06	0.92	0.02
1	0	0	0.984	0.016	0	0.86	0.14	0	0.855	0.145	0	0.783	0.217	0	0.538	0.462	0	0.142	0.858	0	0.06	0.89	0.05	0.06	0.89	0.05	0.06	0.89	0.05	0.07	0.9	0.03	0.07	0.9	0.03	0.07	0.9	0.03	0.07	0.9	0.03
1	0	0	0.984	0.016	0	0.86	0.14	0	0.855	0.145	0	0.783	0.217	0	0.538	0.462	0	0.142	0.858	0	0.06	0.89	0.05	0.06	0.89	0.05	0.06	0.89	0.05	0.07	0.91	0.02	0.07	0.91	0.02	0.07	0.91	0.02	0.07	0.91	0.02
1	0	0	0.984	0.016	0	0.86	0.14	0	0.855	0.145	0	0.783	0.217	0	0.538	0.462	0	0.142	0.858	0	0.06	0.89	0.05	0.06	0.89	0.05	0.06	0.89	0.05	0.08	0.89	0.03	0.08	0.89	0.03	0.08	0.89	0.03	0.08	0.89	0.03
1	0	0	0.984	0.016	0	0.86	0.14	0	0.855	0.145	0	0.783	0.217	0	0.538	0.462	0	0.142	0.858	0	0.06	0.89	0.05	0.06	0.89	0.05	0.06	0.89	0.05	0.08	0.9	0.02	0.08	0.9	0.02	0.08	0.9	0.02	0.08	0.9	0.02
1	0	0	0.984	0.016	0	0.86	0.14	0	0.855	0.145	0	0.783	0.217	0	0.538	0.462	0	0.142	0.858	0	0.06	0.89	0.05	0.06	0.89	0.05	0.06	0.89	0.05	0.09	0.88	0.03	0.09	0.88	0.03	0.09	0.88	0.03	0.09	0.88	0.03
1	0	0	0.984	0.016	0	0.86	0.14	0	0.855	0.145	0	0.783	0.217	0	0.538	0.462	0	0.142	0.858	0	0.06	0.89	0.05	0.06	0.89	0.05	0.06	0.89	0.05	0.09	0.89	0.02	0.09	0.89	0.02	0.09	0.89	0.02	0.09	0.89	0.02
1	0	0	0.984	0.016	0	0.86	0.14	0	0.855	0.145	0	0.783	0.217	0	0.538	0.462	0	0.142	0.858	0	0.06	0.89	0.05	0.06	0.89	0.05	0.06	0.89	0.05	0.1	0.87	0.03	0.1	0.87	0.03	0.1	0.87	0.03	0.1	0.87	0.03
1	0	0	0.984	0.016	0	0.86	0.14	0	0.855	0.145	0	0.783	0.217	0	0.538	0.462	0	0.142	0.858	0	0.06	0.89	0.05	0.06	0.89	0.05	0.06	0.89	0.05	0.11	0.86	0.03	0.11	0.86	0.03	0.11	0.86	0.03	0.11	0.86	0.03
1	0	0	0.984	0.016	0	0.86	0.14	0	0.855	0.145	0	0.783	0.217	0	0.538	0.462	0	0.142	0.858	0	0.06	0.89	0.05	0.06	0.89	0.05	0.06	0.89	0.05	0.12	0.85	0.03	0.12	0.85	0.03	0.12	0.85	0.03	0.12	0.85	0.03
1	0	0	0.984	0.016	0	0.86	0.14	0	0.855	0.145	0	0.783	0.217	0	0.538	0.462	0	0.142	0.858	0	0.06	0.9	0.04	0.06	0.9	0.04	0.06	0.9	0.04	0	0.97	0.03	0	0.97	0.03	0	0.97	0.03	0	0.97	0.03
1	0	0	0.984	0.016	0	0.86	0.14	0	0.855	0.145	0	0.783	0.217	0	0.538	0.462	0	0.142	0.858	0	0.06	0.9	0.04	0.06	0.9	0.04	0.06	0.9	0.04	0	0.98	0.02	0	0.98	0.02	0	0.98	0.02	0	0.98	0.02
1	0	0	0.984	0.016	0	0.86	0.14	0	0.855	0.145	0	0.783	0.217	0	0.538	0.462	0	0.142	0.858	0	0.06	0.9	0.04	0.06	0.9	0.04	0.06	0.9	0.04	0.01	0.96	0.03	0.01	0.96	0.03	0.01	0.96	0.03	0.01	0.96	0.03
1	0	0	0.984	0.016	0	0.86	0.14	0	0.855	0.145	0	0.783	0.217	0	0.538	0.462	0	0.142	0.858	0	0.06	0.9	0.04	0.06	0.9	0.04	0.06	0.9	0.04	0.01	0.97	0.02	0.01	0.97	0.02	0.01	0.97	0.02	0.01	0.97	0.02
1	0	0	0.984	0.016	0	0.86	0.14	0	0.855	0.145	0	0.783	0.217	0	0.538	0.462	0	0.142	0.858	0	0.06	0.9	0.04	0.06	0.9	0.04	0.06	0.9	0.04	0.02	0.95	0.03	0.02	0.95	0.03	0.02	0.95	0.03	0.02	0.95	0.03
1	0	0	0.984	0.016	0	0.86	0.14	0	0.855	0.145	0	0.783	0.217	0	0.538	0.462	0	0.142	0.858	0	0.06	0.9	0.04	0.06	0.9	0.04	0.06	0.9	0.04	0.02	0.96	0.02	0.02	0.96	0.02	0.02	0.96	0.02	0.02	0.96	0.02
1	0	0	0.984	0.016	0	0.86	0.14	0	0.855	0.145	0	0.783	0.217	0	0.538	0.462	0	0.142	0.858	0	0.06	0.9	0.04	0.06	0.9	0.04	0.06	0.9	0.04	0.03	0.94	0.03	0.03	0.94	0.03	0.03	0.94	0.03	0.03	0.94	0.03
1	0	0	0.984	0.016	0	0.86	0.14	0	0.855	0.145	0	0.783	0.217	0	0.538	0.462	0	0.142	0.858	0	0.06	0.9	0.04	0.06	0.9	0.04	0.06	0.9	0.04	0.03	0.95	0.02	0.03	0.95	0.02	0.03	0.95	0.02	0.03	0.95	0.02
1	0	0	0.984	0.016	0	0.86	0.14	0	0.855	0.145	0	0.783	0.217	0	0.538	0.462	0	0.142	0.858	0	0.06	0.9	0.04	0.06	0.9	0.04	0.06	0.9	0.04	0.04	0.93	0.03	0.04	0.93	0.03	0.04	0.93	0.03	0.04	0.93	0.03
1	0	0	0.984	0.016	0	0.86	0.14	0	0.855	0.145	0	0.783	0.217	0	0.538	0.462	0	0.142	0.858	0	0.06	0.9	0.04	0.06	0.9	0.04	0.06	0.9	0.04	0.04	0.94	0.02	0.04	0.94	0.02	0.04	0.94	0.02	0.04	0.94	0.02
1	0	0	0.984	0.016	0	0.86	0.14	0	0.855	0.145	0	0.783	0.217	0	0.538	0.462	0	0.142	0.858	0	0.06	0.9	0.04	0.06	0.9	0.04	0.06	0.9	0.04	0.05	0.92	0.03	0.05	0.92	0.03	0.05	0.92	0.03	0.05	0.92	0.03
1	0	0	0.984	0.016	0	0.86	0.14	0	0.855	0.145	0	0.783	0.217	0	0.538	0.462	0	0.142	0.858	0	0.06	0.9	0.04	0.06	0.9	0.04	0.06	0.9	0.04	0.05	0.93	0.02	0.05	0.93	0.02	0.05	0.93	0.02	0.05	0.93	0.02
1	0	0	0.984	0.016	0	0.86	0.14	0	0.855	0.145	0	0.783	0.217	0	0.538	0.462	0	0.142	0.858	0	0.06	0.9	0.04	0.06	0.9	0.04	0.06	0.9	0.04	0.06	0.91	0.03	0.06	0.91	0.03	0.06	0.91	0.03	0.06	0.91	0.03
1	0	0	0.984	0.016	0	0.86	0.14	0	0.855	0.145	0	0.783	0.217	0	0.538	0.462	0	0.142	0.858	0	0.06	0.9	0.04	0.06	0.9	0.04	0.06	0.9	0.04	0.07	0.9	0.03	0.07	0.9	0.03	0.07	0.9	0.03	0.07	0.9	0.03
1	0	0	0.984	0.016	0	0.86	0.14	0	0.855	0.145	0	0.783	0.217	0	0.538	0.462	0	0.142	0.858	0	0.06	0.9	0.04	0.06	0.9	0.04	0.06	0.9	0.04	0.08	0.89	0.03	0.08	0.89	0.03	0.08	0.89	0.03	0.08	0.89	0.03
1	0	0	0.984	0.016	0	0.86	0.14	0	0.855	0.145	0	0.783	0.217	0	0.538	0.462	0	0.142	0.858	0	0.06	0.9	0.04	0.06	0.9	0.04	0.06	0.9	0.04	0.09	0.88	0.03	0.09	0.88	0.03	0.09	0.88	0.03	0.09	0.88	0.03
1	0	0	0.984	0.016	0	0.86	0.14	0	0.855	0.145	0	0.783	0.217	0	0.538	0.462	0	0.142	0.858	0	0.06	0.9	0.04	0.06	0.9	0.04	0.06	0.9	0.04	0.1	0.87	0.03	0.1	0.87	0.03	0.1	0.87	0.03	0.1	0.87	0.03
1	0	0	0.984	0.016	0	0.86	0.14	0	0.855	0.145	0	0.783	0.217	0	0.538	0.462	0	0.142	0.858	0	0.06	0.9	0.04	0.06	0.9	0.04	0.06	0.9	0.04	0.11	0.86	0.03	0.11	0.86	0.03	0.11	0.86	0.03	0.11	0.86	0.03
1	0	0	0.984	0.016	0	0.86	0.14	0	0.855	0.145	0	0.783	0.217	0	0.538	0.462	0	0.142	0.858	0	0.06	0.9	0.04	0.06	0.9	0.04	0.06	0.9	0.04	0.12	0.85	0.03	0.12	0.85	0.03	0.12	0.85	0.03	0.12	0.85	0.03
1	0	0	0.984	0.016	0	0.86	0.14	0	0.855	0.145	0	0.783	0.217	0	0.538	0.462	0	0.142	0.858	0	0.06	0.91	0.03	0.06	0.91	0.03	0.06	0.91	0.03	0	0.97	0.03	0	0.97	0.03	0	0.97	0.03	0	0.97	0.03
1	0	0	0.984	0.016	0	0.86	0.14	0	0.855	0.145	0	0.783	0.217	0	0.538	0.462	0	0.142	0.858	0	0.06	0.91	0.03	0.06	0.91	0.03	0.06	0.91	0.03	0	0.98	0.02	0	0.98	0.02	0	0.98	0.02	0	0.98	0.02
1	0	0	0.984	0.016	0	0.86	0.14	0	0.855	0.145	0	0.783	0.217	0	0.538	0.462	0	0.142	0.858	0	0.06	0.91	0.03	0.06	0.91	0.03	0.06	0.91	0.03	0.01	0.96	0.03	0.01	0.96	0.03	0.01	0.96	0.03	0.01	0.96	0.03
1	0	0	0.984	0.016	0	0.86	0.14	0	0.855	0.145	0	0.783	0.217	0	0.538	0.462	0	0.142	0.858	0	0.06	0.91	0.03	0.06	0.91	0.03	0.06	0.91	0.03	0.02	0.95	0.03	0.02	0.95	0.03	0.02	0.95	0.03	0.02	0.95	0.03
1	0	0	0.984	0.016	0	0.86	0.14	0	0.855	0.145	0	0.783	0.217	0	0.538	0.462	0	0.142	0.858	0	0.06	0.91	0.03	0.06	0.91	0.03	0.06	0.91	0.03	0.03	0.94	0.03	0.03	0.94	0.03	0.03	0.94	0.03	0.03	0.94	0.03
1	0	0	0.984	0.016	0	0.86	0.14	0	0.855	0.145	0	0.783	0.217	0	0.538	0.462	0	0.142	0.858	0	0.06	0.91	0.03	0.06	0.91	0.03	0.06	0.91	0.03	0.04	0.93	0.03	0.04	0.93	0.03	0.04	0.93	0.03	0.04	0.93	0.03
1	0	0	0.984	0.016	0	0.86	0.14	0	0.855	0.145	0	0.783	0.217	0	0.538	0.462	0	0.142	0.858	0	0.06	0.91	0.03	0.06	0.91	0.03	0.06	0.91	0.03	0.05	0.92	0.03	0.05	0.92	0.03	0.05	0.92	0.03	0.05	0.92	0.03
1	0	0	0.984	0.016	0	0.86	0.14	0	0.855	0.145	0	0.783	0.217	0	0.538	0.462	0	0.142	0.858	0	0.06	0.91	0.03	0.06	0.91	0.03	0.06	0.91	0.03	0.06	0.91	0.03	0.06	0.91	0.03	0.06	0.91	0.03	0.06	0.91	0.03
1	0	0	0.984	0.016	0	0.86	0.14	0	0.855	0.145	0	0.783	0.217	0	0.538	0.462	0	0.142	0.858	0	0.06	0.91	0.03	0.06	0.91	0.03	0.06	0.91	0.03	0.07	0.9	0.03	0.07	0.9	0.03	0.07	0.9	0.03	0.07	0.9	0.03
1	0	0	0.984	0.016	0	0.86	0.14	0	0.855	0.145	0	0.783	0.217	0	0.538	0.462	0	0.142	0.858	0	0.06	0.91	0.03	0.06	0.91	0.03	0.06	0.91	0.03	0.08	0.89	0.03	0.08	0.89	0.03	0.08	0.89	0.03	0.08	0.89	0.03
1	0	0	0.984	0.016	0	0.86	0.14	0	0.855	0.145	0	0.783	0.217	0	0.538	0.462	0	0.142	0.858	0	0.06	0.92	0.02	0.06	0.92	0.02	0.06	0.92	0.02	0	0.97	0.03	0	0.97	0.03	0	0.97	0.03	0	0.97	0.03
1	0	0	0.984	0.016	0	0.86	0.14	0	0.855	0.145	0	0.783	0.217	0	0.538	0.462	0	0.142	0.858	0	0.06	0.92	0.02	0.06	0.92	0.02	0.06	0.92	0.02	0.01	0.96	0.03	0.01	0.96	0.03	0.01	0.96	0.03	0.01	0.96	0.03
1	0	0	0.984	0.016	0	0.86	0.14	0	0.855	0.145	0	0.783	0.217	0	0.538	0.462	0	0.142	0.858	0	0.06	0.92	0.02	0.06	0.92	0.02	0.06	0.92	0.02	0.02	0.95	0.03	0.02	0.95	0.03	0.02	0.95	0.03	0.02	0.95	0.03
1	0	0	0.984	0.016	0	0.86	0.14	0	0.855	0.145	0	0.783	0.217	0	0.538	0.462	0	0.142	0.858	0	0.06	0.92	0.02	0.06	0.92	0.02	0.06	0.92	0.02	0.03	0.94	0.03	0.03	0.94	0.03	0.03	0.94	0.03	0.03	0.94	0.03
1	0	0	0.984	0.016	0	0.86	0.14	0	0.855	0.145	0	0.783	0.217	0	0.538	0.462	0	0.142	0.858	0	0.07	0.85	0.08	0.07	0.85	0.08	0.07	0.85	0.08	0	0.99	0.01	0	0.99	0.01	0	0.99	0.01	0	0.99	0.01
1	0	0	0.984	0.016	0	0.86	0.14	0	0.855	0.145	0	0.783	0.217	0	0.538	0.462	0	0.142	0.858	0	0.07	0.85	0.08	0.07	0.85	0.08	0.07	0.85	0.08	0.01	0.98	0.01	0.01	0.98	0.01	0.01	0.98	0.01	0.01	0.98	0.01
1	0	0	0.984	0.016	0	0.86	0.14	0	0.855	0.145	0	0.783	0.217	0	0.538	0.462	0	0.142	0.858	0	0.07	0.85	0.08	0.07	0.85	0.08	0.07	0.85	0.08	0.02	0.96	0.02	0.02	0.96	0.02	0.02	0.96	0.02	0.02	0.96	0.02
1	0	0	0.984	0.016	0	0.86	0.14	0	0.855	0.145	0	0.783	0.217	0	0.538	0.462	0	0.142	0.858	0	0.07	0.85	0.08	0.07	0.85	0.08	0.07	0.85	0.08	0.02	0.97	0.01	0.02	0.97	0.01	0.02	0.97	0.01	0.02	0.97	0.01
1	0	0	0.984	0.016	0	0.86	0.14	0	0.855	0.145	0	0.783	0.217	0	0.538	0.462	0	0.142	0.858	0	0.07	0.85	0.08	0.07	0.85	0.08	0.07	0.85	0.08	0.03	0.95	0.02	0.03	0.95	0.02	0.03	0.95	0.02	0.03	0.95	0.02
1	0	0	0.984	0.016	0	0.86	0.14	0	0.855	0.145	0	0.783	0.217	0	0.538	0.462	0	0.142	0.858	0	0.07	0.85	0.08	0.07	0.85	0.08	0.07	0.85	0.08	0.03	0.96	0.01	0.03	0.96	0.01	0.03	0.96	0.01	0.03	0.96	0.01
1	0	0	0.984	0.016	0	0.86	0.14	0	0.855	0.145	0	0.783	0.217	0	0.538	0.462	0	0.142	0.858	0	0.07	0.85	0.08	0.07	0.85	0.08	0.07	0.85	0.08	0.04	0.94	0.02	0.04	0.94	0.02	0.04	0.94	0.02	0.04	0.94	0.02
1	0	0	0.984	0.016	0	0.86	0.14	0	0.855	0.145	0	0.783	0.217	0	0.538	0.462	0	0.142	0.858	0	0.07	0.85	0.08	0.07	0.85	0.08	0.07	0.85	0.08	0.04	0.95	0.01	0.04	0.95	0.01	0.04	0.95	0.01	0.04	0.95	0.01
1	0	0	0.984	0.016	0	0.86	0.14	0	0.855	0.145	0	0.783	0.217	0	0.538	0.462	0	0.142	0.858	0	0.07	0.85	0.08	0.07	0.85	0.08	0.07	0.85	0.08	0.05	0.93	0.02	0.05	0.93	0.02	0.05	0.93	0.02	0.05	0.93	0.02
1	0	0	0.984	0.016	0	0.86	0.14	0	0.855	0.145	0	0.783	0.217	0	0.538	0.462	0	0.142	0.858	0	0.07	0.85	0.08	0.07	0.85	0.08	0.07	0.85	0.08	0.05	0.94	0.01	0.05	0.94	0.01	0.05	0.94	0.01	0.05	0.94	0.01
1	0	0	0.984	0.016	0	0.86	0.14	0	0.855	0.145	0	0.783	0.217	0	0.538	0.462	0	0.142	0.858	0	0.07	0.85	0.08	0.07	0.85	0.08	0.07	0.85	0.08	0.06	0.91	0.03	0.06	0.91	0.03	0.06	0.91	0.03	0.06	0.91	0.03
1	0	0	0.984	0.016	0	0.86	0.14	0	0.855	0.145	0	0.783	0.217	0	0.538	0.462	0	0.142	0.858	0	0.07	0.85	0.08	0.07	0.85	0.08	0.07	0.85	0.08	0.06	0.92	0.02	0.06	0.92	0.02	0.06	0.92	0.02	0.06	0.92	0.02
1	0	0	0.984	0.016	0	0.86	0.14	0	0.855	0.145	0	0.783	0.217	0	0.538	0.462	0	0.142	0.858	0	0.07	0.85	0.08	0.07	0.85	0.08	0.07	0.85	0.08	0.06	0.93	0.01	0.06	0.93	0.01	0.06	0.93	0.01	0.06	0.93	0.01
1	0	0	0.984	0.016	0	0.86	0.14	0	0.855	0.145	0	0.783	0.217	0	0.538	0.462	0	0.142	0.858	0	0.07	0.85	0.08	0.07	0.85	0.08	0.07	0.85	0.08	0.07	0.9	0.03	0.07	0.9	0.03	0.07	0.9	0.03	0.07	0.9	0.03
1	0	0	0.984	0.016	0	0.86	0.14	0	0.855	0.145	0	0.783	0.217	0	0.538	0.462	0	0.142	0.858	0	0.07	0.85	0.08	0.07	0.85	0.08	0.07	0.85	0.08	0.07	0.91	0.02	0.07	0.91	0.02	0.07	0.91	0.02	0.07	0.91	0.02
1	0	0	0.984	0.016	0	0.86	0.14	0	0.855	0.145	0	0.783	0.217	0	0.538	0.462	0	0.142	0.858	0	0.07	0.85	0.08	0.07	0.85	0.08	0.07	0.85	0.08	0.07	0.92	0.01	0.07	0.92	0.01	0.07	0.92	0.01	0.07	0.92	0.01
1	0	0	0.984	0.016	0	0.86	0.14	0	0.855	0.145	0	0.783	0.217	0	0.538	0.462	0	0.142	0.858	0	0.07	0.85	0.08	0.07	0.85	0.08	0.07	0.85	0.08	0.08	0.89	0.03	0.08	0.89	0.03	0.08	0.89	0.03	0.08	0.89	0.03
1	0	0	0.984	0.016	0	0.86	0.14	0	0.855	0.145	0	0.783	0.217	0	0.538	0.462	0	0.142	0.858	0	0.07	0.85	0.08	0.07	0.85	0.08	0.07	0.85	0.08	0.08	0.9	0.02	0.08	0.9	0.02	0.08	0.9	0.02	0.08	0.9	0.02
1	0	0	0.984	0.016	0	0.86	0.14	0	0.855	0.145	0	0.783	0.217	0	0.538	0.462	0	0.142	0.858	0	0.07	0.85	0.08	0.07	0.85	0.08	0.07	0.85	0.08	0.08	0.91	0.01	0.08	0.91	0.01	0.08	0.91	0.01	0.08	0.91	0.01
1	0	0	0.984	0.016	0	0.86	0.14	0	0.855	0.145	0	0.783	0.217	0	0.538	0.462	0	0.142	0.858	0	0.07	0.85	0.08	0.07	0.85	0.08	0.07	0.85	0.08	0.09	0.88	0.03	0.09	0.88	0.03	0.09	0.88	0.03	0.09	0.88	0.03
1	0	0	0.984	0.016	0	0.86	0.14	0	0.855	0.145	0	0.783	0.217	0	0.538	0.462	0	0.142	0.858	0	0.07	0.85	0.08	0.07	0.85	0.08	0.07	0.85	0.08	0.09	0.89	0.02	0.09	0.89	0.02	0.09	0.89	0.02	0.09	0.89	0.02
1	0	0	0.984	0.016	0	0.86	0.14	0	0.855	0.145	0	0.783	0.217	0	0.538	0.462	0	0.142	0.858	0	0.07	0.85	0.08	0.07	0.85	0.08	0.07	0.85	0.08	0.09	0.9	0.01	0.09	0.9	0.01	0.09	0.9	0.01	0.09	0.9	0.01
1	0	0	0.984	0.016	0	0.86	0.14	0	0.855	0.145	0	0.783	0.217	0	0.538	0.462	0	0.142	0.858	0	0.07	0.85	0.08	0.07	0.85	0.08	0.07	0.85	0.08	0.1	0.87	0.03	0.1	0.87	0.03	0.1	0.87	0.03	0.1	0.87	0.03
1	0	0	0.984	0.016	0	0.86	0.14	0	0.855	0.145	0	0.783	0.217	0	0.538	0.462	0	0.142	0.858	0	0.07	0.85	0.08	0.07	0.85	0.08	0.07	0.85	0.08	0.1	0.88	0.02	0.1	0.88	0.02	0.1	0.88	0.02	0.1	0.88	0.02
1	0	0	0.984	0.016	0	0.86	0.14	0	0.855	0.145	0	0.783	0.217	0	0.538	0.462	0	0.142	0.858	0	0.07	0.85	0.08	0.07	0.85	0.08	0.07	0.85	0.08	0.1	0.89	0.01	0.1	0.89	0.01	0.1	0.89	0.01	0.1	0.89	0.01
1	0	0	0.984	0.016	0	0.86	0.14	0	0.855	0.145	0	0.783	0.217	0	0.538	0.462	0	0.142	0.858	0	0.07	0.85	0.08	0.07	0.85	0.08	0.07	0.85	0.08	0.11	0.86	0.03	0.11	0.86	0.03	0.11	0.86	0.03	0.11	0.86	0.03
1	0	0	0.984	0.016	0	0.86	0.14	0	0.855	0.145	0	0.783	0.217	0	0.538	0.462	0	0.142	0.858	0	0.07	0.85	0.08	0.07	0.85	0.08	0.07	0.85	0.08	0.11	0.87	0.02	0.11	0.87	0.02	0.11	0.87	0.02	0.11	0.87	0.02
1	0	0	0.984	0.016	0	0.86	0.14	0	0.855	0.145	0	0.783	0.217	0	0.538	0.462	0	0.142	0.858	0	0.07	0.85	0.08	0.07	0.85	0.08	0.07	0.85	0.08	0.11	0.88	0.01	0.11	0.88	0.01	0.11	0.88	0.01	0.11	0.88	0.01
1	0	0	0.984	0.016	0	0.86	0.14	0	0.855	0.145	0	0.783	0.217	0	0.538	0.462	0	0.142	0.858	0	0.07	0.85	0.08	0.07	0.85	0.08	0.07	0.85	0.08	0.12	0.85	0.03	0.12	0.85	0.03	0.12	0.85	0.03	0.12	0.85	0.03
1	0	0	0.984	0.016	0	0.86	0.14	0	0.855	0.145	0	0.783	0.217	0	0.538	0.462	0	0.142	0.858	0	0.07	0.85	0.08	0.07	0.85	0.08	0.07	0.85	0.08	0.12	0.86	0.02	0.12	0.86	0.02	0.12	0.86	0.02	0.12	0.86	0.02
1	0	0	0.984	0.016	0	0.86	0.14	0	0.855	0.145	0	0.783	0.217	0	0.538	0.462	0	0.142	0.858	0	0.07	0.85	0.08	0.07	0.85	0.08	0.07	0.85	0.08	0.12	0.87	0.01	0.12	0.87	0.01	0.12	0.87	0.01	0.12	0.87	0.01
1	0	0	0.984	0.016	0	0.86	0.14	0	0.855	0.145	0	0.783	0.217	0	0.538	0.462	0	0.142	0.858	0	0.07	0.85	0.08	0.07	0.85	0.08	0.07	0.85	0.08	0.13	0.85	0.02	0.13	0.85	0.02	0.13	0.85	0.02	0.13	0.85	0.02
1	0	0	0.984	0.016	0	0.86	0.14	0	0.855	0.145	0	0.783	0.217	0	0.538	0.462	0	0.142	0.858	0	0.07	0.86	0.07	0.07	0.86	0.07	0.07	0.86	0.07	0	0.98	0.02	0	0.98	0.02	0	0.98	0.02	0	0.98	0.02
1	0	0	0.984	0.016	0	0.86	0.14	0	0.855	0.145	0	0.783	0.217	0	0.538	0.462	0	0.142	0.858	0	0.07	0.86	0.07	0.07	0.86	0.07	0.07	0.86	0.07	0	0.99	0.01	0	0.99	0.01	0	0.99	0.01	0	0.99	0.01
1	0	0	0.984	0.016	0	0.86	0.14	0	0.855	0.145	0	0.783	0.217	0	0.538	0.462	0	0.142	0.858	0	0.07	0.86	0.07	0.07	0.86	0.07	0.07	0.86	0.07	0.01	0.97	0.02	0.01	0.97	0.02	0.01	0.97	0.02	0.01	0.97	0.02
1	0	0	0.984	0.016	0	0.86	0.14	0	0.855	0.145	0	0.783	0.217	0	0.538	0.462	0	0.142	0.858	0	0.07	0.86	0.07	0.07	0.86	0.07	0.07	0.86	0.07	0.01	0.98	0.01	0.01	0.98	0.01	0.01	0.98	0.01	0.01	0.98	0.01
1	0	0	0.984	0.016	0	0.86	0.14	0	0.855	0.145	0	0.783	0.217	0	0.538	0.462	0	0.142	0.858	0	0.07	0.86	0.07	0.07	0.86	0.07	0.07	0.86	0.07	0.02	0.96	0.02	0.02	0.96	0.02	0.02	0.96	0.02	0.02	0.96	0.02
1	0	0	0.984	0.016	0	0.86	0.14	0	0.855	0.145	0	0.783	0.217	0	0.538	0.462	0	0.142	0.858	0	0.07	0.86	0.07	0.07	0.86	0.07	0.07	0.86	0.07	0.02	0.97	0.01	0.02	0.97	0.01	0.02	0.97	0.01	0.02	0.97	0.01
1	0	0	0.984	0.016	0	0.86	0.14	0	0.855	0.145	0	0.783	0.217	0	0.538	0.462	0	0.142	0.858	0	0.07	0.86	0.07	0.07	0.86	0.07	0.07	0.86	0.07	0.03	0.95	0.02	0.03	0.95	0.02	0.03	0.95	0.02	0.03	0.95	0.02
1	0	0	0.984	0.016	0	0.86	0.14	0	0.855	0.145	0	0.783	0.217	0	0.538	0.462	0	0.142	0.858	0	0.07	0.86	0.07	0.07	0.86	0.07	0.07	0.86	0.07	0.03	0.96	0.01	0.03	0.96	0.01	0.03	0.96	0.01	0.03	0.96	0.01
1	0	0	0.984	0.016	0	0.86	0.14	0	0.855	0.145	0	0.783	0.217	0	0.538	0.462	0	0.142	0.858	0	0.07	0.86	0.07	0.07	0.86	0.07	0.07	0.86	0.07	0.04	0.93	0.03	0.04	0.93	0.03	0.04	0.93	0.03	0.04	0.93	0.03
1	0	0	0.984	0.016	0	0.86	0.14	0	0.855	0.145	0	0.783	0.217	0	0.538	0.462	0	0.142	0.858	0	0.07	0.86	0.07	0.07	0.86	0.07	0.07	0.86	0.07	0.04	0.94	0.02	0.04	0.94	0.02	0.04	0.94	0.02	0.04	0.94	0.02
1	0	0	0.984	0.016	0	0.86	0.14	0	0.855	0.145	0	0.783	0.217	0	0.538	0.462	0	0.142	0.858	0	0.07	0.86	0.07	0.07	0.86	0.07	0.07	0.86	0.07	0.04	0.95	0.01	0.04	0.95	0.01	0.04	0.95	0.01	0.04	0.95	0.01
1	0	0	0.984	0.016	0	0.86	0.14	0	0.855	0.145	0	0.783	0.217	0	0.538	0.462	0	0.142	0.858	0	0.07	0.86	0.07	0.07	0.86	0.07	0.07	0.86	0.07	0.05	0.92	0.03	0.05	0.92	0.03	0.05	0.92	0.03	0.05	0.92	0.03
1	0	0	0.984	0.016	0	0.86	0.14	0	0.855	0.145	0	0.783	0.217	0	0.538	0.462	0	0.142	0.858	0	0.07	0.86	0.07	0.07	0.86	0.07	0.07	0.86	0.07	0.05	0.93	0.02	0.05	0.93	0.02	0.05	0.93	0.02	0.05	0.93	0.02
1	0	0	0.984	0.016	0	0.86	0.14	0	0.855	0.145	0	0.783	0.217	0	0.538	0.462	0	0.142	0.858	0	0.07	0.86	0.07	0.07	0.86	0.07	0.07	0.86	0.07	0.05	0.94	0.01	0.05	0.94	0.01	0.05	0.94	0.01	0.05	0.94	0.01
1	0	0	0.984	0.016	0	0.86	0.14	0	0.855	0.145	0	0.783	0.217	0	0.538	0.462	0	0.142	0.858	0	0.07	0.86	0.07	0.07	0.86	0.07	0.07	0.86	0.07	0.06	0.91	0.03	0.06	0.91	0.03	0.06	0.91	0.03	0.06	0.91	0.03
1	0	0	0.984	0.016	0	0.86	0.14	0	0.855	0.145	0	0.783	0.217	0	0.538	0.462	0	0.142	0.858	0	0.07	0.86	0.07	0.07	0.86	0.07	0.07	0.86	0.07	0.06	0.92	0.02	0.06	0.92	0.02	0.06	0.92	0.02	0.06	0.92	0.02
1	0	0	0.984	0.016	0	0.86	0.14	0	0.855	0.145	0	0.783	0.217	0	0.538	0.462	0	0.142	0.858	0	0.07	0.86	0.07	0.07	0.86	0.07	0.07	0.86	0.07	0.06	0.93	0.01	0.06	0.93	0.01	0.06	0.93	0.01	0.06	0.93	0.01
1	0	0	0.984	0.016	0	0.86	0.14	0	0.855	0.145	0	0.783	0.217	0	0.538	0.462	0	0.142	0.858	0	0.07	0.86	0.07	0.07	0.86	0.07	0.07	0.86	0.07	0.07	0.9	0.03	0.07	0.9	0.03	0.07	0.9	0.03	0.07	0.9	0.03
1	0	0	0.984	0.016	0	0.86	0.14	0	0.855	0.145	0	0.783	0.217	0	0.538	0.462	0	0.142	0.858	0	0.07	0.86	0.07	0.07	0.86	0.07	0.07	0.86	0.07	0.07	0.91	0.02	0.07	0.91	0.02	0.07	0.91	0.02	0.07	0.91	0.02
1	0	0	0.984	0.016	0	0.86	0.14	0	0.855	0.145	0	0.783	0.217	0	0.538	0.462	0	0.142	0.858	0	0.07	0.86	0.07	0.07	0.86	0.07	0.07	0.86	0.07	0.07	0.92	0.01	0.07	0.92	0.01	0.07	0.92	0.01	0.07	0.92	0.01
1	0	0	0.984	0.016	0	0.86	0.14	0	0.855	0.145	0	0.783	0.217	0	0.538	0.462	0	0.142	0.858	0	0.07	0.86	0.07	0.07	0.86	0.07	0.07	0.86	0.07	0.08	0.89	0.03	0.08	0.89	0.03	0.08	0.89	0.03	0.08	0.89	0.03
1	0	0	0.984	0.016	0	0.86	0.14	0	0.855	0.145	0	0.783	0.217	0	0.538	0.462	0	0.142	0.858	0	0.07	0.86	0.07	0.07	0.86	0.07	0.07	0.86	0.07	0.08	0.9	0.02	0.08	0.9	0.02	0.08	0.9	0.02	0.08	0.9	0.02
1	0	0	0.984	0.016	0	0.86	0.14	0	0.855	0.145	0	0.783	0.217	0	0.538	0.462	0	0.142	0.858	0	0.07	0.86	0.07	0.07	0.86	0.07	0.07	0.86	0.07	0.08	0.91	0.01	0.08	0.91	0.01	0.08	0.91	0.01	0.08	0.91	0.01
1	0	0	0.984	0.016	0	0.86	0.14	0	0.855	0.145	0	0.783	0.217	0	0.538	0.462	0	0.142	0.858	0	0.07	0.86	0.07	0.07	0.86	0.07	0.07	0.86	0.07	0.09	0.88	0.03	0.09	0.88	0.03	0.09	0.88	0.03	0.09	0.88	0.03
1	0	0	0.984	0.016	0	0.86	0.14	0	0.855	0.145	0	0.783	0.217	0	0.538	0.462	0	0.142	0.858	0	0.07	0.86	0.07	0.07	0.86	0.07	0.07	0.86	0.07	0.09	0.89	0.02	0.09	0.89	0.02	0.09	0.89	0.02	0.09	0.89	0.02
1	0	0	0.984	0.016	0	0.86	0.14	0	0.855	0.145	0	0.783	0.217	0	0.538	0.462	0	0.142	0.858	0	0.07	0.86	0.07	0.07	0.86	0.07	0.07	0.86	0.07	0.09	0.9	0.01	0.09	0.9	0.01	0.09	0.9	0.01	0.09	0.9	0.01
1	0	0	0.984	0.016	0	0.86	0.14	0	0.855	0.145	0	0.783	0.217	0	0.538	0.462	0	0.142	0.858	0	0.07	0.86	0.07	0.07	0.86	0.07	0.07	0.86	0.07	0.1	0.87	0.03	0.1	0.87	0.03	0.1	0.87	0.03	0.1	0.87	0.03
1	0	0	0.984	0.016	0	0.86	0.14	0	0.855	0.145	0	0.783	0.217	0	0.538	0.462	0	0.142	0.858	0	0.07	0.86	0.07	0.07	0.86	0.07	0.07	0.86	0.07	0.1	0.88	0.02	0.1	0.88	0.02	0.1	0.88	0.02	0.1	0.88	0.02
1	0	0	0.984	0.016	0	0.86	0.14	0	0.855	0.145	0	0.783	0.217	0	0.538	0.462	0	0.142	0.858	0	0.07	0.86	0.07	0.07	0.86	0.07	0.07	0.86	0.07	0.11	0.86	0.03	0.11	0.86	0.03	0.11	0.86	0.03	0.11	0.86	0.03
1	0	0	0.984	0.016	0	0.86	0.14	0	0.855	0.145	0	0.783	0.217	0	0.538	0.462	0	0.142	0.858	0	0.07	0.86	0.07	0.07	0.86	0.07	0.07	0.86	0.07	0.11	0.87	0.02	0.11	0.87	0.02	0.11	0.87	0.02	0.11	0.87	0.02
1	0	0	0.984	0.016	0	0.86	0.14	0	0.855	0.145	0	0.783	0.217	0	0.538	0.462	0	0.142	0.858	0	0.07	0.86	0.07	0.07	0.86	0.07	0.07	0.86	0.07	0.12	0.85	0.03	0.12	0.85	0.03	0.12	0.85	0.03	0.12	0.85	0.03
1	0	0	0.984	0.016	0	0.86	0.14	0	0.855	0.145	0	0.783	0.217	0	0.538	0.462	0	0.142	0.858	0	0.07	0.86	0.07	0.07	0.86	0.07	0.07	0.86	0.07	0.12	0.86	0.02	0.12	0.86	0.02	0.12	0.86	0.02	0.12	0.86	0.02
1	0	0	0.984	0.016	0	0.86	0.14	0	0.855	0.145	0	0.783	0.217	0	0.538	0.462	0	0.142	0.858	0	0.07	0.86	0.07	0.07	0.86	0.07	0.07	0.86	0.07	0.13	0.85	0.02	0.13	0.85	0.02	0.13	0.85	0.02	0.13	0.85	0.02
1	0	0	0.984	0.016	0	0.86	0.14	0	0.855	0.145	0	0.783	0.217	0	0.538	0.462	0	0.142	0.858	0	0.07	0.87	0.06	0.07	0.87	0.06	0.07	0.87	0.06	0	0.98	0.02	0	0.98	0.02	0	0.98	0.02	0	0.98	0.02
1	0	0	0.984	0.016	0	0.86	0.14	0	0.855	0.145	0	0.783	0.217	0	0.538	0.462	0	0.142	0.858	0	0.07	0.87	0.06	0.07	0.87	0.06	0.07	0.87	0.06	0	0.99	0.01	0	0.99	0.01	0	0.99	0.01	0	0.99	0.01
1	0	0	0.984	0.016	0	0.86	0.14	0	0.855	0.145	0	0.783	0.217	0	0.538	0.462	0	0.142	0.858	0	0.07	0.87	0.06	0.07	0.87	0.06	0.07	0.87	0.06	0.01	0.96	0.03	0.01	0.96	0.03	0.01	0.96	0.03	0.01	0.96	0.03
1	0	0	0.984	0.016	0	0.86	0.14	0	0.855	0.145	0	0.783	0.217	0	0.538	0.462	0	0.142	0.858	0	0.07	0.87	0.06	0.07	0.87	0.06	0.07	0.87	0.06	0.01	0.97	0.02	0.01	0.97	0.02	0.01	0.97	0.02	0.01	0.97	0.02
1	0	0	0.984	0.016	0	0.86	0.14	0	0.855	0.145	0	0.783	0.217	0	0.538	0.462	0	0.142	0.858	0	0.07	0.87	0.06	0.07	0.87	0.06	0.07	0.87	0.06	0.01	0.98	0.01	0.01	0.98	0.01	0.01	0.98	0.01	0.01	0.98	0.01
1	0	0	0.984	0.016	0	0.86	0.14	0	0.855	0.145	0	0.783	0.217	0	0.538	0.462	0	0.142	0.858	0	0.07	0.87	0.06	0.07	0.87	0.06	0.07	0.87	0.06	0.02	0.95	0.03	0.02	0.95	0.03	0.02	0.95	0.03	0.02	0.95	0.03
1	0	0	0.984	0.016	0	0.86	0.14	0	0.855	0.145	0	0.783	0.217	0	0.538	0.462	0	0.142	0.858	0	0.07	0.87	0.06	0.07	0.87	0.06	0.07	0.87	0.06	0.02	0.96	0.02	0.02	0.96	0.02	0.02	0.96	0.02	0.02	0.96	0.02
1	0	0	0.984	0.016	0	0.86	0.14	0	0.855	0.145	0	0.783	0.217	0	0.538	0.462	0	0.142	0.858	0	0.07	0.87	0.06	0.07	0.87	0.06	0.07	0.87	0.06	0.02	0.97	0.01	0.02	0.97	0.01	0.02	0.97	0.01	0.02	0.97	0.01
1	0	0	0.984	0.016	0	0.86	0.14	0	0.855	0.145	0	0.783	0.217	0	0.538	0.462	0	0.142	0.858	0	0.07	0.87	0.06	0.07	0.87	0.06	0.07	0.87	0.06	0.03	0.94	0.03	0.03	0.94	0.03	0.03	0.94	0.03	0.03	0.94	0.03
1	0	0	0.984	0.016	0	0.86	0.14	0	0.855	0.145	0	0.783	0.217	0	0.538	0.462	0	0.142	0.858	0	0.07	0.87	0.06	0.07	0.87	0.06	0.07	0.87	0.06	0.03	0.95	0.02	0.03	0.95	0.02	0.03	0.95	0.02	0.03	0.95	0.02
1	0	0	0.984	0.016	0	0.86	0.14	0	0.855	0.145	0	0.783	0.217	0	0.538	0.462	0	0.142	0.858	0	0.07	0.87	0.06	0.07	0.87	0.06	0.07	0.87	0.06	0.03	0.96	0.01	0.03	0.96	0.01	0.03	0.96	0.01	0.03	0.96	0.01
1	0	0	0.984	0.016	0	0.86	0.14	0	0.855	0.145	0	0.783	0.217	0	0.538	0.462	0	0.142	0.858	0	0.07	0.87	0.06	0.07	0.87	0.06	0.07	0.87	0.06	0.04	0.93	0.03	0.04	0.93	0.03	0.04	0.93	0.03	0.04	0.93	0.03
1	0	0	0.984	0.016	0	0.86	0.14	0	0.855	0.145	0	0.783	0.217	0	0.538	0.462	0	0.142	0.858	0	0.07	0.87	0.06	0.07	0.87	0.06	0.07	0.87	0.06	0.04	0.94	0.02	0.04	0.94	0.02	0.04	0.94	0.02	0.04	0.94	0.02
1	0	0	0.984	0.016	0	0.86	0.14	0	0.855	0.145	0	0.783	0.217	0	0.538	0.462	0	0.142	0.858	0	0.07	0.87	0.06	0.07	0.87	0.06	0.07	0.87	0.06	0.04	0.95	0.01	0.04	0.95	0.01	0.04	0.95	0.01	0.04	0.95	0.01
1	0	0	0.984	0.016	0	0.86	0.14	0	0.855	0.145	0	0.783	0.217	0	0.538	0.462	0	0.142	0.858	0	0.07	0.87	0.06	0.07	0.87	0.06	0.07	0.87	0.06	0.05	0.92	0.03	0.05	0.92	0.03	0.05	0.92	0.03	0.05	0.92	0.03
1	0	0	0.984	0.016	0	0.86	0.14	0	0.855	0.145	0	0.783	0.217	0	0.538	0.462	0	0.142	0.858	0	0.07	0.87	0.06	0.07	0.87	0.06	0.07	0.87	0.06	0.05	0.93	0.02	0.05	0.93	0.02	0.05	0.93	0.02	0.05	0.93	0.02
1	0	0	0.984	0.016	0	0.86	0.14	0	0.855	0.145	0	0.783	0.217	0	0.538	0.462	0	0.142	0.858	0	0.07	0.87	0.06	0.07	0.87	0.06	0.07	0.87	0.06	0.05	0.94	0.01	0.05	0.94	0.01	0.05	0.94	0.01	0.05	0.94	0.01
1	0	0	0.984	0.016	0	0.86	0.14	0	0.855	0.145	0	0.783	0.217	0	0.538	0.462	0	0.142	0.858	0	0.07	0.87	0.06	0.07	0.87	0.06	0.07	0.87	0.06	0.06	0.91	0.03	0.06	0.91	0.03	0.06	0.91	0.03	0.06	0.91	0.03
1	0	0	0.984	0.016	0	0.86	0.14	0	0.855	0.145	0	0.783	0.217	0	0.538	0.462	0	0.142	0.858	0	0.07	0.87	0.06	0.07	0.87	0.06	0.07	0.87	0.06	0.06	0.92	0.02	0.06	0.92	0.02	0.06	0.92	0.02	0.06	0.92	0.02
1	0	0	0.984	0.016	0	0.86	0.14	0	0.855	0.145	0	0.783	0.217	0	0.538	0.462	0	0.142	0.858	0	0.07	0.87	0.06	0.07	0.87	0.06	0.07	0.87	0.06	0.06	0.93	0.01	0.06	0.93	0.01	0.06	0.93	0.01	0.06	0.93	0.01
1	0	0	0.984	0.016	0	0.86	0.14	0	0.855	0.145	0	0.783	0.217	0	0.538	0.462	0	0.142	0.858	0	0.07	0.87	0.06	0.07	0.87	0.06	0.07	0.87	0.06	0.07	0.9	0.03	0.07	0.9	0.03	0.07	0.9	0.03	0.07	0.9	0.03
1	0	0	0.984	0.016	0	0.86	0.14	0	0.855	0.145	0	0.783	0.217	0	0.538	0.462	0	0.142	0.858	0	0.07	0.87	0.06	0.07	0.87	0.06	0.07	0.87	0.06	0.07	0.91	0.02	0.07	0.91	0.02	0.07	0.91	0.02	0.07	0.91	0.02
1	0	0	0.984	0.016	0	0.86	0.14	0	0.855	0.145	0	0.783	0.217	0	0.538	0.462	0	0.142	0.858	0	0.07	0.87	0.06	0.07	0.87	0.06	0.07	0.87	0.06	0.08	0.89	0.03	0.08	0.89	0.03	0.08	0.89	0.03	0.08	0.89	0.03
1	0	0	0.984	0.016	0	0.86	0.14	0	0.855	0.145	0	0.783	0.217	0	0.538	0.462	0	0.142	0.858	0	0.07	0.87	0.06	0.07	0.87	0.06	0.07	0.87	0.06	0.08	0.9	0.02	0.08	0.9	0.02	0.08	0.9	0.02	0.08	0.9	0.02
1	0	0	0.984	0.016	0	0.86	0.14	0	0.855	0.145	0	0.783	0.217	0	0.538	0.462	0	0.142	0.858	0	0.07	0.87	0.06	0.07	0.87	0.06	0.07	0.87	0.06	0.09	0.88	0.03	0.09	0.88	0.03	0.09	0.88	0.03	0.09	0.88	0.03
1	0	0	0.984	0.016	0	0.86	0.14	0	0.855	0.145	0	0.783	0.217	0	0.538	0.462	0	0.142	0.858	0	0.07	0.87	0.06	0.07	0.87	0.06	0.07	0.87	0.06	0.09	0.89	0.02	0.09	0.89	0.02	0.09	0.89	0.02	0.09	0.89	0.02
1	0	0	0.984	0.016	0	0.86	0.14	0	0.855	0.145	0	0.783	0.217	0	0.538	0.462	0	0.142	0.858	0	0.07	0.87	0.06	0.07	0.87	0.06	0.07	0.87	0.06	0.1	0.87	0.03	0.1	0.87	0.03	0.1	0.87	0.03	0.1	0.87	0.03
1	0	0	0.984	0.016	0	0.86	0.14	0	0.855	0.145	0	0.783	0.217	0	0.538	0.462	0	0.142	0.858	0	0.07	0.87	0.06	0.07	0.87	0.06	0.07	0.87	0.06	0.1	0.88	0.02	0.1	0.88	0.02	0.1	0.88	0.02	0.1	0.88	0.02
1	0	0	0.984	0.016	0	0.86	0.14	0	0.855	0.145	0	0.783	0.217	0	0.538	0.462	0	0.142	0.858	0	0.07	0.87	0.06	0.07	0.87	0.06	0.07	0.87	0.06	0.11	0.86	0.03	0.11	0.86	0.03	0.11	0.86	0.03	0.11	0.86	0.03
1	0	0	0.984	0.016	0	0.86	0.14	0	0.855	0.145	0	0.783	0.217	0	0.538	0.462	0	0.142	0.858	0	0.07	0.87	0.06	0.07	0.87	0.06	0.07	0.87	0.06	0.11	0.87	0.02	0.11	0.87	0.02	0.11	0.87	0.02	0.11	0.87	0.02
1	0	0	0.984	0.016	0	0.86	0.14	0	0.855	0.145	0	0.783	0.217	0	0.538	0.462	0	0.142	0.858	0	0.07	0.87	0.06	0.07	0.87	0.06	0.07	0.87	0.06	0.12	0.85	0.03	0.12	0.85	0.03	0.12	0.85	0.03	0.12	0.85	0.03
1	0	0	0.984	0.016	0	0.86	0.14	0	0.855	0.145	0	0.783	0.217	0	0.538	0.462	0	0.142	0.858	0	0.07	0.87	0.06	0.07	0.87	0.06	0.07	0.87	0.06	0.12	0.86	0.02	0.12	0.86	0.02	0.12	0.86	0.02	0.12	0.86	0.02
1	0	0	0.984	0.016	0	0.86	0.14	0	0.855	0.145	0	0.783	0.217	0	0.538	0.462	0	0.142	0.858	0	0.07	0.88	0.05	0.07	0.88	0.05	0.07	0.88	0.05	0	0.97	0.03	0	0.97	0.03	0	0.97	0.03	0	0.97	0.03
1	0	0	0.984	0.016	0	0.86	0.14	0	0.855	0.145	0	0.783	0.217	0	0.538	0.462	0	0.142	0.858	0	0.07	0.88	0.05	0.07	0.88	0.05	0.07	0.88	0.05	0	0.98	0.02	0	0.98	0.02	0	0.98	0.02	0	0.98	0.02
1	0	0	0.984	0.016	0	0.86	0.14	0	0.855	0.145	0	0.783	0.217	0	0.538	0.462	0	0.142	0.858	0	0.07	0.88	0.05	0.07	0.88	0.05	0.07	0.88	0.05	0	0.99	0.01	0	0.99	0.01	0	0.99	0.01	0	0.99	0.01
1	0	0	0.984	0.016	0	0.86	0.14	0	0.855	0.145	0	0.783	0.217	0	0.538	0.462	0	0.142	0.858	0	0.07	0.88	0.05	0.07	0.88	0.05	0.07	0.88	0.05	0.01	0.96	0.03	0.01	0.96	0.03	0.01	0.96	0.03	0.01	0.96	0.03
1	0	0	0.984	0.016	0	0.86	0.14	0	0.855	0.145	0	0.783	0.217	0	0.538	0.462	0	0.142	0.858	0	0.07	0.88	0.05	0.07	0.88	0.05	0.07	0.88	0.05	0.01	0.97	0.02	0.01	0.97	0.02	0.01	0.97	0.02	0.01	0.97	0.02
1	0	0	0.984	0.016	0	0.86	0.14	0	0.855	0.145	0	0.783	0.217	0	0.538	0.462	0	0.142	0.858	0	0.07	0.88	0.05	0.07	0.88	0.05	0.07	0.88	0.05	0.01	0.98	0.01	0.01	0.98	0.01	0.01	0.98	0.01	0.01	0.98	0.01
1	0	0	0.984	0.016	0	0.86	0.14	0	0.855	0.145	0	0.783	0.217	0	0.538	0.462	0	0.142	0.858	0	0.07	0.88	0.05	0.07	0.88	0.05	0.07	0.88	0.05	0.02	0.95	0.03	0.02	0.95	0.03	0.02	0.95	0.03	0.02	0.95	0.03
1	0	0	0.984	0.016	0	0.86	0.14	0	0.855	0.145	0	0.783	0.217	0	0.538	0.462	0	0.142	0.858	0	0.07	0.88	0.05	0.07	0.88	0.05	0.07	0.88	0.05	0.02	0.96	0.02	0.02	0.96	0.02	0.02	0.96	0.02	0.02	0.96	0.02
1	0	0	0.984	0.016	0	0.86	0.14	0	0.855	0.145	0	0.783	0.217	0	0.538	0.462	0	0.142	0.858	0	0.07	0.88	0.05	0.07	0.88	0.05	0.07	0.88	0.05	0.02	0.97	0.01	0.02	0.97	0.01	0.02	0.97	0.01	0.02	0.97	0.01
1	0	0	0.984	0.016	0	0.86	0.14	0	0.855	0.145	0	0.783	0.217	0	0.538	0.462	0	0.142	0.858	0	0.07	0.88	0.05	0.07	0.88	0.05	0.07	0.88	0.05	0.03	0.94	0.03	0.03	0.94	0.03	0.03	0.94	0.03	0.03	0.94	0.03
1	0	0	0.984	0.016	0	0.86	0.14	0	0.855	0.145	0	0.783	0.217	0	0.538	0.462	0	0.142	0.858	0	0.07	0.88	0.05	0.07	0.88	0.05	0.07	0.88	0.05	0.03	0.95	0.02	0.03	0.95	0.02	0.03	0.95	0.02	0.03	0.95	0.02
1	0	0	0.984	0.016	0	0.86	0.14	0	0.855	0.145	0	0.783	0.217	0	0.538	0.462	0	0.142	0.858	0	0.07	0.88	0.05	0.07	0.88	0.05	0.07	0.88	0.05	0.03	0.96	0.01	0.03	0.96	0.01	0.03	0.96	0.01	0.03	0.96	0.01
1	0	0	0.984	0.016	0	0.86	0.14	0	0.855	0.145	0	0.783	0.217	0	0.538	0.462	0	0.142	0.858	0	0.07	0.88	0.05	0.07	0.88	0.05	0.07	0.88	0.05	0.04	0.93	0.03	0.04	0.93	0.03	0.04	0.93	0.03	0.04	0.93	0.03
1	0	0	0.984	0.016	0	0.86	0.14	0	0.855	0.145	0	0.783	0.217	0	0.538	0.462	0	0.142	0.858	0	0.07	0.88	0.05	0.07	0.88	0.05	0.07	0.88	0.05	0.04	0.94	0.02	0.04	0.94	0.02	0.04	0.94	0.02	0.04	0.94	0.02
1	0	0	0.984	0.016	0	0.86	0.14	0	0.855	0.145	0	0.783	0.217	0	0.538	0.462	0	0.142	0.858	0	0.07	0.88	0.05	0.07	0.88	0.05	0.07	0.88	0.05	0.05	0.92	0.03	0.05	0.92	0.03	0.05	0.92	0.03	0.05	0.92	0.03
1	0	0	0.984	0.016	0	0.86	0.14	0	0.855	0.145	0	0.783	0.217	0	0.538	0.462	0	0.142	0.858	0	0.07	0.88	0.05	0.07	0.88	0.05	0.07	0.88	0.05	0.05	0.93	0.02	0.05	0.93	0.02	0.05	0.93	0.02	0.05	0.93	0.02
1	0	0	0.984	0.016	0	0.86	0.14	0	0.855	0.145	0	0.783	0.217	0	0.538	0.462	0	0.142	0.858	0	0.07	0.88	0.05	0.07	0.88	0.05	0.07	0.88	0.05	0.06	0.91	0.03	0.06	0.91	0.03	0.06	0.91	0.03	0.06	0.91	0.03
1	0	0	0.984	0.016	0	0.86	0.14	0	0.855	0.145	0	0.783	0.217	0	0.538	0.462	0	0.142	0.858	0	0.07	0.88	0.05	0.07	0.88	0.05	0.07	0.88	0.05	0.06	0.92	0.02	0.06	0.92	0.02	0.06	0.92	0.02	0.06	0.92	0.02
1	0	0	0.984	0.016	0	0.86	0.14	0	0.855	0.145	0	0.783	0.217	0	0.538	0.462	0	0.142	0.858	0	0.07	0.88	0.05	0.07	0.88	0.05	0.07	0.88	0.05	0.07	0.9	0.03	0.07	0.9	0.03	0.07	0.9	0.03	0.07	0.9	0.03
1	0	0	0.984	0.016	0	0.86	0.14	0	0.855	0.145	0	0.783	0.217	0	0.538	0.462	0	0.142	0.858	0	0.07	0.88	0.05	0.07	0.88	0.05	0.07	0.88	0.05	0.07	0.91	0.02	0.07	0.91	0.02	0.07	0.91	0.02	0.07	0.91	0.02
1	0	0	0.984	0.016	0	0.86	0.14	0	0.855	0.145	0	0.783	0.217	0	0.538	0.462	0	0.142	0.858	0	0.07	0.88	0.05	0.07	0.88	0.05	0.07	0.88	0.05	0.08	0.89	0.03	0.08	0.89	0.03	0.08	0.89	0.03	0.08	0.89	0.03
1	0	0	0.984	0.016	0	0.86	0.14	0	0.855	0.145	0	0.783	0.217	0	0.538	0.462	0	0.142	0.858	0	0.07	0.88	0.05	0.07	0.88	0.05	0.07	0.88	0.05	0.08	0.9	0.02	0.08	0.9	0.02	0.08	0.9	0.02	0.08	0.9	0.02
1	0	0	0.984	0.016	0	0.86	0.14	0	0.855	0.145	0	0.783	0.217	0	0.538	0.462	0	0.142	0.858	0	0.07	0.88	0.05	0.07	0.88	0.05	0.07	0.88	0.05	0.09	0.88	0.03	0.09	0.88	0.03	0.09	0.88	0.03	0.09	0.88	0.03
1	0	0	0.984	0.016	0	0.86	0.14	0	0.855	0.145	0	0.783	0.217	0	0.538	0.462	0	0.142	0.858	0	0.07	0.88	0.05	0.07	0.88	0.05	0.07	0.88	0.05	0.09	0.89	0.02	0.09	0.89	0.02	0.09	0.89	0.02	0.09	0.89	0.02
1	0	0	0.984	0.016	0	0.86	0.14	0	0.855	0.145	0	0.783	0.217	0	0.538	0.462	0	0.142	0.858	0	0.07	0.88	0.05	0.07	0.88	0.05	0.07	0.88	0.05	0.1	0.87	0.03	0.1	0.87	0.03	0.1	0.87	0.03	0.1	0.87	0.03
1	0	0	0.984	0.016	0	0.86	0.14	0	0.855	0.145	0	0.783	0.217	0	0.538	0.462	0	0.142	0.858	0	0.07	0.88	0.05	0.07	0.88	0.05	0.07	0.88	0.05	0.11	0.86	0.03	0.11	0.86	0.03	0.11	0.86	0.03	0.11	0.86	0.03
1	0	0	0.984	0.016	0	0.86	0.14	0	0.855	0.145	0	0.783	0.217	0	0.538	0.462	0	0.142	0.858	0	0.07	0.88	0.05	0.07	0.88	0.05	0.07	0.88	0.05	0.12	0.85	0.03	0.12	0.85	0.03	0.12	0.85	0.03	0.12	0.85	0.03
1	0	0	0.984	0.016	0	0.86	0.14	0	0.855	0.145	0	0.783	0.217	0	0.538	0.462	0	0.142	0.858	0	0.07	0.89	0.04	0.07	0.89	0.04	0.07	0.89	0.04	0	0.97	0.03	0	0.97	0.03	0	0.97	0.03	0	0.97	0.03
1	0	0	0.984	0.016	0	0.86	0.14	0	0.855	0.145	0	0.783	0.217	0	0.538	0.462	0	0.142	0.858	0	0.07	0.89	0.04	0.07	0.89	0.04	0.07	0.89	0.04	0	0.98	0.02	0	0.98	0.02	0	0.98	0.02	0	0.98	0.02
1	0	0	0.984	0.016	0	0.86	0.14	0	0.855	0.145	0	0.783	0.217	0	0.538	0.462	0	0.142	0.858	0	0.07	0.89	0.04	0.07	0.89	0.04	0.07	0.89	0.04	0.01	0.96	0.03	0.01	0.96	0.03	0.01	0.96	0.03	0.01	0.96	0.03
1	0	0	0.984	0.016	0	0.86	0.14	0	0.855	0.145	0	0.783	0.217	0	0.538	0.462	0	0.142	0.858	0	0.07	0.89	0.04	0.07	0.89	0.04	0.07	0.89	0.04	0.01	0.97	0.02	0.01	0.97	0.02	0.01	0.97	0.02	0.01	0.97	0.02
1	0	0	0.984	0.016	0	0.86	0.14	0	0.855	0.145	0	0.783	0.217	0	0.538	0.462	0	0.142	0.858	0	0.07	0.89	0.04	0.07	0.89	0.04	0.07	0.89	0.04	0.02	0.95	0.03	0.02	0.95	0.03	0.02	0.95	0.03	0.02	0.95	0.03
1	0	0	0.984	0.016	0	0.86	0.14	0	0.855	0.145	0	0.783	0.217	0	0.538	0.462	0	0.142	0.858	0	0.07	0.89	0.04	0.07	0.89	0.04	0.07	0.89	0.04	0.02	0.96	0.02	0.02	0.96	0.02	0.02	0.96	0.02	0.02	0.96	0.02
1	0	0	0.984	0.016	0	0.86	0.14	0	0.855	0.145	0	0.783	0.217	0	0.538	0.462	0	0.142	0.858	0	0.07	0.89	0.04	0.07	0.89	0.04	0.07	0.89	0.04	0.03	0.94	0.03	0.03	0.94	0.03	0.03	0.94	0.03	0.03	0.94	0.03
1	0	0	0.984	0.016	0	0.86	0.14	0	0.855	0.145	0	0.783	0.217	0	0.538	0.462	0	0.142	0.858	0	0.07	0.89	0.04	0.07	0.89	0.04	0.07	0.89	0.04	0.03	0.95	0.02	0.03	0.95	0.02	0.03	0.95	0.02	0.03	0.95	0.02
1	0	0	0.984	0.016	0	0.86	0.14	0	0.855	0.145	0	0.783	0.217	0	0.538	0.462	0	0.142	0.858	0	0.07	0.89	0.04	0.07	0.89	0.04	0.07	0.89	0.04	0.04	0.93	0.03	0.04	0.93	0.03	0.04	0.93	0.03	0.04	0.93	0.03
1	0	0	0.984	0.016	0	0.86	0.14	0	0.855	0.145	0	0.783	0.217	0	0.538	0.462	0	0.142	0.858	0	0.07	0.89	0.04	0.07	0.89	0.04	0.07	0.89	0.04	0.04	0.94	0.02	0.04	0.94	0.02	0.04	0.94	0.02	0.04	0.94	0.02
1	0	0	0.984	0.016	0	0.86	0.14	0	0.855	0.145	0	0.783	0.217	0	0.538	0.462	0	0.142	0.858	0	0.07	0.89	0.04	0.07	0.89	0.04	0.07	0.89	0.04	0.05	0.92	0.03	0.05	0.92	0.03	0.05	0.92	0.03	0.05	0.92	0.03
1	0	0	0.984	0.016	0	0.86	0.14	0	0.855	0.145	0	0.783	0.217	0	0.538	0.462	0	0.142	0.858	0	0.07	0.89	0.04	0.07	0.89	0.04	0.07	0.89	0.04	0.05	0.93	0.02	0.05	0.93	0.02	0.05	0.93	0.02	0.05	0.93	0.02
1	0	0	0.984	0.016	0	0.86	0.14	0	0.855	0.145	0	0.783	0.217	0	0.538	0.462	0	0.142	0.858	0	0.07	0.89	0.04	0.07	0.89	0.04	0.07	0.89	0.04	0.06	0.91	0.03	0.06	0.91	0.03	0.06	0.91	0.03	0.06	0.91	0.03
1	0	0	0.984	0.016	0	0.86	0.14	0	0.855	0.145	0	0.783	0.217	0	0.538	0.462	0	0.142	0.858	0	0.07	0.89	0.04	0.07	0.89	0.04	0.07	0.89	0.04	0.07	0.9	0.03	0.07	0.9	0.03	0.07	0.9	0.03	0.07	0.9	0.03
1	0	0	0.984	0.016	0	0.86	0.14	0	0.855	0.145	0	0.783	0.217	0	0.538	0.462	0	0.142	0.858	0	0.07	0.89	0.04	0.07	0.89	0.04	0.07	0.89	0.04	0.08	0.89	0.03	0.08	0.89	0.03	0.08	0.89	0.03	0.08	0.89	0.03
1	0	0	0.984	0.016	0	0.86	0.14	0	0.855	0.145	0	0.783	0.217	0	0.538	0.462	0	0.142	0.858	0	0.07	0.89	0.04	0.07	0.89	0.04	0.07	0.89	0.04	0.09	0.88	0.03	0.09	0.88	0.03	0.09	0.88	0.03	0.09	0.88	0.03
1	0	0	0.984	0.016	0	0.86	0.14	0	0.855	0.145	0	0.783	0.217	0	0.538	0.462	0	0.142	0.858	0	0.07	0.89	0.04	0.07	0.89	0.04	0.07	0.89	0.04	0.1	0.87	0.03	0.1	0.87	0.03	0.1	0.87	0.03	0.1	0.87	0.03
1	0	0	0.984	0.016	0	0.86	0.14	0	0.855	0.145	0	0.783	0.217	0	0.538	0.462	0	0.142	0.858	0	0.07	0.89	0.04	0.07	0.89	0.04	0.07	0.89	0.04	0.11	0.86	0.03	0.11	0.86	0.03	0.11	0.86	0.03	0.11	0.86	0.03
1	0	0	0.984	0.016	0	0.86	0.14	0	0.855	0.145	0	0.783	0.217	0	0.538	0.462	0	0.142	0.858	0	0.07	0.89	0.04	0.07	0.89	0.04	0.07	0.89	0.04	0.12	0.85	0.03	0.12	0.85	0.03	0.12	0.85	0.03	0.12	0.85	0.03
1	0	0	0.984	0.016	0	0.86	0.14	0	0.855	0.145	0	0.783	0.217	0	0.538	0.462	0	0.142	0.858	0	0.07	0.9	0.03	0.07	0.9	0.03	0.07	0.9	0.03	0	0.97	0.03	0	0.97	0.03	0	0.97	0.03	0	0.97	0.03
1	0	0	0.984	0.016	0	0.86	0.14	0	0.855	0.145	0	0.783	0.217	0	0.538	0.462	0	0.142	0.858	0	0.07	0.9	0.03	0.07	0.9	0.03	0.07	0.9	0.03	0	0.98	0.02	0	0.98	0.02	0	0.98	0.02	0	0.98	0.02
1	0	0	0.984	0.016	0	0.86	0.14	0	0.855	0.145	0	0.783	0.217	0	0.538	0.462	0	0.142	0.858	0	0.07	0.9	0.03	0.07	0.9	0.03	0.07	0.9	0.03	0.01	0.96	0.03	0.01	0.96	0.03	0.01	0.96	0.03	0.01	0.96	0.03
1	0	0	0.984	0.016	0	0.86	0.14	0	0.855	0.145	0	0.783	0.217	0	0.538	0.462	0	0.142	0.858	0	0.07	0.9	0.03	0.07	0.9	0.03	0.07	0.9	0.03	0.02	0.95	0.03	0.02	0.95	0.03	0.02	0.95	0.03	0.02	0.95	0.03
1	0	0	0.984	0.016	0	0.86	0.14	0	0.855	0.145	0	0.783	0.217	0	0.538	0.462	0	0.142	0.858	0	0.07	0.9	0.03	0.07	0.9	0.03	0.07	0.9	0.03	0.03	0.94	0.03	0.03	0.94	0.03	0.03	0.94	0.03	0.03	0.94	0.03
1	0	0	0.984	0.016	0	0.86	0.14	0	0.855	0.145	0	0.783	0.217	0	0.538	0.462	0	0.142	0.858	0	0.07	0.9	0.03	0.07	0.9	0.03	0.07	0.9	0.03	0.04	0.93	0.03	0.04	0.93	0.03	0.04	0.93	0.03	0.04	0.93	0.03
1	0	0	0.984	0.016	0	0.86	0.14	0	0.855	0.145	0	0.783	0.217	0	0.538	0.462	0	0.142	0.858	0	0.07	0.9	0.03	0.07	0.9	0.03	0.07	0.9	0.03	0.05	0.92	0.03	0.05	0.92	0.03	0.05	0.92	0.03	0.05	0.92	0.03
1	0	0	0.984	0.016	0	0.86	0.14	0	0.855	0.145	0	0.783	0.217	0	0.538	0.462	0	0.142	0.858	0	0.07	0.9	0.03	0.07	0.9	0.03	0.07	0.9	0.03	0.06	0.91	0.03	0.06	0.91	0.03	0.06	0.91	0.03	0.06	0.91	0.03
1	0	0	0.984	0.016	0	0.86	0.14	0	0.855	0.145	0	0.783	0.217	0	0.538	0.462	0	0.142	0.858	0	0.07	0.9	0.03	0.07	0.9	0.03	0.07	0.9	0.03	0.07	0.9	0.03	0.07	0.9	0.03	0.07	0.9	0.03	0.07	0.9	0.03
1	0	0	0.984	0.016	0	0.86	0.14	0	0.855	0.145	0	0.783	0.217	0	0.538	0.462	0	0.142	0.858	0	0.07	0.9	0.03	0.07	0.9	0.03	0.07	0.9	0.03	0.08	0.89	0.03	0.08	0.89	0.03	0.08	0.89	0.03	0.08	0.89	0.03
1	0	0	0.984	0.016	0	0.86	0.14	0	0.855	0.145	0	0.783	0.217	0	0.538	0.462	0	0.142	0.858	0	0.07	0.91	0.02	0.07	0.91	0.02	0.07	0.91	0.02	0	0.97	0.03	0	0.97	0.03	0	0.97	0.03	0	0.97	0.03
1	0	0	0.984	0.016	0	0.86	0.14	0	0.855	0.145	0	0.783	0.217	0	0.538	0.462	0	0.142	0.858	0	0.07	0.91	0.02	0.07	0.91	0.02	0.07	0.91	0.02	0.01	0.96	0.03	0.01	0.96	0.03	0.01	0.96	0.03	0.01	0.96	0.03
1	0	0	0.984	0.016	0	0.86	0.14	0	0.855	0.145	0	0.783	0.217	0	0.538	0.462	0	0.142	0.858	0	0.07	0.91	0.02	0.07	0.91	0.02	0.07	0.91	0.02	0.02	0.95	0.03	0.02	0.95	0.03	0.02	0.95	0.03	0.02	0.95	0.03
1	0	0	0.984	0.016	0	0.86	0.14	0	0.855	0.145	0	0.783	0.217	0	0.538	0.462	0	0.142	0.858	0	0.07	0.91	0.02	0.07	0.91	0.02	0.07	0.91	0.02	0.03	0.94	0.03	0.03	0.94	0.03	0.03	0.94	0.03	0.03	0.94	0.03
1	0	0	0.984	0.016	0	0.86	0.14	0	0.855	0.145	0	0.783	0.217	0	0.538	0.462	0	0.142	0.858	0	0.08	0.85	0.07	0.08	0.85	0.07	0.08	0.85	0.07	0	0.98	0.02	0	0.98	0.02	0	0.98	0.02	0	0.98	0.02
1	0	0	0.984	0.016	0	0.86	0.14	0	0.855	0.145	0	0.783	0.217	0	0.538	0.462	0	0.142	0.858	0	0.08	0.85	0.07	0.08	0.85	0.07	0.08	0.85	0.07	0	0.99	0.01	0	0.99	0.01	0	0.99	0.01	0	0.99	0.01
1	0	0	0.984	0.016	0	0.86	0.14	0	0.855	0.145	0	0.783	0.217	0	0.538	0.462	0	0.142	0.858	0	0.08	0.85	0.07	0.08	0.85	0.07	0.08	0.85	0.07	0.01	0.97	0.02	0.01	0.97	0.02	0.01	0.97	0.02	0.01	0.97	0.02
1	0	0	0.984	0.016	0	0.86	0.14	0	0.855	0.145	0	0.783	0.217	0	0.538	0.462	0	0.142	0.858	0	0.08	0.85	0.07	0.08	0.85	0.07	0.08	0.85	0.07	0.01	0.98	0.01	0.01	0.98	0.01	0.01	0.98	0.01	0.01	0.98	0.01
1	0	0	0.984	0.016	0	0.86	0.14	0	0.855	0.145	0	0.783	0.217	0	0.538	0.462	0	0.142	0.858	0	0.08	0.85	0.07	0.08	0.85	0.07	0.08	0.85	0.07	0.02	0.96	0.02	0.02	0.96	0.02	0.02	0.96	0.02	0.02	0.96	0.02
1	0	0	0.984	0.016	0	0.86	0.14	0	0.855	0.145	0	0.783	0.217	0	0.538	0.462	0	0.142	0.858	0	0.08	0.85	0.07	0.08	0.85	0.07	0.08	0.85	0.07	0.02	0.97	0.01	0.02	0.97	0.01	0.02	0.97	0.01	0.02	0.97	0.01
1	0	0	0.984	0.016	0	0.86	0.14	0	0.855	0.145	0	0.783	0.217	0	0.538	0.462	0	0.142	0.858	0	0.08	0.85	0.07	0.08	0.85	0.07	0.08	0.85	0.07	0.03	0.94	0.03	0.03	0.94	0.03	0.03	0.94	0.03	0.03	0.94	0.03
1	0	0	0.984	0.016	0	0.86	0.14	0	0.855	0.145	0	0.783	0.217	0	0.538	0.462	0	0.142	0.858	0	0.08	0.85	0.07	0.08	0.85	0.07	0.08	0.85	0.07	0.03	0.95	0.02	0.03	0.95	0.02	0.03	0.95	0.02	0.03	0.95	0.02
1	0	0	0.984	0.016	0	0.86	0.14	0	0.855	0.145	0	0.783	0.217	0	0.538	0.462	0	0.142	0.858	0	0.08	0.85	0.07	0.08	0.85	0.07	0.08	0.85	0.07	0.03	0.96	0.01	0.03	0.96	0.01	0.03	0.96	0.01	0.03	0.96	0.01
1	0	0	0.984	0.016	0	0.86	0.14	0	0.855	0.145	0	0.783	0.217	0	0.538	0.462	0	0.142	0.858	0	0.08	0.85	0.07	0.08	0.85	0.07	0.08	0.85	0.07	0.04	0.93	0.03	0.04	0.93	0.03	0.04	0.93	0.03	0.04	0.93	0.03
1	0	0	0.984	0.016	0	0.86	0.14	0	0.855	0.145	0	0.783	0.217	0	0.538	0.462	0	0.142	0.858	0	0.08	0.85	0.07	0.08	0.85	0.07	0.08	0.85	0.07	0.04	0.94	0.02	0.04	0.94	0.02	0.04	0.94	0.02	0.04	0.94	0.02
1	0	0	0.984	0.016	0	0.86	0.14	0	0.855	0.145	0	0.783	0.217	0	0.538	0.462	0	0.142	0.858	0	0.08	0.85	0.07	0.08	0.85	0.07	0.08	0.85	0.07	0.04	0.95	0.01	0.04	0.95	0.01	0.04	0.95	0.01	0.04	0.95	0.01
1	0	0	0.984	0.016	0	0.86	0.14	0	0.855	0.145	0	0.783	0.217	0	0.538	0.462	0	0.142	0.858	0	0.08	0.85	0.07	0.08	0.85	0.07	0.08	0.85	0.07	0.05	0.92	0.03	0.05	0.92	0.03	0.05	0.92	0.03	0.05	0.92	0.03
1	0	0	0.984	0.016	0	0.86	0.14	0	0.855	0.145	0	0.783	0.217	0	0.538	0.462	0	0.142	0.858	0	0.08	0.85	0.07	0.08	0.85	0.07	0.08	0.85	0.07	0.05	0.93	0.02	0.05	0.93	0.02	0.05	0.93	0.02	0.05	0.93	0.02
1	0	0	0.984	0.016	0	0.86	0.14	0	0.855	0.145	0	0.783	0.217	0	0.538	0.462	0	0.142	0.858	0	0.08	0.85	0.07	0.08	0.85	0.07	0.08	0.85	0.07	0.05	0.94	0.01	0.05	0.94	0.01	0.05	0.94	0.01	0.05	0.94	0.01
1	0	0	0.984	0.016	0	0.86	0.14	0	0.855	0.145	0	0.783	0.217	0	0.538	0.462	0	0.142	0.858	0	0.08	0.85	0.07	0.08	0.85	0.07	0.08	0.85	0.07	0.06	0.91	0.03	0.06	0.91	0.03	0.06	0.91	0.03	0.06	0.91	0.03
1	0	0	0.984	0.016	0	0.86	0.14	0	0.855	0.145	0	0.783	0.217	0	0.538	0.462	0	0.142	0.858	0	0.08	0.85	0.07	0.08	0.85	0.07	0.08	0.85	0.07	0.06	0.92	0.02	0.06	0.92	0.02	0.06	0.92	0.02	0.06	0.92	0.02
1	0	0	0.984	0.016	0	0.86	0.14	0	0.855	0.145	0	0.783	0.217	0	0.538	0.462	0	0.142	0.858	0	0.08	0.85	0.07	0.08	0.85	0.07	0.08	0.85	0.07	0.06	0.93	0.01	0.06	0.93	0.01	0.06	0.93	0.01	0.06	0.93	0.01
1	0	0	0.984	0.016	0	0.86	0.14	0	0.855	0.145	0	0.783	0.217	0	0.538	0.462	0	0.142	0.858	0	0.08	0.85	0.07	0.08	0.85	0.07	0.08	0.85	0.07	0.07	0.9	0.03	0.07	0.9	0.03	0.07	0.9	0.03	0.07	0.9	0.03
1	0	0	0.984	0.016	0	0.86	0.14	0	0.855	0.145	0	0.783	0.217	0	0.538	0.462	0	0.142	0.858	0	0.08	0.85	0.07	0.08	0.85	0.07	0.08	0.85	0.07	0.07	0.91	0.02	0.07	0.91	0.02	0.07	0.91	0.02	0.07	0.91	0.02
1	0	0	0.984	0.016	0	0.86	0.14	0	0.855	0.145	0	0.783	0.217	0	0.538	0.462	0	0.142	0.858	0	0.08	0.85	0.07	0.08	0.85	0.07	0.08	0.85	0.07	0.07	0.92	0.01	0.07	0.92	0.01	0.07	0.92	0.01	0.07	0.92	0.01
1	0	0	0.984	0.016	0	0.86	0.14	0	0.855	0.145	0	0.783	0.217	0	0.538	0.462	0	0.142	0.858	0	0.08	0.85	0.07	0.08	0.85	0.07	0.08	0.85	0.07	0.08	0.89	0.03	0.08	0.89	0.03	0.08	0.89	0.03	0.08	0.89	0.03
1	0	0	0.984	0.016	0	0.86	0.14	0	0.855	0.145	0	0.783	0.217	0	0.538	0.462	0	0.142	0.858	0	0.08	0.85	0.07	0.08	0.85	0.07	0.08	0.85	0.07	0.08	0.9	0.02	0.08	0.9	0.02	0.08	0.9	0.02	0.08	0.9	0.02
1	0	0	0.984	0.016	0	0.86	0.14	0	0.855	0.145	0	0.783	0.217	0	0.538	0.462	0	0.142	0.858	0	0.08	0.85	0.07	0.08	0.85	0.07	0.08	0.85	0.07	0.08	0.91	0.01	0.08	0.91	0.01	0.08	0.91	0.01	0.08	0.91	0.01
1	0	0	0.984	0.016	0	0.86	0.14	0	0.855	0.145	0	0.783	0.217	0	0.538	0.462	0	0.142	0.858	0	0.08	0.85	0.07	0.08	0.85	0.07	0.08	0.85	0.07	0.09	0.88	0.03	0.09	0.88	0.03	0.09	0.88	0.03	0.09	0.88	0.03
1	0	0	0.984	0.016	0	0.86	0.14	0	0.855	0.145	0	0.783	0.217	0	0.538	0.462	0	0.142	0.858	0	0.08	0.85	0.07	0.08	0.85	0.07	0.08	0.85	0.07	0.09	0.89	0.02	0.09	0.89	0.02	0.09	0.89	0.02	0.09	0.89	0.02
1	0	0	0.984	0.016	0	0.86	0.14	0	0.855	0.145	0	0.783	0.217	0	0.538	0.462	0	0.142	0.858	0	0.08	0.85	0.07	0.08	0.85	0.07	0.08	0.85	0.07	0.09	0.9	0.01	0.09	0.9	0.01	0.09	0.9	0.01	0.09	0.9	0.01
1	0	0	0.984	0.016	0	0.86	0.14	0	0.855	0.145	0	0.783	0.217	0	0.538	0.462	0	0.142	0.858	0	0.08	0.85	0.07	0.08	0.85	0.07	0.08	0.85	0.07	0.1	0.87	0.03	0.1	0.87	0.03	0.1	0.87	0.03	0.1	0.87	0.03
1	0	0	0.984	0.016	0	0.86	0.14	0	0.855	0.145	0	0.783	0.217	0	0.538	0.462	0	0.142	0.858	0	0.08	0.85	0.07	0.08	0.85	0.07	0.08	0.85	0.07	0.1	0.88	0.02	0.1	0.88	0.02	0.1	0.88	0.02	0.1	0.88	0.02
1	0	0	0.984	0.016	0	0.86	0.14	0	0.855	0.145	0	0.783	0.217	0	0.538	0.462	0	0.142	0.858	0	0.08	0.85	0.07	0.08	0.85	0.07	0.08	0.85	0.07	0.11	0.86	0.03	0.11	0.86	0.03	0.11	0.86	0.03	0.11	0.86	0.03
1	0	0	0.984	0.016	0	0.86	0.14	0	0.855	0.145	0	0.783	0.217	0	0.538	0.462	0	0.142	0.858	0	0.08	0.85	0.07	0.08	0.85	0.07	0.08	0.85	0.07	0.11	0.87	0.02	0.11	0.87	0.02	0.11	0.87	0.02	0.11	0.87	0.02
1	0	0	0.984	0.016	0	0.86	0.14	0	0.855	0.145	0	0.783	0.217	0	0.538	0.462	0	0.142	0.858	0	0.08	0.85	0.07	0.08	0.85	0.07	0.08	0.85	0.07	0.12	0.85	0.03	0.12	0.85	0.03	0.12	0.85	0.03	0.12	0.85	0.03
1	0	0	0.984	0.016	0	0.86	0.14	0	0.855	0.145	0	0.783	0.217	0	0.538	0.462	0	0.142	0.858	0	0.08	0.85	0.07	0.08	0.85	0.07	0.08	0.85	0.07	0.12	0.86	0.02	0.12	0.86	0.02	0.12	0.86	0.02	0.12	0.86	0.02
1	0	0	0.984	0.016	0	0.86	0.14	0	0.855	0.145	0	0.783	0.217	0	0.538	0.462	0	0.142	0.858	0	0.08	0.85	0.07	0.08	0.85	0.07	0.08	0.85	0.07	0.13	0.85	0.02	0.13	0.85	0.02	0.13	0.85	0.02	0.13	0.85	0.02
1	0	0	0.984	0.016	0	0.86	0.14	0	0.855	0.145	0	0.783	0.217	0	0.538	0.462	0	0.142	0.858	0	0.08	0.86	0.06	0.08	0.86	0.06	0.08	0.86	0.06	0	0.98	0.02	0	0.98	0.02	0	0.98	0.02	0	0.98	0.02
1	0	0	0.984	0.016	0	0.86	0.14	0	0.855	0.145	0	0.783	0.217	0	0.538	0.462	0	0.142	0.858	0	0.08	0.86	0.06	0.08	0.86	0.06	0.08	0.86	0.06	0	0.99	0.01	0	0.99	0.01	0	0.99	0.01	0	0.99	0.01
1	0	0	0.984	0.016	0	0.86	0.14	0	0.855	0.145	0	0.783	0.217	0	0.538	0.462	0	0.142	0.858	0	0.08	0.86	0.06	0.08	0.86	0.06	0.08	0.86	0.06	0.01	0.96	0.03	0.01	0.96	0.03	0.01	0.96	0.03	0.01	0.96	0.03
1	0	0	0.984	0.016	0	0.86	0.14	0	0.855	0.145	0	0.783	0.217	0	0.538	0.462	0	0.142	0.858	0	0.08	0.86	0.06	0.08	0.86	0.06	0.08	0.86	0.06	0.01	0.97	0.02	0.01	0.97	0.02	0.01	0.97	0.02	0.01	0.97	0.02
1	0	0	0.984	0.016	0	0.86	0.14	0	0.855	0.145	0	0.783	0.217	0	0.538	0.462	0	0.142	0.858	0	0.08	0.86	0.06	0.08	0.86	0.06	0.08	0.86	0.06	0.01	0.98	0.01	0.01	0.98	0.01	0.01	0.98	0.01	0.01	0.98	0.01
1	0	0	0.984	0.016	0	0.86	0.14	0	0.855	0.145	0	0.783	0.217	0	0.538	0.462	0	0.142	0.858	0	0.08	0.86	0.06	0.08	0.86	0.06	0.08	0.86	0.06	0.02	0.95	0.03	0.02	0.95	0.03	0.02	0.95	0.03	0.02	0.95	0.03
1	0	0	0.984	0.016	0	0.86	0.14	0	0.855	0.145	0	0.783	0.217	0	0.538	0.462	0	0.142	0.858	0	0.08	0.86	0.06	0.08	0.86	0.06	0.08	0.86	0.06	0.02	0.96	0.02	0.02	0.96	0.02	0.02	0.96	0.02	0.02	0.96	0.02
1	0	0	0.984	0.016	0	0.86	0.14	0	0.855	0.145	0	0.783	0.217	0	0.538	0.462	0	0.142	0.858	0	0.08	0.86	0.06	0.08	0.86	0.06	0.08	0.86	0.06	0.02	0.97	0.01	0.02	0.97	0.01	0.02	0.97	0.01	0.02	0.97	0.01
1	0	0	0.984	0.016	0	0.86	0.14	0	0.855	0.145	0	0.783	0.217	0	0.538	0.462	0	0.142	0.858	0	0.08	0.86	0.06	0.08	0.86	0.06	0.08	0.86	0.06	0.03	0.94	0.03	0.03	0.94	0.03	0.03	0.94	0.03	0.03	0.94	0.03
1	0	0	0.984	0.016	0	0.86	0.14	0	0.855	0.145	0	0.783	0.217	0	0.538	0.462	0	0.142	0.858	0	0.08	0.86	0.06	0.08	0.86	0.06	0.08	0.86	0.06	0.03	0.95	0.02	0.03	0.95	0.02	0.03	0.95	0.02	0.03	0.95	0.02
1	0	0	0.984	0.016	0	0.86	0.14	0	0.855	0.145	0	0.783	0.217	0	0.538	0.462	0	0.142	0.858	0	0.08	0.86	0.06	0.08	0.86	0.06	0.08	0.86	0.06	0.03	0.96	0.01	0.03	0.96	0.01	0.03	0.96	0.01	0.03	0.96	0.01
1	0	0	0.984	0.016	0	0.86	0.14	0	0.855	0.145	0	0.783	0.217	0	0.538	0.462	0	0.142	0.858	0	0.08	0.86	0.06	0.08	0.86	0.06	0.08	0.86	0.06	0.04	0.93	0.03	0.04	0.93	0.03	0.04	0.93	0.03	0.04	0.93	0.03
1	0	0	0.984	0.016	0	0.86	0.14	0	0.855	0.145	0	0.783	0.217	0	0.538	0.462	0	0.142	0.858	0	0.08	0.86	0.06	0.08	0.86	0.06	0.08	0.86	0.06	0.04	0.94	0.02	0.04	0.94	0.02	0.04	0.94	0.02	0.04	0.94	0.02
1	0	0	0.984	0.016	0	0.86	0.14	0	0.855	0.145	0	0.783	0.217	0	0.538	0.462	0	0.142	0.858	0	0.08	0.86	0.06	0.08	0.86	0.06	0.08	0.86	0.06	0.04	0.95	0.01	0.04	0.95	0.01	0.04	0.95	0.01	0.04	0.95	0.01
1	0	0	0.984	0.016	0	0.86	0.14	0	0.855	0.145	0	0.783	0.217	0	0.538	0.462	0	0.142	0.858	0	0.08	0.86	0.06	0.08	0.86	0.06	0.08	0.86	0.06	0.05	0.92	0.03	0.05	0.92	0.03	0.05	0.92	0.03	0.05	0.92	0.03
1	0	0	0.984	0.016	0	0.86	0.14	0	0.855	0.145	0	0.783	0.217	0	0.538	0.462	0	0.142	0.858	0	0.08	0.86	0.06	0.08	0.86	0.06	0.08	0.86	0.06	0.05	0.93	0.02	0.05	0.93	0.02	0.05	0.93	0.02	0.05	0.93	0.02
1	0	0	0.984	0.016	0	0.86	0.14	0	0.855	0.145	0	0.783	0.217	0	0.538	0.462	0	0.142	0.858	0	0.08	0.86	0.06	0.08	0.86	0.06	0.08	0.86	0.06	0.05	0.94	0.01	0.05	0.94	0.01	0.05	0.94	0.01	0.05	0.94	0.01
1	0	0	0.984	0.016	0	0.86	0.14	0	0.855	0.145	0	0.783	0.217	0	0.538	0.462	0	0.142	0.858	0	0.08	0.86	0.06	0.08	0.86	0.06	0.08	0.86	0.06	0.06	0.91	0.03	0.06	0.91	0.03	0.06	0.91	0.03	0.06	0.91	0.03
1	0	0	0.984	0.016	0	0.86	0.14	0	0.855	0.145	0	0.783	0.217	0	0.538	0.462	0	0.142	0.858	0	0.08	0.86	0.06	0.08	0.86	0.06	0.08	0.86	0.06	0.06	0.92	0.02	0.06	0.92	0.02	0.06	0.92	0.02	0.06	0.92	0.02
1	0	0	0.984	0.016	0	0.86	0.14	0	0.855	0.145	0	0.783	0.217	0	0.538	0.462	0	0.142	0.858	0	0.08	0.86	0.06	0.08	0.86	0.06	0.08	0.86	0.06	0.06	0.93	0.01	0.06	0.93	0.01	0.06	0.93	0.01	0.06	0.93	0.01
1	0	0	0.984	0.016	0	0.86	0.14	0	0.855	0.145	0	0.783	0.217	0	0.538	0.462	0	0.142	0.858	0	0.08	0.86	0.06	0.08	0.86	0.06	0.08	0.86	0.06	0.07	0.9	0.03	0.07	0.9	0.03	0.07	0.9	0.03	0.07	0.9	0.03
1	0	0	0.984	0.016	0	0.86	0.14	0	0.855	0.145	0	0.783	0.217	0	0.538	0.462	0	0.142	0.858	0	0.08	0.86	0.06	0.08	0.86	0.06	0.08	0.86	0.06	0.07	0.91	0.02	0.07	0.91	0.02	0.07	0.91	0.02	0.07	0.91	0.02
1	0	0	0.984	0.016	0	0.86	0.14	0	0.855	0.145	0	0.783	0.217	0	0.538	0.462	0	0.142	0.858	0	0.08	0.86	0.06	0.08	0.86	0.06	0.08	0.86	0.06	0.08	0.89	0.03	0.08	0.89	0.03	0.08	0.89	0.03	0.08	0.89	0.03
1	0	0	0.984	0.016	0	0.86	0.14	0	0.855	0.145	0	0.783	0.217	0	0.538	0.462	0	0.142	0.858	0	0.08	0.86	0.06	0.08	0.86	0.06	0.08	0.86	0.06	0.08	0.9	0.02	0.08	0.9	0.02	0.08	0.9	0.02	0.08	0.9	0.02
1	0	0	0.984	0.016	0	0.86	0.14	0	0.855	0.145	0	0.783	0.217	0	0.538	0.462	0	0.142	0.858	0	0.08	0.86	0.06	0.08	0.86	0.06	0.08	0.86	0.06	0.09	0.88	0.03	0.09	0.88	0.03	0.09	0.88	0.03	0.09	0.88	0.03
1	0	0	0.984	0.016	0	0.86	0.14	0	0.855	0.145	0	0.783	0.217	0	0.538	0.462	0	0.142	0.858	0	0.08	0.86	0.06	0.08	0.86	0.06	0.08	0.86	0.06	0.09	0.89	0.02	0.09	0.89	0.02	0.09	0.89	0.02	0.09	0.89	0.02
1	0	0	0.984	0.016	0	0.86	0.14	0	0.855	0.145	0	0.783	0.217	0	0.538	0.462	0	0.142	0.858	0	0.08	0.86	0.06	0.08	0.86	0.06	0.08	0.86	0.06	0.1	0.87	0.03	0.1	0.87	0.03	0.1	0.87	0.03	0.1	0.87	0.03
1	0	0	0.984	0.016	0	0.86	0.14	0	0.855	0.145	0	0.783	0.217	0	0.538	0.462	0	0.142	0.858	0	0.08	0.86	0.06	0.08	0.86	0.06	0.08	0.86	0.06	0.1	0.88	0.02	0.1	0.88	0.02	0.1	0.88	0.02	0.1	0.88	0.02
1	0	0	0.984	0.016	0	0.86	0.14	0	0.855	0.145	0	0.783	0.217	0	0.538	0.462	0	0.142	0.858	0	0.08	0.86	0.06	0.08	0.86	0.06	0.08	0.86	0.06	0.11	0.86	0.03	0.11	0.86	0.03	0.11	0.86	0.03	0.11	0.86	0.03
1	0	0	0.984	0.016	0	0.86	0.14	0	0.855	0.145	0	0.783	0.217	0	0.538	0.462	0	0.142	0.858	0	0.08	0.86	0.06	0.08	0.86	0.06	0.08	0.86	0.06	0.11	0.87	0.02	0.11	0.87	0.02	0.11	0.87	0.02	0.11	0.87	0.02
1	0	0	0.984	0.016	0	0.86	0.14	0	0.855	0.145	0	0.783	0.217	0	0.538	0.462	0	0.142	0.858	0	0.08	0.86	0.06	0.08	0.86	0.06	0.08	0.86	0.06	0.12	0.85	0.03	0.12	0.85	0.03	0.12	0.85	0.03	0.12	0.85	0.03
1	0	0	0.984	0.016	0	0.86	0.14	0	0.855	0.145	0	0.783	0.217	0	0.538	0.462	0	0.142	0.858	0	0.08	0.86	0.06	0.08	0.86	0.06	0.08	0.86	0.06	0.12	0.86	0.02	0.12	0.86	0.02	0.12	0.86	0.02	0.12	0.86	0.02
1	0	0	0.984	0.016	0	0.86	0.14	0	0.855	0.145	0	0.783	0.217	0	0.538	0.462	0	0.142	0.858	0	0.08	0.87	0.05	0.08	0.87	0.05	0.08	0.87	0.05	0	0.97	0.03	0	0.97	0.03	0	0.97	0.03	0	0.97	0.03
1	0	0	0.984	0.016	0	0.86	0.14	0	0.855	0.145	0	0.783	0.217	0	0.538	0.462	0	0.142	0.858	0	0.08	0.87	0.05	0.08	0.87	0.05	0.08	0.87	0.05	0	0.98	0.02	0	0.98	0.02	0	0.98	0.02	0	0.98	0.02
1	0	0	0.984	0.016	0	0.86	0.14	0	0.855	0.145	0	0.783	0.217	0	0.538	0.462	0	0.142	0.858	0	0.08	0.87	0.05	0.08	0.87	0.05	0.08	0.87	0.05	0	0.99	0.01	0	0.99	0.01	0	0.99	0.01	0	0.99	0.01
1	0	0	0.984	0.016	0	0.86	0.14	0	0.855	0.145	0	0.783	0.217	0	0.538	0.462	0	0.142	0.858	0	0.08	0.87	0.05	0.08	0.87	0.05	0.08	0.87	0.05	0.01	0.96	0.03	0.01	0.96	0.03	0.01	0.96	0.03	0.01	0.96	0.03
1	0	0	0.984	0.016	0	0.86	0.14	0	0.855	0.145	0	0.783	0.217	0	0.538	0.462	0	0.142	0.858	0	0.08	0.87	0.05	0.08	0.87	0.05	0.08	0.87	0.05	0.01	0.97	0.02	0.01	0.97	0.02	0.01	0.97	0.02	0.01	0.97	0.02
1	0	0	0.984	0.016	0	0.86	0.14	0	0.855	0.145	0	0.783	0.217	0	0.538	0.462	0	0.142	0.858	0	0.08	0.87	0.05	0.08	0.87	0.05	0.08	0.87	0.05	0.01	0.98	0.01	0.01	0.98	0.01	0.01	0.98	0.01	0.01	0.98	0.01
1	0	0	0.984	0.016	0	0.86	0.14	0	0.855	0.145	0	0.783	0.217	0	0.538	0.462	0	0.142	0.858	0	0.08	0.87	0.05	0.08	0.87	0.05	0.08	0.87	0.05	0.02	0.95	0.03	0.02	0.95	0.03	0.02	0.95	0.03	0.02	0.95	0.03
1	0	0	0.984	0.016	0	0.86	0.14	0	0.855	0.145	0	0.783	0.217	0	0.538	0.462	0	0.142	0.858	0	0.08	0.87	0.05	0.08	0.87	0.05	0.08	0.87	0.05	0.02	0.96	0.02	0.02	0.96	0.02	0.02	0.96	0.02	0.02	0.96	0.02
1	0	0	0.984	0.016	0	0.86	0.14	0	0.855	0.145	0	0.783	0.217	0	0.538	0.462	0	0.142	0.858	0	0.08	0.87	0.05	0.08	0.87	0.05	0.08	0.87	0.05	0.02	0.97	0.01	0.02	0.97	0.01	0.02	0.97	0.01	0.02	0.97	0.01
1	0	0	0.984	0.016	0	0.86	0.14	0	0.855	0.145	0	0.783	0.217	0	0.538	0.462	0	0.142	0.858	0	0.08	0.87	0.05	0.08	0.87	0.05	0.08	0.87	0.05	0.03	0.94	0.03	0.03	0.94	0.03	0.03	0.94	0.03	0.03	0.94	0.03
1	0	0	0.984	0.016	0	0.86	0.14	0	0.855	0.145	0	0.783	0.217	0	0.538	0.462	0	0.142	0.858	0	0.08	0.87	0.05	0.08	0.87	0.05	0.08	0.87	0.05	0.03	0.95	0.02	0.03	0.95	0.02	0.03	0.95	0.02	0.03	0.95	0.02
1	0	0	0.984	0.016	0	0.86	0.14	0	0.855	0.145	0	0.783	0.217	0	0.538	0.462	0	0.142	0.858	0	0.08	0.87	0.05	0.08	0.87	0.05	0.08	0.87	0.05	0.04	0.93	0.03	0.04	0.93	0.03	0.04	0.93	0.03	0.04	0.93	0.03
1	0	0	0.984	0.016	0	0.86	0.14	0	0.855	0.145	0	0.783	0.217	0	0.538	0.462	0	0.142	0.858	0	0.08	0.87	0.05	0.08	0.87	0.05	0.08	0.87	0.05	0.04	0.94	0.02	0.04	0.94	0.02	0.04	0.94	0.02	0.04	0.94	0.02
1	0	0	0.984	0.016	0	0.86	0.14	0	0.855	0.145	0	0.783	0.217	0	0.538	0.462	0	0.142	0.858	0	0.08	0.87	0.05	0.08	0.87	0.05	0.08	0.87	0.05	0.05	0.92	0.03	0.05	0.92	0.03	0.05	0.92	0.03	0.05	0.92	0.03
1	0	0	0.984	0.016	0	0.86	0.14	0	0.855	0.145	0	0.783	0.217	0	0.538	0.462	0	0.142	0.858	0	0.08	0.87	0.05	0.08	0.87	0.05	0.08	0.87	0.05	0.05	0.93	0.02	0.05	0.93	0.02	0.05	0.93	0.02	0.05	0.93	0.02
1	0	0	0.984	0.016	0	0.86	0.14	0	0.855	0.145	0	0.783	0.217	0	0.538	0.462	0	0.142	0.858	0	0.08	0.87	0.05	0.08	0.87	0.05	0.08	0.87	0.05	0.06	0.91	0.03	0.06	0.91	0.03	0.06	0.91	0.03	0.06	0.91	0.03
1	0	0	0.984	0.016	0	0.86	0.14	0	0.855	0.145	0	0.783	0.217	0	0.538	0.462	0	0.142	0.858	0	0.08	0.87	0.05	0.08	0.87	0.05	0.08	0.87	0.05	0.06	0.92	0.02	0.06	0.92	0.02	0.06	0.92	0.02	0.06	0.92	0.02
1	0	0	0.984	0.016	0	0.86	0.14	0	0.855	0.145	0	0.783	0.217	0	0.538	0.462	0	0.142	0.858	0	0.08	0.87	0.05	0.08	0.87	0.05	0.08	0.87	0.05	0.07	0.9	0.03	0.07	0.9	0.03	0.07	0.9	0.03	0.07	0.9	0.03
1	0	0	0.984	0.016	0	0.86	0.14	0	0.855	0.145	0	0.783	0.217	0	0.538	0.462	0	0.142	0.858	0	0.08	0.87	0.05	0.08	0.87	0.05	0.08	0.87	0.05	0.07	0.91	0.02	0.07	0.91	0.02	0.07	0.91	0.02	0.07	0.91	0.02
1	0	0	0.984	0.016	0	0.86	0.14	0	0.855	0.145	0	0.783	0.217	0	0.538	0.462	0	0.142	0.858	0	0.08	0.87	0.05	0.08	0.87	0.05	0.08	0.87	0.05	0.08	0.89	0.03	0.08	0.89	0.03	0.08	0.89	0.03	0.08	0.89	0.03
1	0	0	0.984	0.016	0	0.86	0.14	0	0.855	0.145	0	0.783	0.217	0	0.538	0.462	0	0.142	0.858	0	0.08	0.87	0.05	0.08	0.87	0.05	0.08	0.87	0.05	0.08	0.9	0.02	0.08	0.9	0.02	0.08	0.9	0.02	0.08	0.9	0.02
1	0	0	0.984	0.016	0	0.86	0.14	0	0.855	0.145	0	0.783	0.217	0	0.538	0.462	0	0.142	0.858	0	0.08	0.87	0.05	0.08	0.87	0.05	0.08	0.87	0.05	0.09	0.88	0.03	0.09	0.88	0.03	0.09	0.88	0.03	0.09	0.88	0.03
1	0	0	0.984	0.016	0	0.86	0.14	0	0.855	0.145	0	0.783	0.217	0	0.538	0.462	0	0.142	0.858	0	0.08	0.87	0.05	0.08	0.87	0.05	0.08	0.87	0.05	0.09	0.89	0.02	0.09	0.89	0.02	0.09	0.89	0.02	0.09	0.89	0.02
1	0	0	0.984	0.016	0	0.86	0.14	0	0.855	0.145	0	0.783	0.217	0	0.538	0.462	0	0.142	0.858	0	0.08	0.87	0.05	0.08	0.87	0.05	0.08	0.87	0.05	0.1	0.87	0.03	0.1	0.87	0.03	0.1	0.87	0.03	0.1	0.87	0.03
1	0	0	0.984	0.016	0	0.86	0.14	0	0.855	0.145	0	0.783	0.217	0	0.538	0.462	0	0.142	0.858	0	0.08	0.87	0.05	0.08	0.87	0.05	0.08	0.87	0.05	0.11	0.86	0.03	0.11	0.86	0.03	0.11	0.86	0.03	0.11	0.86	0.03
1	0	0	0.984	0.016	0	0.86	0.14	0	0.855	0.145	0	0.783	0.217	0	0.538	0.462	0	0.142	0.858	0	0.08	0.87	0.05	0.08	0.87	0.05	0.08	0.87	0.05	0.12	0.85	0.03	0.12	0.85	0.03	0.12	0.85	0.03	0.12	0.85	0.03
1	0	0	0.984	0.016	0	0.86	0.14	0	0.855	0.145	0	0.783	0.217	0	0.538	0.462	0	0.142	0.858	0	0.08	0.88	0.04	0.08	0.88	0.04	0.08	0.88	0.04	0	0.97	0.03	0	0.97	0.03	0	0.97	0.03	0	0.97	0.03
1	0	0	0.984	0.016	0	0.86	0.14	0	0.855	0.145	0	0.783	0.217	0	0.538	0.462	0	0.142	0.858	0	0.08	0.88	0.04	0.08	0.88	0.04	0.08	0.88	0.04	0	0.98	0.02	0	0.98	0.02	0	0.98	0.02	0	0.98	0.02
1	0	0	0.984	0.016	0	0.86	0.14	0	0.855	0.145	0	0.783	0.217	0	0.538	0.462	0	0.142	0.858	0	0.08	0.88	0.04	0.08	0.88	0.04	0.08	0.88	0.04	0.01	0.96	0.03	0.01	0.96	0.03	0.01	0.96	0.03	0.01	0.96	0.03
1	0	0	0.984	0.016	0	0.86	0.14	0	0.855	0.145	0	0.783	0.217	0	0.538	0.462	0	0.142	0.858	0	0.08	0.88	0.04	0.08	0.88	0.04	0.08	0.88	0.04	0.01	0.97	0.02	0.01	0.97	0.02	0.01	0.97	0.02	0.01	0.97	0.02
1	0	0	0.984	0.016	0	0.86	0.14	0	0.855	0.145	0	0.783	0.217	0	0.538	0.462	0	0.142	0.858	0	0.08	0.88	0.04	0.08	0.88	0.04	0.08	0.88	0.04	0.02	0.95	0.03	0.02	0.95	0.03	0.02	0.95	0.03	0.02	0.95	0.03
1	0	0	0.984	0.016	0	0.86	0.14	0	0.855	0.145	0	0.783	0.217	0	0.538	0.462	0	0.142	0.858	0	0.08	0.88	0.04	0.08	0.88	0.04	0.08	0.88	0.04	0.02	0.96	0.02	0.02	0.96	0.02	0.02	0.96	0.02	0.02	0.96	0.02
1	0	0	0.984	0.016	0	0.86	0.14	0	0.855	0.145	0	0.783	0.217	0	0.538	0.462	0	0.142	0.858	0	0.08	0.88	0.04	0.08	0.88	0.04	0.08	0.88	0.04	0.03	0.94	0.03	0.03	0.94	0.03	0.03	0.94	0.03	0.03	0.94	0.03
1	0	0	0.984	0.016	0	0.86	0.14	0	0.855	0.145	0	0.783	0.217	0	0.538	0.462	0	0.142	0.858	0	0.08	0.88	0.04	0.08	0.88	0.04	0.08	0.88	0.04	0.03	0.95	0.02	0.03	0.95	0.02	0.03	0.95	0.02	0.03	0.95	0.02
1	0	0	0.984	0.016	0	0.86	0.14	0	0.855	0.145	0	0.783	0.217	0	0.538	0.462	0	0.142	0.858	0	0.08	0.88	0.04	0.08	0.88	0.04	0.08	0.88	0.04	0.04	0.93	0.03	0.04	0.93	0.03	0.04	0.93	0.03	0.04	0.93	0.03
1	0	0	0.984	0.016	0	0.86	0.14	0	0.855	0.145	0	0.783	0.217	0	0.538	0.462	0	0.142	0.858	0	0.08	0.88	0.04	0.08	0.88	0.04	0.08	0.88	0.04	0.04	0.94	0.02	0.04	0.94	0.02	0.04	0.94	0.02	0.04	0.94	0.02
1	0	0	0.984	0.016	0	0.86	0.14	0	0.855	0.145	0	0.783	0.217	0	0.538	0.462	0	0.142	0.858	0	0.08	0.88	0.04	0.08	0.88	0.04	0.08	0.88	0.04	0.05	0.92	0.03	0.05	0.92	0.03	0.05	0.92	0.03	0.05	0.92	0.03
1	0	0	0.984	0.016	0	0.86	0.14	0	0.855	0.145	0	0.783	0.217	0	0.538	0.462	0	0.142	0.858	0	0.08	0.88	0.04	0.08	0.88	0.04	0.08	0.88	0.04	0.05	0.93	0.02	0.05	0.93	0.02	0.05	0.93	0.02	0.05	0.93	0.02
1	0	0	0.984	0.016	0	0.86	0.14	0	0.855	0.145	0	0.783	0.217	0	0.538	0.462	0	0.142	0.858	0	0.08	0.88	0.04	0.08	0.88	0.04	0.08	0.88	0.04	0.06	0.91	0.03	0.06	0.91	0.03	0.06	0.91	0.03	0.06	0.91	0.03
1	0	0	0.984	0.016	0	0.86	0.14	0	0.855	0.145	0	0.783	0.217	0	0.538	0.462	0	0.142	0.858	0	0.08	0.88	0.04	0.08	0.88	0.04	0.08	0.88	0.04	0.07	0.9	0.03	0.07	0.9	0.03	0.07	0.9	0.03	0.07	0.9	0.03
1	0	0	0.984	0.016	0	0.86	0.14	0	0.855	0.145	0	0.783	0.217	0	0.538	0.462	0	0.142	0.858	0	0.08	0.88	0.04	0.08	0.88	0.04	0.08	0.88	0.04	0.08	0.89	0.03	0.08	0.89	0.03	0.08	0.89	0.03	0.08	0.89	0.03
1	0	0	0.984	0.016	0	0.86	0.14	0	0.855	0.145	0	0.783	0.217	0	0.538	0.462	0	0.142	0.858	0	0.08	0.88	0.04	0.08	0.88	0.04	0.08	0.88	0.04	0.09	0.88	0.03	0.09	0.88	0.03	0.09	0.88	0.03	0.09	0.88	0.03
1	0	0	0.984	0.016	0	0.86	0.14	0	0.855	0.145	0	0.783	0.217	0	0.538	0.462	0	0.142	0.858	0	0.08	0.88	0.04	0.08	0.88	0.04	0.08	0.88	0.04	0.1	0.87	0.03	0.1	0.87	0.03	0.1	0.87	0.03	0.1	0.87	0.03
1	0	0	0.984	0.016	0	0.86	0.14	0	0.855	0.145	0	0.783	0.217	0	0.538	0.462	0	0.142	0.858	0	0.08	0.88	0.04	0.08	0.88	0.04	0.08	0.88	0.04	0.11	0.86	0.03	0.11	0.86	0.03	0.11	0.86	0.03	0.11	0.86	0.03
1	0	0	0.984	0.016	0	0.86	0.14	0	0.855	0.145	0	0.783	0.217	0	0.538	0.462	0	0.142	0.858	0	0.08	0.88	0.04	0.08	0.88	0.04	0.08	0.88	0.04	0.12	0.85	0.03	0.12	0.85	0.03	0.12	0.85	0.03	0.12	0.85	0.03
1	0	0	0.984	0.016	0	0.86	0.14	0	0.855	0.145	0	0.783	0.217	0	0.538	0.462	0	0.142	0.858	0	0.08	0.89	0.03	0.08	0.89	0.03	0.08	0.89	0.03	0	0.97	0.03	0	0.97	0.03	0	0.97	0.03	0	0.97	0.03
1	0	0	0.984	0.016	0	0.86	0.14	0	0.855	0.145	0	0.783	0.217	0	0.538	0.462	0	0.142	0.858	0	0.08	0.89	0.03	0.08	0.89	0.03	0.08	0.89	0.03	0	0.98	0.02	0	0.98	0.02	0	0.98	0.02	0	0.98	0.02
1	0	0	0.984	0.016	0	0.86	0.14	0	0.855	0.145	0	0.783	0.217	0	0.538	0.462	0	0.142	0.858	0	0.08	0.89	0.03	0.08	0.89	0.03	0.08	0.89	0.03	0.01	0.96	0.03	0.01	0.96	0.03	0.01	0.96	0.03	0.01	0.96	0.03
1	0	0	0.984	0.016	0	0.86	0.14	0	0.855	0.145	0	0.783	0.217	0	0.538	0.462	0	0.142	0.858	0	0.08	0.89	0.03	0.08	0.89	0.03	0.08	0.89	0.03	0.02	0.95	0.03	0.02	0.95	0.03	0.02	0.95	0.03	0.02	0.95	0.03
1	0	0	0.984	0.016	0	0.86	0.14	0	0.855	0.145	0	0.783	0.217	0	0.538	0.462	0	0.142	0.858	0	0.08	0.89	0.03	0.08	0.89	0.03	0.08	0.89	0.03	0.03	0.94	0.03	0.03	0.94	0.03	0.03	0.94	0.03	0.03	0.94	0.03
1	0	0	0.984	0.016	0	0.86	0.14	0	0.855	0.145	0	0.783	0.217	0	0.538	0.462	0	0.142	0.858	0	0.08	0.89	0.03	0.08	0.89	0.03	0.08	0.89	0.03	0.04	0.93	0.03	0.04	0.93	0.03	0.04	0.93	0.03	0.04	0.93	0.03
1	0	0	0.984	0.016	0	0.86	0.14	0	0.855	0.145	0	0.783	0.217	0	0.538	0.462	0	0.142	0.858	0	0.08	0.89	0.03	0.08	0.89	0.03	0.08	0.89	0.03	0.05	0.92	0.03	0.05	0.92	0.03	0.05	0.92	0.03	0.05	0.92	0.03
1	0	0	0.984	0.016	0	0.86	0.14	0	0.855	0.145	0	0.783	0.217	0	0.538	0.462	0	0.142	0.858	0	0.08	0.89	0.03	0.08	0.89	0.03	0.08	0.89	0.03	0.06	0.91	0.03	0.06	0.91	0.03	0.06	0.91	0.03	0.06	0.91	0.03
1	0	0	0.984	0.016	0	0.86	0.14	0	0.855	0.145	0	0.783	0.217	0	0.538	0.462	0	0.142	0.858	0	0.08	0.89	0.03	0.08	0.89	0.03	0.08	0.89	0.03	0.07	0.9	0.03	0.07	0.9	0.03	0.07	0.9	0.03	0.07	0.9	0.03
1	0	0	0.984	0.016	0	0.86	0.14	0	0.855	0.145	0	0.783	0.217	0	0.538	0.462	0	0.142	0.858	0	0.08	0.89	0.03	0.08	0.89	0.03	0.08	0.89	0.03	0.08	0.89	0.03	0.08	0.89	0.03	0.08	0.89	0.03	0.08	0.89	0.03
1	0	0	0.984	0.016	0	0.86	0.14	0	0.855	0.145	0	0.783	0.217	0	0.538	0.462	0	0.142	0.858	0	0.08	0.9	0.02	0.08	0.9	0.02	0.08	0.9	0.02	0	0.97	0.03	0	0.97	0.03	0	0.97	0.03	0	0.97	0.03
1	0	0	0.984	0.016	0	0.86	0.14	0	0.855	0.145	0	0.783	0.217	0	0.538	0.462	0	0.142	0.858	0	0.08	0.9	0.02	0.08	0.9	0.02	0.08	0.9	0.02	0.01	0.96	0.03	0.01	0.96	0.03	0.01	0.96	0.03	0.01	0.96	0.03
1	0	0	0.984	0.016	0	0.86	0.14	0	0.855	0.145	0	0.783	0.217	0	0.538	0.462	0	0.142	0.858	0	0.08	0.9	0.02	0.08	0.9	0.02	0.08	0.9	0.02	0.02	0.95	0.03	0.02	0.95	0.03	0.02	0.95	0.03	0.02	0.95	0.03
1	0	0	0.984	0.016	0	0.86	0.14	0	0.855	0.145	0	0.783	0.217	0	0.538	0.462	0	0.142	0.858	0	0.08	0.9	0.02	0.08	0.9	0.02	0.08	0.9	0.02	0.03	0.94	0.03	0.03	0.94	0.03	0.03	0.94	0.03	0.03	0.94	0.03
1	0	0	0.984	0.016	0	0.86	0.14	0	0.855	0.145	0	0.783	0.217	0	0.538	0.462	0	0.142	0.858	0	0.09	0.85	0.06	0.09	0.85	0.06	0.09	0.85	0.06	0	0.98	0.02	0	0.98	0.02	0	0.98	0.02	0	0.98	0.02
1	0	0	0.984	0.016	0	0.86	0.14	0	0.855	0.145	0	0.783	0.217	0	0.538	0.462	0	0.142	0.858	0	0.09	0.85	0.06	0.09	0.85	0.06	0.09	0.85	0.06	0	0.99	0.01	0	0.99	0.01	0	0.99	0.01	0	0.99	0.01
1	0	0	0.984	0.016	0	0.86	0.14	0	0.855	0.145	0	0.783	0.217	0	0.538	0.462	0	0.142	0.858	0	0.09	0.85	0.06	0.09	0.85	0.06	0.09	0.85	0.06	0.01	0.96	0.03	0.01	0.96	0.03	0.01	0.96	0.03	0.01	0.96	0.03
1	0	0	0.984	0.016	0	0.86	0.14	0	0.855	0.145	0	0.783	0.217	0	0.538	0.462	0	0.142	0.858	0	0.09	0.85	0.06	0.09	0.85	0.06	0.09	0.85	0.06	0.01	0.97	0.02	0.01	0.97	0.02	0.01	0.97	0.02	0.01	0.97	0.02
1	0	0	0.984	0.016	0	0.86	0.14	0	0.855	0.145	0	0.783	0.217	0	0.538	0.462	0	0.142	0.858	0	0.09	0.85	0.06	0.09	0.85	0.06	0.09	0.85	0.06	0.01	0.98	0.01	0.01	0.98	0.01	0.01	0.98	0.01	0.01	0.98	0.01
1	0	0	0.984	0.016	0	0.86	0.14	0	0.855	0.145	0	0.783	0.217	0	0.538	0.462	0	0.142	0.858	0	0.09	0.85	0.06	0.09	0.85	0.06	0.09	0.85	0.06	0.02	0.95	0.03	0.02	0.95	0.03	0.02	0.95	0.03	0.02	0.95	0.03
1	0	0	0.984	0.016	0	0.86	0.14	0	0.855	0.145	0	0.783	0.217	0	0.538	0.462	0	0.142	0.858	0	0.09	0.85	0.06	0.09	0.85	0.06	0.09	0.85	0.06	0.02	0.96	0.02	0.02	0.96	0.02	0.02	0.96	0.02	0.02	0.96	0.02
1	0	0	0.984	0.016	0	0.86	0.14	0	0.855	0.145	0	0.783	0.217	0	0.538	0.462	0	0.142	0.858	0	0.09	0.85	0.06	0.09	0.85	0.06	0.09	0.85	0.06	0.02	0.97	0.01	0.02	0.97	0.01	0.02	0.97	0.01	0.02	0.97	0.01
1	0	0	0.984	0.016	0	0.86	0.14	0	0.855	0.145	0	0.783	0.217	0	0.538	0.462	0	0.142	0.858	0	0.09	0.85	0.06	0.09	0.85	0.06	0.09	0.85	0.06	0.03	0.94	0.03	0.03	0.94	0.03	0.03	0.94	0.03	0.03	0.94	0.03
1	0	0	0.984	0.016	0	0.86	0.14	0	0.855	0.145	0	0.783	0.217	0	0.538	0.462	0	0.142	0.858	0	0.09	0.85	0.06	0.09	0.85	0.06	0.09	0.85	0.06	0.03	0.95	0.02	0.03	0.95	0.02	0.03	0.95	0.02	0.03	0.95	0.02
1	0	0	0.984	0.016	0	0.86	0.14	0	0.855	0.145	0	0.783	0.217	0	0.538	0.462	0	0.142	0.858	0	0.09	0.85	0.06	0.09	0.85	0.06	0.09	0.85	0.06	0.03	0.96	0.01	0.03	0.96	0.01	0.03	0.96	0.01	0.03	0.96	0.01
1	0	0	0.984	0.016	0	0.86	0.14	0	0.855	0.145	0	0.783	0.217	0	0.538	0.462	0	0.142	0.858	0	0.09	0.85	0.06	0.09	0.85	0.06	0.09	0.85	0.06	0.04	0.93	0.03	0.04	0.93	0.03	0.04	0.93	0.03	0.04	0.93	0.03
1	0	0	0.984	0.016	0	0.86	0.14	0	0.855	0.145	0	0.783	0.217	0	0.538	0.462	0	0.142	0.858	0	0.09	0.85	0.06	0.09	0.85	0.06	0.09	0.85	0.06	0.04	0.94	0.02	0.04	0.94	0.02	0.04	0.94	0.02	0.04	0.94	0.02
1	0	0	0.984	0.016	0	0.86	0.14	0	0.855	0.145	0	0.783	0.217	0	0.538	0.462	0	0.142	0.858	0	0.09	0.85	0.06	0.09	0.85	0.06	0.09	0.85	0.06	0.04	0.95	0.01	0.04	0.95	0.01	0.04	0.95	0.01	0.04	0.95	0.01
1	0	0	0.984	0.016	0	0.86	0.14	0	0.855	0.145	0	0.783	0.217	0	0.538	0.462	0	0.142	0.858	0	0.09	0.85	0.06	0.09	0.85	0.06	0.09	0.85	0.06	0.05	0.92	0.03	0.05	0.92	0.03	0.05	0.92	0.03	0.05	0.92	0.03
1	0	0	0.984	0.016	0	0.86	0.14	0	0.855	0.145	0	0.783	0.217	0	0.538	0.462	0	0.142	0.858	0	0.09	0.85	0.06	0.09	0.85	0.06	0.09	0.85	0.06	0.05	0.93	0.02	0.05	0.93	0.02	0.05	0.93	0.02	0.05	0.93	0.02
1	0	0	0.984	0.016	0	0.86	0.14	0	0.855	0.145	0	0.783	0.217	0	0.538	0.462	0	0.142	0.858	0	0.09	0.85	0.06	0.09	0.85	0.06	0.09	0.85	0.06	0.05	0.94	0.01	0.05	0.94	0.01	0.05	0.94	0.01	0.05	0.94	0.01
1	0	0	0.984	0.016	0	0.86	0.14	0	0.855	0.145	0	0.783	0.217	0	0.538	0.462	0	0.142	0.858	0	0.09	0.85	0.06	0.09	0.85	0.06	0.09	0.85	0.06	0.06	0.91	0.03	0.06	0.91	0.03	0.06	0.91	0.03	0.06	0.91	0.03
1	0	0	0.984	0.016	0	0.86	0.14	0	0.855	0.145	0	0.783	0.217	0	0.538	0.462	0	0.142	0.858	0	0.09	0.85	0.06	0.09	0.85	0.06	0.09	0.85	0.06	0.06	0.92	0.02	0.06	0.92	0.02	0.06	0.92	0.02	0.06	0.92	0.02
1	0	0	0.984	0.016	0	0.86	0.14	0	0.855	0.145	0	0.783	0.217	0	0.538	0.462	0	0.142	0.858	0	0.09	0.85	0.06	0.09	0.85	0.06	0.09	0.85	0.06	0.06	0.93	0.01	0.06	0.93	0.01	0.06	0.93	0.01	0.06	0.93	0.01
1	0	0	0.984	0.016	0	0.86	0.14	0	0.855	0.145	0	0.783	0.217	0	0.538	0.462	0	0.142	0.858	0	0.09	0.85	0.06	0.09	0.85	0.06	0.09	0.85	0.06	0.07	0.9	0.03	0.07	0.9	0.03	0.07	0.9	0.03	0.07	0.9	0.03
1	0	0	0.984	0.016	0	0.86	0.14	0	0.855	0.145	0	0.783	0.217	0	0.538	0.462	0	0.142	0.858	0	0.09	0.85	0.06	0.09	0.85	0.06	0.09	0.85	0.06	0.07	0.91	0.02	0.07	0.91	0.02	0.07	0.91	0.02	0.07	0.91	0.02
1	0	0	0.984	0.016	0	0.86	0.14	0	0.855	0.145	0	0.783	0.217	0	0.538	0.462	0	0.142	0.858	0	0.09	0.85	0.06	0.09	0.85	0.06	0.09	0.85	0.06	0.08	0.89	0.03	0.08	0.89	0.03	0.08	0.89	0.03	0.08	0.89	0.03
1	0	0	0.984	0.016	0	0.86	0.14	0	0.855	0.145	0	0.783	0.217	0	0.538	0.462	0	0.142	0.858	0	0.09	0.85	0.06	0.09	0.85	0.06	0.09	0.85	0.06	0.08	0.9	0.02	0.08	0.9	0.02	0.08	0.9	0.02	0.08	0.9	0.02
1	0	0	0.984	0.016	0	0.86	0.14	0	0.855	0.145	0	0.783	0.217	0	0.538	0.462	0	0.142	0.858	0	0.09	0.85	0.06	0.09	0.85	0.06	0.09	0.85	0.06	0.09	0.88	0.03	0.09	0.88	0.03	0.09	0.88	0.03	0.09	0.88	0.03
1	0	0	0.984	0.016	0	0.86	0.14	0	0.855	0.145	0	0.783	0.217	0	0.538	0.462	0	0.142	0.858	0	0.09	0.85	0.06	0.09	0.85	0.06	0.09	0.85	0.06	0.09	0.89	0.02	0.09	0.89	0.02	0.09	0.89	0.02	0.09	0.89	0.02
1	0	0	0.984	0.016	0	0.86	0.14	0	0.855	0.145	0	0.783	0.217	0	0.538	0.462	0	0.142	0.858	0	0.09	0.85	0.06	0.09	0.85	0.06	0.09	0.85	0.06	0.1	0.87	0.03	0.1	0.87	0.03	0.1	0.87	0.03	0.1	0.87	0.03
1	0	0	0.984	0.016	0	0.86	0.14	0	0.855	0.145	0	0.783	0.217	0	0.538	0.462	0	0.142	0.858	0	0.09	0.85	0.06	0.09	0.85	0.06	0.09	0.85	0.06	0.1	0.88	0.02	0.1	0.88	0.02	0.1	0.88	0.02	0.1	0.88	0.02
1	0	0	0.984	0.016	0	0.86	0.14	0	0.855	0.145	0	0.783	0.217	0	0.538	0.462	0	0.142	0.858	0	0.09	0.85	0.06	0.09	0.85	0.06	0.09	0.85	0.06	0.11	0.86	0.03	0.11	0.86	0.03	0.11	0.86	0.03	0.11	0.86	0.03
1	0	0	0.984	0.016	0	0.86	0.14	0	0.855	0.145	0	0.783	0.217	0	0.538	0.462	0	0.142	0.858	0	0.09	0.85	0.06	0.09	0.85	0.06	0.09	0.85	0.06	0.11	0.87	0.02	0.11	0.87	0.02	0.11	0.87	0.02	0.11	0.87	0.02
1	0	0	0.984	0.016	0	0.86	0.14	0	0.855	0.145	0	0.783	0.217	0	0.538	0.462	0	0.142	0.858	0	0.09	0.85	0.06	0.09	0.85	0.06	0.09	0.85	0.06	0.12	0.85	0.03	0.12	0.85	0.03	0.12	0.85	0.03	0.12	0.85	0.03
1	0	0	0.984	0.016	0	0.86	0.14	0	0.855	0.145	0	0.783	0.217	0	0.538	0.462	0	0.142	0.858	0	0.09	0.86	0.05	0.09	0.86	0.05	0.09	0.86	0.05	0	0.97	0.03	0	0.97	0.03	0	0.97	0.03	0	0.97	0.03
1	0	0	0.984	0.016	0	0.86	0.14	0	0.855	0.145	0	0.783	0.217	0	0.538	0.462	0	0.142	0.858	0	0.09	0.86	0.05	0.09	0.86	0.05	0.09	0.86	0.05	0	0.98	0.02	0	0.98	0.02	0	0.98	0.02	0	0.98	0.02
1	0	0	0.984	0.016	0	0.86	0.14	0	0.855	0.145	0	0.783	0.217	0	0.538	0.462	0	0.142	0.858	0	0.09	0.86	0.05	0.09	0.86	0.05	0.09	0.86	0.05	0	0.99	0.01	0	0.99	0.01	0	0.99	0.01	0	0.99	0.01
1	0	0	0.984	0.016	0	0.86	0.14	0	0.855	0.145	0	0.783	0.217	0	0.538	0.462	0	0.142	0.858	0	0.09	0.86	0.05	0.09	0.86	0.05	0.09	0.86	0.05	0.01	0.96	0.03	0.01	0.96	0.03	0.01	0.96	0.03	0.01	0.96	0.03
1	0	0	0.984	0.016	0	0.86	0.14	0	0.855	0.145	0	0.783	0.217	0	0.538	0.462	0	0.142	0.858	0	0.09	0.86	0.05	0.09	0.86	0.05	0.09	0.86	0.05	0.01	0.97	0.02	0.01	0.97	0.02	0.01	0.97	0.02	0.01	0.97	0.02
1	0	0	0.984	0.016	0	0.86	0.14	0	0.855	0.145	0	0.783	0.217	0	0.538	0.462	0	0.142	0.858	0	0.09	0.86	0.05	0.09	0.86	0.05	0.09	0.86	0.05	0.01	0.98	0.01	0.01	0.98	0.01	0.01	0.98	0.01	0.01	0.98	0.01
1	0	0	0.984	0.016	0	0.86	0.14	0	0.855	0.145	0	0.783	0.217	0	0.538	0.462	0	0.142	0.858	0	0.09	0.86	0.05	0.09	0.86	0.05	0.09	0.86	0.05	0.02	0.95	0.03	0.02	0.95	0.03	0.02	0.95	0.03	0.02	0.95	0.03
1	0	0	0.984	0.016	0	0.86	0.14	0	0.855	0.145	0	0.783	0.217	0	0.538	0.462	0	0.142	0.858	0	0.09	0.86	0.05	0.09	0.86	0.05	0.09	0.86	0.05	0.02	0.96	0.02	0.02	0.96	0.02	0.02	0.96	0.02	0.02	0.96	0.02
1	0	0	0.984	0.016	0	0.86	0.14	0	0.855	0.145	0	0.783	0.217	0	0.538	0.462	0	0.142	0.858	0	0.09	0.86	0.05	0.09	0.86	0.05	0.09	0.86	0.05	0.02	0.97	0.01	0.02	0.97	0.01	0.02	0.97	0.01	0.02	0.97	0.01
1	0	0	0.984	0.016	0	0.86	0.14	0	0.855	0.145	0	0.783	0.217	0	0.538	0.462	0	0.142	0.858	0	0.09	0.86	0.05	0.09	0.86	0.05	0.09	0.86	0.05	0.03	0.94	0.03	0.03	0.94	0.03	0.03	0.94	0.03	0.03	0.94	0.03
1	0	0	0.984	0.016	0	0.86	0.14	0	0.855	0.145	0	0.783	0.217	0	0.538	0.462	0	0.142	0.858	0	0.09	0.86	0.05	0.09	0.86	0.05	0.09	0.86	0.05	0.03	0.95	0.02	0.03	0.95	0.02	0.03	0.95	0.02	0.03	0.95	0.02
1	0	0	0.984	0.016	0	0.86	0.14	0	0.855	0.145	0	0.783	0.217	0	0.538	0.462	0	0.142	0.858	0	0.09	0.86	0.05	0.09	0.86	0.05	0.09	0.86	0.05	0.04	0.93	0.03	0.04	0.93	0.03	0.04	0.93	0.03	0.04	0.93	0.03
1	0	0	0.984	0.016	0	0.86	0.14	0	0.855	0.145	0	0.783	0.217	0	0.538	0.462	0	0.142	0.858	0	0.09	0.86	0.05	0.09	0.86	0.05	0.09	0.86	0.05	0.04	0.94	0.02	0.04	0.94	0.02	0.04	0.94	0.02	0.04	0.94	0.02
1	0	0	0.984	0.016	0	0.86	0.14	0	0.855	0.145	0	0.783	0.217	0	0.538	0.462	0	0.142	0.858	0	0.09	0.86	0.05	0.09	0.86	0.05	0.09	0.86	0.05	0.05	0.92	0.03	0.05	0.92	0.03	0.05	0.92	0.03	0.05	0.92	0.03
1	0	0	0.984	0.016	0	0.86	0.14	0	0.855	0.145	0	0.783	0.217	0	0.538	0.462	0	0.142	0.858	0	0.09	0.86	0.05	0.09	0.86	0.05	0.09	0.86	0.05	0.05	0.93	0.02	0.05	0.93	0.02	0.05	0.93	0.02	0.05	0.93	0.02
1	0	0	0.984	0.016	0	0.86	0.14	0	0.855	0.145	0	0.783	0.217	0	0.538	0.462	0	0.142	0.858	0	0.09	0.86	0.05	0.09	0.86	0.05	0.09	0.86	0.05	0.06	0.91	0.03	0.06	0.91	0.03	0.06	0.91	0.03	0.06	0.91	0.03
1	0	0	0.984	0.016	0	0.86	0.14	0	0.855	0.145	0	0.783	0.217	0	0.538	0.462	0	0.142	0.858	0	0.09	0.86	0.05	0.09	0.86	0.05	0.09	0.86	0.05	0.06	0.92	0.02	0.06	0.92	0.02	0.06	0.92	0.02	0.06	0.92	0.02
1	0	0	0.984	0.016	0	0.86	0.14	0	0.855	0.145	0	0.783	0.217	0	0.538	0.462	0	0.142	0.858	0	0.09	0.86	0.05	0.09	0.86	0.05	0.09	0.86	0.05	0.07	0.9	0.03	0.07	0.9	0.03	0.07	0.9	0.03	0.07	0.9	0.03
1	0	0	0.984	0.016	0	0.86	0.14	0	0.855	0.145	0	0.783	0.217	0	0.538	0.462	0	0.142	0.858	0	0.09	0.86	0.05	0.09	0.86	0.05	0.09	0.86	0.05	0.07	0.91	0.02	0.07	0.91	0.02	0.07	0.91	0.02	0.07	0.91	0.02
1	0	0	0.984	0.016	0	0.86	0.14	0	0.855	0.145	0	0.783	0.217	0	0.538	0.462	0	0.142	0.858	0	0.09	0.86	0.05	0.09	0.86	0.05	0.09	0.86	0.05	0.08	0.89	0.03	0.08	0.89	0.03	0.08	0.89	0.03	0.08	0.89	0.03
1	0	0	0.984	0.016	0	0.86	0.14	0	0.855	0.145	0	0.783	0.217	0	0.538	0.462	0	0.142	0.858	0	0.09	0.86	0.05	0.09	0.86	0.05	0.09	0.86	0.05	0.08	0.9	0.02	0.08	0.9	0.02	0.08	0.9	0.02	0.08	0.9	0.02
1	0	0	0.984	0.016	0	0.86	0.14	0	0.855	0.145	0	0.783	0.217	0	0.538	0.462	0	0.142	0.858	0	0.09	0.86	0.05	0.09	0.86	0.05	0.09	0.86	0.05	0.09	0.88	0.03	0.09	0.88	0.03	0.09	0.88	0.03	0.09	0.88	0.03
1	0	0	0.984	0.016	0	0.86	0.14	0	0.855	0.145	0	0.783	0.217	0	0.538	0.462	0	0.142	0.858	0	0.09	0.86	0.05	0.09	0.86	0.05	0.09	0.86	0.05	0.1	0.87	0.03	0.1	0.87	0.03	0.1	0.87	0.03	0.1	0.87	0.03
1	0	0	0.984	0.016	0	0.86	0.14	0	0.855	0.145	0	0.783	0.217	0	0.538	0.462	0	0.142	0.858	0	0.09	0.86	0.05	0.09	0.86	0.05	0.09	0.86	0.05	0.11	0.86	0.03	0.11	0.86	0.03	0.11	0.86	0.03	0.11	0.86	0.03
1	0	0	0.984	0.016	0	0.86	0.14	0	0.855	0.145	0	0.783	0.217	0	0.538	0.462	0	0.142	0.858	0	0.09	0.86	0.05	0.09	0.86	0.05	0.09	0.86	0.05	0.12	0.85	0.03	0.12	0.85	0.03	0.12	0.85	0.03	0.12	0.85	0.03
1	0	0	0.984	0.016	0	0.86	0.14	0	0.855	0.145	0	0.783	0.217	0	0.538	0.462	0	0.142	0.858	0	0.09	0.87	0.04	0.09	0.87	0.04	0.09	0.87	0.04	0	0.97	0.03	0	0.97	0.03	0	0.97	0.03	0	0.97	0.03
1	0	0	0.984	0.016	0	0.86	0.14	0	0.855	0.145	0	0.783	0.217	0	0.538	0.462	0	0.142	0.858	0	0.09	0.87	0.04	0.09	0.87	0.04	0.09	0.87	0.04	0	0.98	0.02	0	0.98	0.02	0	0.98	0.02	0	0.98	0.02
1	0	0	0.984	0.016	0	0.86	0.14	0	0.855	0.145	0	0.783	0.217	0	0.538	0.462	0	0.142	0.858	0	0.09	0.87	0.04	0.09	0.87	0.04	0.09	0.87	0.04	0.01	0.96	0.03	0.01	0.96	0.03	0.01	0.96	0.03	0.01	0.96	0.03
1	0	0	0.984	0.016	0	0.86	0.14	0	0.855	0.145	0	0.783	0.217	0	0.538	0.462	0	0.142	0.858	0	0.09	0.87	0.04	0.09	0.87	0.04	0.09	0.87	0.04	0.01	0.97	0.02	0.01	0.97	0.02	0.01	0.97	0.02	0.01	0.97	0.02
1	0	0	0.984	0.016	0	0.86	0.14	0	0.855	0.145	0	0.783	0.217	0	0.538	0.462	0	0.142	0.858	0	0.09	0.87	0.04	0.09	0.87	0.04	0.09	0.87	0.04	0.02	0.95	0.03	0.02	0.95	0.03	0.02	0.95	0.03	0.02	0.95	0.03
1	0	0	0.984	0.016	0	0.86	0.14	0	0.855	0.145	0	0.783	0.217	0	0.538	0.462	0	0.142	0.858	0	0.09	0.87	0.04	0.09	0.87	0.04	0.09	0.87	0.04	0.02	0.96	0.02	0.02	0.96	0.02	0.02	0.96	0.02	0.02	0.96	0.02
1	0	0	0.984	0.016	0	0.86	0.14	0	0.855	0.145	0	0.783	0.217	0	0.538	0.462	0	0.142	0.858	0	0.09	0.87	0.04	0.09	0.87	0.04	0.09	0.87	0.04	0.03	0.94	0.03	0.03	0.94	0.03	0.03	0.94	0.03	0.03	0.94	0.03
1	0	0	0.984	0.016	0	0.86	0.14	0	0.855	0.145	0	0.783	0.217	0	0.538	0.462	0	0.142	0.858	0	0.09	0.87	0.04	0.09	0.87	0.04	0.09	0.87	0.04	0.03	0.95	0.02	0.03	0.95	0.02	0.03	0.95	0.02	0.03	0.95	0.02
1	0	0	0.984	0.016	0	0.86	0.14	0	0.855	0.145	0	0.783	0.217	0	0.538	0.462	0	0.142	0.858	0	0.09	0.87	0.04	0.09	0.87	0.04	0.09	0.87	0.04	0.04	0.93	0.03	0.04	0.93	0.03	0.04	0.93	0.03	0.04	0.93	0.03
1	0	0	0.984	0.016	0	0.86	0.14	0	0.855	0.145	0	0.783	0.217	0	0.538	0.462	0	0.142	0.858	0	0.09	0.87	0.04	0.09	0.87	0.04	0.09	0.87	0.04	0.04	0.94	0.02	0.04	0.94	0.02	0.04	0.94	0.02	0.04	0.94	0.02
1	0	0	0.984	0.016	0	0.86	0.14	0	0.855	0.145	0	0.783	0.217	0	0.538	0.462	0	0.142	0.858	0	0.09	0.87	0.04	0.09	0.87	0.04	0.09	0.87	0.04	0.05	0.92	0.03	0.05	0.92	0.03	0.05	0.92	0.03	0.05	0.92	0.03
1	0	0	0.984	0.016	0	0.86	0.14	0	0.855	0.145	0	0.783	0.217	0	0.538	0.462	0	0.142	0.858	0	0.09	0.87	0.04	0.09	0.87	0.04	0.09	0.87	0.04	0.05	0.93	0.02	0.05	0.93	0.02	0.05	0.93	0.02	0.05	0.93	0.02
1	0	0	0.984	0.016	0	0.86	0.14	0	0.855	0.145	0	0.783	0.217	0	0.538	0.462	0	0.142	0.858	0	0.09	0.87	0.04	0.09	0.87	0.04	0.09	0.87	0.04	0.06	0.91	0.03	0.06	0.91	0.03	0.06	0.91	0.03	0.06	0.91	0.03
1	0	0	0.984	0.016	0	0.86	0.14	0	0.855	0.145	0	0.783	0.217	0	0.538	0.462	0	0.142	0.858	0	0.09	0.87	0.04	0.09	0.87	0.04	0.09	0.87	0.04	0.07	0.9	0.03	0.07	0.9	0.03	0.07	0.9	0.03	0.07	0.9	0.03
[truncated: 43,190 more rows]
